# Supplementary material for: Identification and Initial Characterization of the Effectors of an Anther Smut Fungus and Potential Host Target Proteins
Source: Int J Mol Sci. 2017 Nov 22;18(11):2489. doi: 10.3390/ijms18112489 (PMC5713455; doi:10.3390/ijms18112489)
Supplement: Supplementary file 1 [file ijms-18-02489-s001.zip]

Archive with 2 entries (2 files):
- TableS1SPs.xlsx
- ijms-240699-proof 2 done suppl. .pdf
