# Supplementary material for: Identification and Initial Characterization of the Effectors of an Anther Smut Fungus and Potential Host Target Proteins
Source: Int J Mol Sci. 2017 Nov 22;18(11):2489. doi: 10.3390/ijms18112489 (PMC5713455; doi:10.3390/ijms18112489)
Supplement: Supplementary file 1 [file ijms-18-02489-s001.zip › TableS1SPs.xlsx]

## Sheet: SPs
gene	PFAM/TIGRfam	GO	r_v_mi pval	r_v_mi FDR	Induction	Length (aa)
MVLG_06580	none	none	ns	ns		63
MVLG_04096	none	none	ns	ns		66
MVLG_00551	(PF08520.3,Fungal protein of unknown function (DUF1748))	none	ns	ns		68
MVLG_03674	none	none	ns	ns		72
MVLG_02540	none	none	ns	ns		73
MVLG_00885	none	none	1.50682e-07	4.92697e-06	Infected Males	76
MVLG_07323	none	none	ns	ns		77
MVLG_00497	none	none	ns	ns		78
MVLG_00566	none	none	2.28675e-08	8.78461e-07	Infected Males	80
MVLG_02173	none	none	ns	ns		82
MVLG_01138	none	none	ns	ns		83
MVLG_06541	none	none	0.00021796	0.00378335	Infected Males	84
MVLG_00290	none	none	ns	ns		85
MVLG_04547	none	none	ns	ns		89
MVLG_04107	none	none	4.53239e-05	0.000902626	Infected Males	100
MVLG_04415	none	none	ns	ns		102
MVLG_05594	none	none	ns	ns		103
MVLG_05522	none	none	ns	ns		106
MVLG_04106	none	none	3.6391e-11	2.41348e-09	Infected Males	107
MVLG_07122	(PF03992.9,Antibiotic biosynthesis monooxygenase)	none	ns	ns		107
MVLG_06344	none	none	ns	ns		108
MVLG_04074	none	none	ns	ns		110
MVLG_05717	none	none	ns	ns		116
MVLG_05061	(PF00226.24,DnaJ domain)	none	ns	ns		117
MVLG_06175	none	none	9.15533e-13	9.19457e-11	Infected Males	118
MVLG_05528	none	none	ns	ns		123
MVLG_04105	none	none	ns	ns		125
MVLG_05203	none	none	ns	ns		125
MVLG_05525	none	none	4.61803e-08	1.69973e-06	Infected Males	126
MVLG_03638	none	none	5.25811e-09	2.35443e-07		128
MVLG_05720	none	none	3.5218e-21	4.95165e-18	Infected Males	129
MVLG_01957	none	none	ns	ns		134
MVLG_04167	none	none	ns	ns		137
MVLG_00210	none	(GO:0005737,ubiquitin ligase subunit), (GO:0019788,ubiquitin ligase subunit), (GO:0045116,ubiquitin ligase subunit), (GO:0019941,ubiquitin ligase subunit), (GO:0005515,ubiquitin ligase subunit), (GO:0006950,ubiquitin ligase subunit), (GO:0005634,ubiquitin	ns	ns		140
MVLG_05716	none	none	0.00021796	0.00378335	Infected Males	141
MVLG_03368	none	none	ns	ns		146
MVLG_01690	(PF05730.4,CFEM domain)	none	ns	ns		146
MVLG_01958	none	none	0.000481147	0.00753332		148
MVLG_01732	none	none	2.7617e-13	3.40609e-11	Infected Males	156
MVLG_03737	none	none	ns	ns		156
MVLG_07010	none	none	8.62808e-19	5.92591e-16	Infected Males	159
MVLG_00083	(PF00967.10,Barwin family), (PF03330.11,Rare lipoprotein A (RlpA)-like double-psi beta-barrel)	none	ns	ns		160
MVLG_05120	none	none	2.51262e-06	6.26372e-05	Infected Males	161
MVLG_00260	none	none	ns	ns		163
MVLG_02018	none	none	2.57175e-07	8.14386e-06	Infected Males	165
MVLG_05119	none	none	ns	ns		167
MVLG_05122	none	none	1.13381e-05	0.000259632	Infected Males	173
MVLG_05398	none	none	ns	ns		177
MVLG_02245	none	none	ns	ns		178
MVLG_00910	none	none	ns	ns		184
MVLG_05549	(PF03583.7,Secretory lipase)	none	ns	ns		187
MVLG_03923	(PF02221.8,ML domain)	none	ns	ns		196
MVLG_04381	none	none	ns	ns		197
MVLG_03398	none	none	1.89581e-09	8.94465e-08	Infected Males	202
MVLG_00398	none	none	2.26701e-22	3.98427e-19	Infected Males	205
MVLG_00443	none	none	ns	ns		207
MVLG_03562	none	none	ns	ns		209
MVLG_01175	none	none	0.000149659	0.00268394		209
MVLG_03919	(PF00160.14,Cyclophilin type peptidyl-prolyl cis-trans isomerase/CLD)	none	ns	ns		211
MVLG_00677	none	none	0.00140897	0.0186888	Infected Males	215
MVLG_00784	none	none	6.40436e-09	2.79644e-07	Infected Males	215
MVLG_01284	none	none	4.14799e-25	1.45802e-21	Infected Males	217
MVLG_03351	(PF10681.2,"Chaperone for protein-folding within the ER, fungal")	(GO:0044464,rot1 protein)	ns	ns		223
MVLG_04274	none	none	ns	ns		231
MVLG_05557	none	none	ns	ns		236
MVLG_03734	(PF01522.14,Polysaccharide deacetylase)	(GO:0003824,family 4 carbohydrate esterase)	ns	ns		237
MVLG_05835	none	none	ns	ns		237
MVLG_06534	(PF02469.15,Fasciclin domain)	none	ns	ns		239
MVLG_04474	none	none	ns	ns		246
MVLG_02900	none	none	7.88663e-08	2.73118e-06		246
MVLG_05570	none	none	5.33104e-06	0.000127474		249
MVLG_01310	none	none	1.86624e-05	0.000416498		251
MVLG_06949	none	none	ns	ns		251
MVLG_06138	none	none	ns	ns		260
MVLG_05591	none	none	0.000112865	0.00207707		264
MVLG_02455	(PF07749.5,"Endoplasmic reticulum protein ERp29, C-terminal domain"), (TIGR01126,pdi_dom: protein disulfide-isomerase domain), (PF00085.13,Thioredoxin)	none	ns	ns		265
MVLG_01258	none	none	3.85017e-05	0.000791424		265
MVLG_02071	none	none	1.2066e-18	6.52492e-16		266
MVLG_00033	none	none	0.0011219	0.0154042		268
MVLG_03732	(PF01522.14,Polysaccharide deacetylase)	(GO:0003824,family 4 carbohydrate esterase)	ns	ns		273
MVLG_05595	(PF11790.1,Glycosyl hydrolase catalytic core)	none	ns	ns		278
MVLG_00385	none	none	6.24222e-23	1.46276e-19	Infected Males	279
MVLG_00369	none	none	0.00227848	0.0281506		279
MVLG_01849	none	none	ns	ns		281
MVLG_01590	none	none	3.22066e-10	1.71524e-08		281
MVLG_02890	none	none	ns	ns		282
MVLG_01142	none	none	ns	ns		290
MVLG_04780	(PF00117.21,Glutamine amidotransferase class-I)	none	ns	ns		291
MVLG_00974	none	none	3.19242e-13	3.74045e-11		294
MVLG_05416	none	none	ns	ns		295
MVLG_03888	none	none	2.15005e-07	6.93341e-06		295
MVLG_02171	none	none	1.01765e-11	7.77619e-10		303
MVLG_03292	(PF05572.6,Pregnancy-associated plasma protein-A)	none	ns	ns		310
MVLG_00132	(PF00657.15,GDSL-like Lipase/Acylhydrolase)	(GO:0003824,lipolytic protein g-d-s-l family)	ns	ns		311
MVLG_00259	none	none	ns	ns		314
MVLG_05723	none	none	ns	ns		314
MVLG_04910	(PF00248.14,Aldo/keto reductase family)	none	ns	ns		317
MVLG_04168	none	none	1.71834e-10	9.98342e-09	Infected Males	319
MVLG_03293	(PF05572.6,Pregnancy-associated plasma protein-A)	none	1.86568e-08	7.28651e-07		319
MVLG_01652	none	none	1.42232e-14	2.85683e-12	Infected Males	323
MVLG_05836	none	none	ns	ns		323
MVLG_02288	(PF00188.19,Cysteine-rich secretory protein family)	none	0.00140897	0.0186888	Infected Males	324
MVLG_01651	none	none	1.35418e-07	4.53329e-06		324
MVLG_01005	none	none	0.00199605	0.0251023	Infected Males	331
MVLG_05275	none	none	7.88537e-05	0.00151047		337
MVLG_05804	none	none	ns	ns		338
MVLG_04783	none	none	0.000444188	0.00704885		341
MVLG_02726	(PF03330.11,Rare lipoprotein A (RlpA)-like double-psi beta-barrel)	none	ns	ns		342
MVLG_07199	none	none	3.84149e-09	1.7423e-07		343
MVLG_01089	none	none	ns	ns		347
MVLG_03160	(PF02265.9,S1/P1 Nuclease)	none	ns	ns		349
MVLG_04566	(PF00775.14,Dioxygenase)	none	2.06099e-05	0.000449962		349
MVLG_05538	none	none	8.76807e-07	2.38913e-05		350
MVLG_04796	none	none	ns	ns		361
MVLG_06251	none	(GO:0005488,precursor to secretory protein ssp120)	ns	ns		361
MVLG_02469	(PF00328.15,Histidine acid phosphatase)	none	ns	ns		362
MVLG_05108	(PF00295.10,Glycosyl hydrolases family 28), (TIGR03804,para_beta_helix: parallel beta-helix repeat)	none	8.63636e-08	2.96164e-06	Infected Males	363
MVLG_05170	none	none	ns	ns		363
MVLG_00477	none	none	ns	ns		367
MVLG_01844	none	none	0.000571838	0.00866384		367
MVLG_04505	none	none	ns	ns		372
MVLG_05746	(PF05572.6,Pregnancy-associated plasma protein-A)	none	ns	ns		375
MVLG_01717	(PF01556.11,DnaJ C terminal region), (PF00684.12,DnaJ central domain (4 repeats)), (PF00226.24,DnaJ domain)	(GO:0005488,chaperone regulator)	ns	ns		377
MVLG_06016	(PF02089.8,Palmitoyl protein thioesterase)	none	ns	ns		379
MVLG_01474	(PF06516.4,Purine nucleoside permease (NUP))	none	0.000283332	0.0047774	Infected Males	380
MVLG_00572	none	none	4.51163e-08	1.6693e-06		382
MVLG_01897	(PF00704.21,Glycosyl hydrolases family 18)	none	6.61808e-09	2.8543e-07	Infected Males	385
MVLG_00478	none	none	1.79839e-13	2.52042e-11		385
MVLG_05034	none	none	ns	ns		389
MVLG_05674	(PF01650.11,Peptidase C13 family)	none	ns	ns		390
MVLG_05533	none	none	ns	ns		392
MVLG_01951	(PF10282.2,"3-carboxy-cis,cis-muconate lactonizing enzyme")	none	ns	ns		393
MVLG_05822	none	none	ns	ns		393
MVLG_00887	(PF00704.21,Glycosyl hydrolases family 18)	none	2.69768e-07	8.50436e-06		401
MVLG_00047	none	none	ns	ns		401
MVLG_05825	none	none	ns	ns		402
MVLG_02283	(PF00188.19,Cysteine-rich secretory protein family)	none	ns	ns		402
MVLG_02420	(PF00890.17,FAD binding domain)	none	ns	ns		404
MVLG_00826	(PF00704.21,Glycosyl hydrolases family 18)	none	7.96171e-10	3.99792e-08		405
MVLG_04442	(PF00450.15,Serine carboxypeptidase)	none	2.77624e-05	0.00058434		408
MVLG_01254	none	none	ns	ns		410
MVLG_00914	(PF03583.7,Secretory lipase)	none	ns	ns		415
MVLG_03356	none	none	2.13494e-11	1.47143e-09		416
MVLG_02877	(PF00026.16,Eukaryotic aspartyl protease)	none	ns	ns		417
MVLG_03931	(PF01328.10,"Peroxidase, family 2")	none	ns	ns		419
MVLG_04962	none	none	ns	ns		420
MVLG_05534	none	none	ns	ns		421
MVLG_05513	none	none	0.00227848	0.0281506		422
MVLG_00533	(PF04389.10,Peptidase family M28)	none	ns	ns		423
MVLG_06223	(PF00026.16,Eukaryotic aspartyl protease)	none	ns	ns		424
MVLG_04782	(PF01546.21,Peptidase family M20/M25/M40), (PF04389.10,Peptidase family M28)	none	ns	ns		426
MVLG_04797	none	none	3.15113e-16	8.86097e-14	Infected Males	428
MVLG_06542	none	none	ns	ns		428
MVLG_01823	(PF01464.13,Transglycosylase SLT domain)	none	ns	ns		432
MVLG_03707	(PF07470.6,Glycosyl Hydrolase Family 88)	none	1.44068e-16	4.40348e-14	Infected Males	433
MVLG_03367	none	none	ns	ns		435
MVLG_06128	(PF00026.16,Eukaryotic aspartyl protease)	none	ns	ns		437
MVLG_02872	(PF00026.16,Eukaryotic aspartyl protease)	none	0.000290613	0.00480708	Infected Males	441
MVLG_03903	(PF00026.16,Eukaryotic aspartyl protease)	none	ns	ns		441
MVLG_02471	(PF00328.15,Histidine acid phosphatase)	none	ns	ns		441
MVLG_03945	(PF00026.16,Eukaryotic aspartyl protease)	none	ns	ns		443
MVLG_03715	none	none	ns	ns		446
MVLG_05613	none	none	ns	ns		447
MVLG_01591	none	none	2.7617e-13	3.40609e-11	Infected Males	448
MVLG_04073	(PF01095.12,Pectinesterase)	none	ns	ns		448
MVLG_00933	(PF03583.7,Secretory lipase)	none	ns	ns		450
MVLG_00257	none	none	ns	ns		451
MVLG_04072	(PF01095.12,Pectinesterase)	none	ns	ns		452
MVLG_05514	none	none	ns	ns		452
MVLG_03747	(PF00295.10,Glycosyl hydrolases family 28)	none	2.24824e-05	0.000481736	Infected Males	456
MVLG_04379	none	none	6.09212e-08	2.17399e-06		459
MVLG_02588	(PF07992.7,Pyridine nucleotide-disulphide oxidoreductase)	none	ns	ns		460
MVLG_06772	none	none	ns	ns		461
MVLG_06222	(PF00561.13,alpha/beta hydrolase fold)	none	ns	ns		464
MVLG_01713	(PF01464.13,Transglycosylase SLT domain)	none	0.000344458	0.00556676		465
MVLG_05876	(PF02225.15,PA domain), (PF00082.15,Subtilase family)	none	ns	ns		467
MVLG_03089	(PF01328.10,"Peroxidase, family 2")	none	1.3076e-13	1.876e-11		467
MVLG_02276	(PF03330.11,Rare lipoprotein A (RlpA)-like double-psi beta-barrel)	none	ns	ns		468
MVLG_05737	(PF00704.21,Glycosyl hydrolases family 18)	(GO:0003824,family 18 glycoside hydrolase)	4.67015e-12	4.05323e-10	Infected Males	473
MVLG_01666	(PF00450.15,Serine carboxypeptidase)	none	ns	ns		473
MVLG_00326	(PF00295.10,Glycosyl hydrolases family 28), (TIGR03804,para_beta_helix: parallel beta-helix repeat)	none	ns	ns		473
MVLG_04465	none	none	ns	ns		481
MVLG_03832	(PF01697.20,Domain of unknown function)	none	0.00436986	0.0484545		483
MVLG_00601	none	none	ns	ns		489
MVLG_01192	none	none	1.44847e-17	6.36422e-15	Infected Males	495
MVLG_07060	(PF00450.15,Serine carboxypeptidase)	(GO:0004185,carboxypeptidase c), (GO:0000324,carboxypeptidase c), (GO:0046982,carboxypeptidase c)	1.89581e-09	8.94465e-08	Infected Males	496
MVLG_05125	none	none	ns	ns		496
MVLG_03243	(PF08031.5,Berberine and berberine like), (PF01565.16,FAD binding domain)	none	0.00143305	0.0188658		497
MVLG_02293	(PF03330.11,Rare lipoprotein A (RlpA)-like double-psi beta-barrel)	none	ns	ns		499
MVLG_01159	none	none	5.43348e-07	1.5784e-05	Infected Males	502
MVLG_01191	none	none	2.36042e-12	2.27312e-10	Infected Males	505
MVLG_02882	(PF01368.13,DHH family), (PF02833.7,DHHA2 domain)	none	ns	ns		508
MVLG_02088	(PF00328.15,Histidine acid phosphatase)	none	ns	ns		510
MVLG_02682	(PF01095.12,Pectinesterase)	none	0.000290613	0.00480708	Infected Males	511
MVLG_05060	(PF00450.15,Serine carboxypeptidase)	none	ns	ns		511
MVLG_06952	(PF00149.21,Calcineurin-like phosphoesterase)	none	9.41577e-14	1.40836e-11		512
MVLG_00690	none	none	ns	ns		515
MVLG_03242	(PF08031.5,Berberine and berberine like), (PF01565.16,FAD binding domain)	none	1.85566e-06	4.74375e-05		519
MVLG_06512	none	none	ns	ns		525
MVLG_02675	none	none	ns	ns		526
MVLG_00243	none	none	1.09757e-06	2.945e-05	Infected Males	528
MVLG_00174	(PF05922.9,Peptidase inhibitor I9), (PF00082.15,Subtilase family)	none	ns	ns		532
MVLG_01581	(PF04389.10,Peptidase family M28)	none	ns	ns		536
MVLG_06475	(PF07859.6,alpha/beta hydrolase fold), (PF00135.21,Carboxylesterase)	none	ns	ns		538
MVLG_02676	none	none	0.00341955	0.0394736		539
MVLG_02393	(PF01764.18,Lipase (class 3))	(GO:0016236,lipase), (GO:0005768,lipase), (GO:0030437,lipase), (GO:0044446,lipase), (GO:0031090,lipase), (GO:0006995,lipase), (GO:0005783,lipase)	ns	ns		545
MVLG_05317	(PF00135.21,Carboxylesterase)	none	ns	ns		551
MVLG_04112	(PF00226.24,DnaJ domain)	none	ns	ns		552
MVLG_03058	(PF00884.16,Sulfatase)	(GO:0003824,arylsulfatase)	ns	ns		556
MVLG_06474	(PF07859.6,alpha/beta hydrolase fold), (PF00135.21,Carboxylesterase)	none	ns	ns		561
MVLG_00002	(PF00728.15,"Glycosyl hydrolase family 20, catalytic domain"), (PF02838.8,"Glycosyl hydrolase family 20, domain 2")	none	ns	ns		569
MVLG_04366	(PF05577.5,Serine carboxypeptidase S28)	none	ns	ns		570
MVLG_07172	(PF07519.4,Tannase and feruloyl esterase)	none	ns	ns		570
MVLG_04353	(PF07519.4,Tannase and feruloyl esterase)	none	ns	ns		572
MVLG_04367	(PF05577.5,Serine carboxypeptidase S28)	none	ns	ns		580
MVLG_05924	none	none	6.15666e-09	2.72209e-07		586
MVLG_01427	none	(GO:0009987,tenascin xb), (GO:0008152,tenascin xb)	ns	ns		588
MVLG_05520	none	(GO:0003824,fibronectin type iii domain-containing protein)	0.00199605	0.0251023		591
MVLG_02043	(TIGR00066,g_glut_trans: gamma-glutamyltransferase), (PF01019.14,Gamma-glutamyltranspeptidase)	none	ns	ns		595
MVLG_02306	none	none	ns	ns		597
MVLG_00810	(PF09423.3,PhoD-like phosphatase)	none	6.41602e-08	2.27801e-06		599
MVLG_05052	none	(GO:0003824,mannan endo- -beta-mannosidase)	ns	ns		600
MVLG_02597	(PF07859.6,alpha/beta hydrolase fold), (PF00149.21,Calcineurin-like phosphoesterase), (PF07819.6,PGAP1-like protein)	(GO:0003824,alpha beta fold family)	ns	ns		601
MVLG_06764	none	none	3.22066e-10	1.71524e-08	Infected Males	603
MVLG_06973	(PF01735.11,Lysophospholipase catalytic domain)	none	2.57175e-07	8.14386e-06	Infected Males	604
MVLG_02513	none	none	ns	ns		604
MVLG_03994	none	none	7.31423e-14	1.14264e-11	Infected Males	618
MVLG_05376	none	none	ns	ns		620
MVLG_03995	none	none	ns	ns		624
MVLG_03457	none	none	ns	ns		626
MVLG_03027	(PF09118.4,Domain of unknown function (DUF1929)), (PF07250.4,Glyoxal oxidase N-terminus)	none	6.03993e-07	1.74019e-05		630
MVLG_05754	(PF00150.11,Cellulase (glycosyl hydrolase family 5))	none	ns	ns		631
MVLG_01824	(PF09118.4,Domain of unknown function (DUF1929)), (PF07250.4,Glyoxal oxidase N-terminus)	none	1.46828e-07	4.82337e-06	Infected Males	639
MVLG_04028	none	none	ns	ns		639
MVLG_02184	(PF07731.7,Multicopper oxidase)	none	1.83968e-13	2.52042e-11	Infected Males	641
MVLG_01770	none	none	ns	ns		643
MVLG_04806	none	none	4.9217e-14	8.0464e-12	Infected Males	647
MVLG_01053	(PF00026.16,Eukaryotic aspartyl protease)	none	1.93178e-05	0.000427918		649
MVLG_06036	(PF05199.6,GMC oxidoreductase)	(GO:0009847,choline dehydrogenase)	ns	ns		658
MVLG_02806	(PF00447.10,HSF-type DNA-binding)	none	ns	ns		658
MVLG_02749	(PF00245.13,Alkaline phosphatase), (PF00884.16,Sulfatase), (PF01663.15,Type I phosphodiesterase / nucleotide pyrophosphatase)	none	2.05411e-10	1.17401e-08		669
MVLG_03478	(PF00168.23,C2 domain)	none	ns	ns		672
MVLG_06485	none	none	0.000164799	0.00292993		675
MVLG_02331	(PF00082.15,Subtilase family)	none	0.00414689	0.0464954	Infected Males	679
MVLG_04864	none	none	ns	ns		700
MVLG_06166	none	none	ns	ns		728
MVLG_00789	none	none	1.46441e-11	1.03248e-09		764
MVLG_01845	(PF00704.21,Glycosyl hydrolases family 18)	(GO:0016787,glycoside hydrolase family 18 protein)	1.36369e-11	9.78239e-10		773
MVLG_05017	(PF08760.4,Domain of unknown function (DUF1793))	none	ns	ns		780
MVLG_04923	(PF07217.4,Heterokaryon incompatibility protein Het-C)	none	ns	ns		781
MVLG_00258	none	none	ns	ns		786
MVLG_00906	(PF06202.7,"Amylo-alpha-1,6-glucosidase"), (PF03200.9,Mannosyl oligosaccharide glucosidase), (PF01204.11,Trehalase)	(GO:0003824,glucosidase i)	ns	ns		795
MVLG_03092	(PF07731.7,Multicopper oxidase)	none	1.11375e-18	6.52473e-16	Infected Males	812
MVLG_06535	none	(GO:0003824,protein serine threonine kinase)	ns	ns		819
MVLG_01263	(PF03097.11,BRO1-like domain)	none	ns	ns		823
MVLG_05565	(PF03666.6,Nitrogen Permease regulator of amino acid transport activity 3)	none	ns	ns		851
MVLG_04083	(PF06427.4,UDP-glucose:Glycoprotein Glucosyltransferase)	none	ns	ns		856
MVLG_00179	(PF02128.8,Fungalysin metallopeptidase (M36))	none	ns	ns		870
MVLG_00965	(PF03029.10,Conserved hypothetical ATP binding protein), (PF02373.15,JmjC domain)	none	ns	ns		907
MVLG_06814	(PF06280.5,Fn3-like domain (DUF1034)), (PF00082.15,Subtilase family)	none	ns	ns		919
MVLG_06723	(PF00884.16,Sulfatase)	none	ns	ns		922
MVLG_02500	(PF01532.13,Glycosyl hydrolase family 47), (PF02225.15,PA domain)	none	ns	ns		938
MVLG_05877	(PF06280.5,Fn3-like domain (DUF1034)), (PF02225.15,PA domain), (PF00082.15,Subtilase family)	none	ns	ns		949
MVLG_06804	(PF06280.5,Fn3-like domain (DUF1034)), (PF02225.15,PA domain), (PF00082.15,Subtilase family)	none	4.69243e-05	0.000931859		950
MVLG_01520	(PF06280.5,Fn3-like domain (DUF1034)), (PF02225.15,PA domain)	none	3.73847e-07	1.12796e-05	Infected Males	958
MVLG_00525	(PF06280.5,Fn3-like domain (DUF1034)), (PF02225.15,PA domain), (PF00082.15,Subtilase family)	none	0.00112848	0.0154644		960
MVLG_00648	(PF02225.15,PA domain), (PF00082.15,Subtilase family)	none	ns	ns		961
MVLG_03524	(PF00069.18,Protein kinase domain), (PF07714.10,Protein tyrosine kinase)	(GO:0005488,clathrin-coated vesicle protein)	ns	ns		965
MVLG_00647	(PF06280.5,Fn3-like domain (DUF1034)), (PF02225.15,PA domain), (PF00082.15,Subtilase family)	none	0.00174558	0.0223117		968
MVLG_02083	(PF06280.5,Fn3-like domain (DUF1034)), (PF00082.15,Subtilase family)	none	ns	ns		970
MVLG_02763	(PF06280.5,Fn3-like domain (DUF1034)), (PF00082.15,Subtilase family)	none	1.12192e-05	0.000258594	Infected Males	976
MVLG_04463	(PF00646.26,F-box domain)	(GO:0044424,f-box and wd40 domain)	ns	ns		1096
MVLG_06336	none	none	2.74321e-12	2.57131e-10		1149
MVLG_05864	(PF00111.20,2Fe-2S iron-sulfur cluster binding domain), (PF00667.13,FAD binding domain), (PF00258.18,Flavodoxin), (PF00175.14,Oxidoreductase NAD-binding domain), (PF06999.5,Sucrase/ferredoxin-like)	(GO:0005488,cytochrome p450 oxidoreductase), (GO:0016491,cytochrome p450 oxidoreductase), (GO:0016020,cytochrome p450 oxidoreductase)	ns	ns		1194
MVLG_00419	(PF08737.3,Rgp1)	none	ns	ns		1202
MVLG_01603	(PF03016.8,Exostosin family)	none	ns	ns		1327
MVLG_01294	(PF02585.10,GlcNAc-PI de-N-acetylase)	none	ns	ns		1377
MVLG_05176	(PF00271.24,Helicase conserved C-terminal domain), (PF00176.16,SNF2 family N-terminal domain), (PF00097.18,"Zinc finger, C3HC4 type (RING finger)")	(GO:0005488,snf2 family helicase)	ns	ns		2143
MVLG_06337	none	none	ns	ns		2158

## Sheet: SPtests
		PredGPI	SignalP4.0											SignalPNN													SignalP HMM						TargetP							TMHMM					Phobius			WolfPsort
name	NucPred Score	GPI site	Cmax	pos	Ymax	pos	Smax	pos	Smean	D	?	Dmaxcut	Networks-used	Cmax	pos	?	Ymax	pos	?	Smax	pos	?	Smean	?	D	?	!	Cmax	pos	?	Sprob	?	Len	mTP	SP	other	Loc	RC	TPlen	ExpAA	First 60	ExpAA - First60	PredHel	Topology	TM	SP	PREDICTION
MVLG_00001T0	0.29	-	0.114	36	0.11	36	0.121	24	0.103	0.106	N	0.45	noTM	0.11	17	N	0.049	17	N	0.061	12	N	0.044	N	0.046	N	Q	0	17	N	0.001	N	1192	0.305	0.052	0.624	_	4	-	0	0	0	0	o	0	0	i	mito:15.0	cyto:9.5
MVLG_00001T1	0.28	-	0.149	36	0.122	36	0.117	7	0.099	0.109	N	0.45	noTM	0.104	36	N	0.059	36	N	0.096	35	N	0.032	N	0.045	N	Q	0	36	N	0	N	1129	0.2	0.044	0.8	_	3	-	0.05	0.01	0.04	0	o	0	0	i	cyto:18.0	cyto_nucl:11.0
MVLG_00002T0	0.29	-	0.843	26	0.88	26	0.98	16	0.907	0.895	Y	0.45	noTM	0.959	26	Y	0.875	26	Y	0.986	18	Y	0.93	Y	0.903	Y	S	0.874	26	Y	0.996	Y	569	0.175	0.875	0.01	S	2	25	18.5	18.49	0.01	1	i5-27o	0	Y	n10-20c25/26o	extr:16.0	plas:3.0
MVLG_00003T0	0.01	-	0.111	50	0.106	50	0.125	45	0.098	0.102	N	0.45	noTM	0.047	37	N	0.031	13	N	0.254	3	N	0.087	N	0.059	N	Q	0	16	N	0	N	548	0.348	0.057	0.651	_	4	-	0	0	0	0	o	0	0	i	mito:13.0	cyto:11.5
MVLG_00004T0	0.36	-	0.147	23	0.16	2	0.245	1	0.245	0.194	N	0.5	TM	0.094	23	N	0.049	3	N	0.348	1	N	0.339	N	0.194	N	A	0.16	53	N	0.269	N	406	0.637	0.048	0.41	M	4	62	37.39	10.33	27.06	0	o	0	0	i	mito:14.0	cyto_nucl:6.0
MVLG_00005T0	0.78	-	0.117	23	0.122	2	0.179	33	0.144	0.134	N	0.45	noTM	0.175	23	N	0.106	16	N	0.546	13	N	0.289	N	0.197	N	Q	0.041	23	N	0.071	N	575	0.035	0.238	0.867	_	2	-	0	0	0	0	o	0	0	i	cyto:15.5	cyto_nucl:14.0
MVLG_00006T0	0.51	-	0.111	35	0.105	68	0.123	29	0.096	0.1	N	0.45	noTM	0.152	24	N	0.041	32	N	0.156	1	N	0.03	N	0.035	N	Q	0	24	N	0.001	N	955	0.08	0.108	0.897	_	2	-	0	0	0	0	o	0	0	i	nucl:19.5	cyto_nucl:13.0
MVLG_00007T0	0.48	-	0.112	41	0.107	41	0.112	42	0.095	0.101	N	0.45	noTM	0.068	25	N	0.024	35	N	0.058	9	N	0.024	N	0.024	N	Q	0	44	N	0	N	381	0.428	0.018	0.743	_	4	-	0	0	0	0	o	0	0	i	nucl:20.5	cyto_nucl:14.0
MVLG_00008T0	0.43	-	0.135	35	0.163	35	0.325	6	0.195	0.175	N	0.5	TM	0.15	35	N	0.299	35	N	0.794	26	N	0.372	N	0.336	N	Q	0.029	36	N	0.077	N	632	0.168	0.161	0.556	_	4	-	195.06	18.04	177.02	9	o15-37i174-196o211-233i246-268o307-329i442-464o514-536i549-571o595-617i	8	0	i175-196o208-233i245-268o307-332i446-471o511-531i552-573o593-614i	plas:22.0	E.R.:3.0
MVLG_00009T0	0.28	-	0.573	23	0.735	23	0.979	14	0.943	0.848	Y	0.45	noTM	0.878	23	Y	0.879	23	Y	0.996	7	Y	0.956	Y	0.918	Y	S	0.993	23	Y	0.998	Y	1085	0.062	0.927	0.018	S	1	22	19.07	2.48	16.59	1	o986-1003i	1	Y	n8-18c22/23o986-1004i	extr:21.0	plas:3.0
MVLG_00010T0	0.08	-	0.225	58	0.116	40	0.185	37	0.107	0.113	N	0.5	TM	0.359	58	Y	0.505	58	Y	0.99	52	Y	0.296	N	0.4	N	S	0.239	58	N	0.456	N	201	0.138	0.261	0.692	_	3	-	62.21	19.86	42.35	3	o52-74i133-155o159-176i	4	0	i35-52o58-77i135-155o161-177i	plas:23.0	golg:2.0
MVLG_00011T0	0.61	-	0.11	62	0.105	67	0.117	22	0.099	0.102	N	0.45	noTM	0.039	24	N	0.019	3	N	0.075	1	N	0.063	N	0.041	N	Q	0	15	N	0	N	141	0.107	0.043	0.936	_	1	-	0	0	0	0	o	0	0	i	nucl:20.0	mito:4.0
MVLG_00012T0	0.46	-	0.109	16	0.118	3	0.155	12	0.131	0.125	N	0.45	noTM	0.105	20	N	0.111	20	N	0.382	4	N	0.171	N	0.141	N	Q	0	38	N	0	N	900	0.853	0.021	0.204	M	2	78	0.11	0	0.11	0	o	0	0	i	mito:20.0	nucl:3.0
MVLG_00012T1	0.45	-	0.109	16	0.118	3	0.155	12	0.131	0.125	N	0.45	noTM	0.105	20	N	0.111	20	N	0.382	4	N	0.171	N	0.141	N	Q	0	38	N	0	N	899	0.853	0.021	0.204	M	2	78	0.11	0	0.11	0	o	0	0	i	mito:20.0	nucl:3.0
MVLG_00013T0	0.17	-	0.112	35	0.106	68	0.114	51	0.098	0.102	N	0.45	noTM	0.038	26	N	0.02	5	N	0.075	2	N	0.065	N	0.042	N	Q	0	34	N	0	N	835	0.654	0.018	0.558	M	5	35	18.71	0	18.71	1	i91-113o	1	0	i90-110o	plas:8.0	nucl:6.0
MVLG_00014T0	0.81	-	0.113	34	0.107	34	0.13	42	0.102	0.104	N	0.45	noTM	0.551	18	Y	0.04	35	N	0.135	21	N	0.059	N	0.05	N	Q	0	34	N	0	N	939	0.187	0.029	0.885	_	2	-	19.61	0.23	19.38	1	i125-147o	1	0	i125-146o	cyto:7.5	plas:7.0
MVLG_00015T0	0.58	-	0.23	26	0.189	26	0.242	22	0.154	0.17	N	0.45	noTM	0.617	26	Y	0.264	26	N	0.489	22	N	0.124	N	0.194	N	Q	0.083	26	N	0.166	N	292	0.16	0.051	0.716	_	3	-	0	0	0	0	o	0	0	i	cyto_nucl:12.2	cyto:12.0
MVLG_00016T0	0.8	-	0.112	39	0.113	39	0.128	32	0.102	0.107	N	0.45	noTM	0.068	26	N	0.055	15	N	0.403	2	N	0.09	N	0.073	N	Q	0	17	N	0	N	846	0.36	0.015	0.733	_	4	-	43.62	0	43.62	2	o751-770i818-840o	2	0	o750-770i818-840o	plas:20.0	nucl:3.0
MVLG_00017T0	0.74	-	0.22	27	0.196	27	0.566	24	0.171	0.182	N	0.45	noTM	0.519	27	Y	0.283	27	N	0.705	3	N	0.255	N	0.269	N	Q	0.08	27	N	0.391	N	1363	0.894	0.031	0.132	M	2	109	0.02	0	0.02	0	o	0	0	i	mito:20.0	nucl:3.0
MVLG_00018T0	0.08	-	0.191	34	0.205	34	0.448	3	0.23	0.215	N	0.5	TM	0.367	30	Y	0.333	30	Y	0.691	24	N	0.454	N	0.393	N	S	0.426	34	N	0.746	Y	190	0.13	0.251	0.482	_	4	-	49.01	17.62	31.39	0	o	2	0	i131-149o155-174i	extr:19.0	plas:6.0
MVLG_00019T0	0.26	-	0.109	62	0.105	31	0.11	23	0.099	0.102	N	0.45	noTM	0.099	21	N	0.013	34	N	0.021	21	N	0.014	N	0.014	N	Q	0	0	N	0	N	520	0.032	0.222	0.957	_	2	-	0.14	0	0.14	0	o	0	0	i	nucl:17.5	cyto_nucl:12.5
MVLG_00020T0	0.79	-	0.12	23	0.111	23	0.12	17	0.103	0.106	N	0.45	noTM	0.12	25	N	0.033	25	N	0.151	3	N	0.044	N	0.038	N	Q	0	0	N	0	N	476	0.38	0.044	0.624	_	4	-	0	0	0	0	o	0	0	i	nucl:16.0	mito:6.0
MVLG_00021T0	0.25	-	0.271	31	0.215	31	0.23	5	0.17	0.191	N	0.45	noTM	0.439	31	Y	0.354	31	Y	0.608	27	N	0.257	N	0.305	N	Q	0.145	31	N	0.15	N	630	0.066	0.254	0.688	_	3	-	12.52	12.3	0.22	0	o	0	Y	n14-25c30/31o	cyto:18.5	cyto_nucl:10.0
MVLG_00022T0	0.45	-	0.13	41	0.117	41	0.123	40	0.102	0.109	N	0.45	noTM	0.464	19	Y	0.04	3	N	0.253	1	N	0.242	N	0.141	N	Q	0.002	19	N	0.004	N	319	0.644	0.023	0.443	M	4	75	0	0	0	0	o	0	0	i	mito:16.0	nucl:8.0
MVLG_00023T0	0.59	-	0.115	28	0.111	28	0.138	26	0.112	0.112	N	0.45	noTM	0.195	19	N	0.119	19	N	0.293	11	N	0.11	N	0.114	N	Q	0.017	28	N	0.028	N	605	0.602	0.021	0.465	M	5	8	0.21	0	0.21	0	o	0	0	i	mito:12.5	cyto_mito:8.5
MVLG_00024T0	0.54	-	0.128	17	0.129	17	0.192	14	0.13	0.129	N	0.45	noTM	0.135	31	N	0.078	20	N	0.194	1	N	0.1	N	0.089	N	Q	0.014	20	N	0.022	N	381	0.14	0.12	0.757	_	2	-	0	0	0	0	o	0	0	i	nucl:21.0	cyto_nucl:13.5
MVLG_00025T0	0.89	-	0.179	26	0.152	26	0.153	6	0.129	0.14	N	0.45	noTM	0.541	26	Y	0.17	26	N	0.242	12	N	0.093	N	0.132	N	Q	0.003	21	N	0.007	N	641	0.081	0.315	0.692	_	4	-	0.03	0	0.03	0	o	0	0	i	nucl:13.5	cyto_nucl:10.5
MVLG_00026T0	0.76	-	0.165	32	0.234	2	0.517	1	0.517	0.387	N	0.45	noTM	0.247	32	N	0.211	32	N	0.844	2	N	0.414	N	0.313	N	Q	0.177	32	N	0.45	N	863	0.442	0.174	0.218	M	4	39	6.08	0	6.08	0	o	0	0	i	mito:12.0	cyto:8.0
MVLG_00027T0	0.96	-	0.11	54	0.123	4	0.143	1	0.133	0.128	N	0.45	noTM	0.058	43	N	0.04	43	N	0.272	7	N	0.046	N	0.043	N	Q	0.052	43	N	0.058	N	701	0.753	0.012	0.46	M	4	105	0	0	0	0	o	0	0	i	nucl:12.5	mito:10.0
MVLG_00028T0	0.74	-	0.181	46	0.185	46	0.358	39	0.173	0.178	N	0.45	noTM	0.107	35	N	0.214	35	N	0.811	31	N	0.318	N	0.266	N	Q	0.056	35	N	0.104	N	910	0.04	0.545	0.77	_	4	-	0	0	0	0	o	0	0	i	cyto:7.5	plas:6.0
MVLG_00029T0	0.14	-	0.191	17	0.146	17	0.135	24	0.11	0.127	N	0.45	noTM	0.394	17	Y	0.182	17	N	0.221	13	N	0.132	N	0.157	N	S	0.246	53	N	0.747	Y	277	0.922	0.029	0.136	M	2	36	65.85	0.65	65.2	3	o114-133i140-162o216-238i	3	0	o114-133i140-160o217-235i	plas:18.0	mito:4.0
MVLG_00030T0	0.39	-	0.144	24	0.114	24	0.125	55	0.09	0.101	N	0.45	noTM	0.586	24	Y	0.029	13	N	0.234	2	N	0.084	N	0.057	N	Q	0	24	N	0	N	246	0.17	0.12	0.758	_	3	-	0.01	0	0.01	0	o	0	0	i	cyto:9.0	mito:7.0
MVLG_00031T0	0.84	-	0.185	32	0.187	32	0.245	19	0.187	0.187	N	0.45	noTM	0.166	30	N	0.196	32	N	0.71	27	N	0.265	N	0.23	N	Q	0.06	32	N	0.071	N	336	0.032	0.405	0.636	_	4	-	0.02	0	0.02	0	o	0	0	i	nucl:14.0	cyto:5.0
MVLG_00032T0	0.26	-	0.237	29	0.188	29	0.298	8	0.157	0.171	N	0.45	noTM	0.601	29	Y	0.302	29	N	0.686	8	N	0.268	N	0.285	N	S	0.721	29	Y	0.893	Y	447	0.908	0.019	0.127	M	2	53	0.25	0	0.25	0	o	0	0	i	mito:21.0	cyto:3.0
MVLG_00033T0	0.11	-	0.721	19	0.8	19	0.936	12	0.897	0.853	Y	0.45	noTM	0.729	19	Y	0.753	19	Y	0.988	13	Y	0.933	Y	0.843	Y	S	0.562	19	Y	0.994	Y	268	0.039	0.935	0.058	S	1	18	6.42	6.42	0	0	o	0	Y	n4-14c18/19o	cyto:14.5	cyto_nucl:8.5
MVLG_00034T0	0.19	-	0.12	48	0.124	62	0.185	50	0.115	0.119	N	0.45	noTM	0.053	22	N	0.024	14	N	0.142	4	N	0.068	N	0.046	N	Q	0	48	N	0	N	951	0.136	0.423	0.52	_	5	-	158.61	3.58	155.03	7	i57-76o422-444i456-478o491-513i559-581o601-623i636-658o	9	0	i57-78o421-443i455-484o496-513i541-560o566-587i599-624o636-653i665-683o	plas:19.0	E.R.:5.0
MVLG_00035T0	0.29	-	0.188	31	0.135	31	0.15	1	0.102	0.117	N	0.45	noTM	0.265	31	N	0.057	31	N	0.055	11	N	0.026	N	0.042	N	Q	0	23	N	0	N	71	0.059	0.086	0.933	_	1	-	0	0	0	0	o	0	0	i	nucl:16.0	cyto_nucl:15.0
MVLG_00036T0	0.01	-	0.116	22	0.106	2	0.134	20	0.11	0.108	N	0.5	TM	0.176	22	N	0.031	68	N	0.13	1	N	0.022	N	0.027	N	Q	0	22	N	0	N	361	0.107	0.148	0.827	_	2	-	182.92	7.77	175.15	8	i52-74o84-103i124-146o150-172i179-201o236-258i279-301o316-338i	9	0	i56-75o81-102i122-144o150-171i178-194o200-216i236-260o280-300i307-339o	plas:24.0	pero:2.0
MVLG_00037T0	0.15	-	0.109	28	0.104	28	0.112	20	0.097	0.1	N	0.45	noTM	0.044	25	N	0.035	5	N	0.181	2	N	0.112	N	0.074	N	Q	0	0	N	0	N	656	0.253	0.027	0.83	_	3	-	191.31	0	191.31	8	o231-248i316-335o350-369i382-404o419-441i462-481o536-558i570-592o	10	0	i223-247o267-287i308-331o351-370i382-402o414-441i462-481o501-521i533-552o572-592i	plas:27.0
MVLG_00038T0	0.11	-	0.11	26	0.106	26	0.116	23	0.101	0.104	N	0.45	noTM	0.02	62	N	0.02	3	N	0.077	1	N	0.069	N	0.045	N	Q	0	0	N	0	N	239	0.146	0.052	0.846	_	2	-	0	0	0	0	o	0	0	i	cyto:11.5	cyto_nucl:11.5
MVLG_00038T1	0.03	-	0.11	26	0.106	26	0.116	23	0.101	0.104	N	0.45	noTM	0.02	62	N	0.02	3	N	0.077	1	N	0.069	N	0.045	N	Q	0	0	N	0	N	213	0.146	0.052	0.846	_	2	-	0	0	0	0	o	0	0	i	cyto_nucl:11.5	nucl:10.0
MVLG_00039T0	0.42	-	0.628	47	0.388	47	0.465	45	0.173	0.302	N	0.5	TM	0.749	47	Y	0.715	47	Y	0.984	31	Y	0.392	N	0.553	Y	Q	0.146	47	N	0.15	N	128	0.05	0.489	0.767	_	4	-	16.18	16.18	0	0	o	1	0	o20-41i	extr:11.0	plas:9.0
MVLG_00040T0	0.41	-	0.111	56	0.115	6	0.144	2	0.122	0.119	N	0.45	noTM	0.053	64	N	0.023	36	N	0.072	8	N	0.023	N	0.023	N	Q	0	0	N	0	N	821	0.1	0.053	0.921	_	1	-	0	0	0	0	o	0	0	i	cyto:17.5	cyto_nucl:11.0
MVLG_00041T0	0.03	-	0.11	68	0.108	68	0.12	55	0.098	0.102	N	0.45	noTM	0.04	25	N	0.03	43	N	0.05	31	N	0.02	N	0.025	N	Q	0	0	N	0	N	449	0.053	0.069	0.948	_	1	-	0.04	0	0.04	0	o	0	0	i	cyto:18.0	cyto_nucl:12.0
MVLG_00042T0	0.23	-	0.134	17	0.136	62	0.206	52	0.124	0.131	N	0.5	TM	0.2	17	N	0.115	17	N	0.271	62	N	0.116	N	0.116	N	A	0	17	N	0	N	506	0.843	0.084	0.124	M	2	12	16.64	3.65	12.99	0	o	1	0	o485-503i	plas:15.0	mito:7.0
MVLG_00043T0	0.04	-	0.179	22	0.175	22	0.255	5	0.17	0.172	N	0.45	noTM	0.386	22	Y	0.291	22	N	0.719	12	N	0.314	N	0.302	N	Q	0.091	22	N	0.097	N	214	0.272	0.118	0.569	_	4	-	0.05	0.05	0	0	o	0	0	i	mito:13.0	cyto:7.5
MVLG_00044T0	0.17	-	0.226	20	0.166	20	0.139	40	0.121	0.142	N	0.45	noTM	0.543	20	Y	0.077	20	N	0.371	1	N	0.139	N	0.108	N	Q	0.375	20	N	0.417	N	368	0.069	0.147	0.828	_	2	-	0.01	0	0.01	0	o	0	0	i	cyto:18.0	cyto_mito:12.8
MVLG_00045T0	0.01	-	0.119	30	0.157	32	0.277	20	0.19	0.17	N	0.5	TM	0.097	22	N	0.208	35	N	0.812	27	N	0.401	N	0.304	N	Q	0.039	30	N	0.06	N	279	0.009	0.664	0.806	_	5	-	78.97	19.51	59.46	4	o15-34i125-147o175-197i210-232o	3	0	o14-33i133-152o179-197i	mito:10.0	extr:8.0
MVLG_00046T0	0.18	-	0.114	59	0.106	59	0.117	31	0.096	0.101	N	0.45	noTM	0.132	24	N	0.026	40	N	0.046	23	N	0.023	N	0.024	N	Q	0	26	N	0	N	280	0.146	0.042	0.908	_	2	-	0	0	0	0	o	0	0	i	cyto:12.5	cyto_nucl:10.5
MVLG_00047T0	0.28	-	0.791	28	0.843	28	0.952	18	0.893	0.87	Y	0.45	noTM	0.844	28	Y	0.836	28	Y	0.971	19	Y	0.906	Y	0.871	Y	S	0.985	28	Y	0.996	Y	401	0.031	0.97	0.017	S	1	27	26.43	20.39	6.04	1	i7-29o	0	Y	n11-22c27/28o	extr:26.0
MVLG_00048T0	0.11	-	0.214	19	0.182	19	0.211	1	0.143	0.161	N	0.45	noTM	0.435	19	Y	0.215	19	N	0.429	12	N	0.22	N	0.218	N	Q	0.168	19	N	0.242	N	462	0.09	0.317	0.694	_	4	-	0.16	0	0.16	0	o	0	0	i	mito:12.0	cyto:10.0
MVLG_00049T0	0.53	-	0.123	22	0.134	4	0.2	21	0.147	0.141	N	0.45	noTM	0.078	22	N	0.083	14	N	0.68	2	N	0.29	N	0.187	N	Q	0.032	22	N	0.052	N	174	0.805	0.014	0.283	M	3	35	0.03	0	0.03	0	o	0	0	i	mito:20.5	cyto_mito:12.5
MVLG_00050T0	0.73	-	0.113	31	0.109	31	0.123	26	0.102	0.105	N	0.45	noTM	0.089	23	N	0.025	40	N	0.055	27	N	0.025	N	0.025	N	Q	0	0	N	0	N	245	0.123	0.022	0.939	_	1	-	0	0	0	0	o	0	0	i	nucl:24.0	cyto_nucl:14.0
MVLG_00051T0	0.88	-	0.109	58	0.108	5	0.124	5	0.111	0.11	N	0.45	noTM	0.03	53	N	0.04	17	N	0.262	4	N	0.148	N	0.094	N	Q	0.041	53	N	0.251	N	1206	0.874	0.026	0.211	M	2	55	0	0	0	0	o	0	0	i	nucl:12.5	mito:12.0
MVLG_00052T0	0.12	-	0.109	36	0.117	5	0.15	34	0.121	0.119	N	0.45	noTM	0.057	20	N	0.039	36	N	0.228	31	N	0.062	N	0.051	N	Q	0	36	N	0	N	229	0.105	0.094	0.883	_	2	-	0.01	0	0.01	0	o	0	0	i	cyto_nucl:12.3	cyto:12.0
MVLG_00053T0	0.84	-	0.112	26	0.111	4	0.136	3	0.124	0.118	N	0.45	noTM	0.475	26	Y	0.072	26	N	0.222	10	N	0.078	N	0.075	N	Q	0.001	48	N	0.001	N	823	0.391	0.16	0.507	_	5	-	0	0	0	0	o	0	0	i	nucl:18.5	cyto_nucl:13.0
MVLG_00054T0	0.37	N-388	0.127	30	0.114	30	0.144	29	0.101	0.107	N	0.45	noTM	0.204	30	N	0.054	30	N	0.075	9	N	0.034	N	0.044	N	Q	0	30	N	0	N	413	0.454	0.035	0.645	_	5	-	19.22	0	19.22	1	i393-412o	1	0	i393-412o	mito:8.0	cyto:6.0
MVLG_00055T0	0.01	-	0.111	38	0.106	38	0.115	70	0.098	0.102	N	0.45	noTM	0.04	19	N	0.025	38	N	0.062	26	N	0.021	N	0.023	N	Q	0	0	N	0	N	73	0.045	0.081	0.947	_	1	-	0	0	0	0	o	0	0	i	nucl:14.5	cyto_nucl:12.5
MVLG_00056T0	0.38	-	0.118	61	0.114	14	0.15	8	0.125	0.12	N	0.45	noTM	0.168	61	N	0.091	32	N	0.339	25	N	0.069	N	0.08	N	Q	0	29	N	0	N	251	0.088	0.087	0.888	_	1	-	0	0	0	0	o	0	0	i	nucl:12.5	cyto:9.5
MVLG_00057T0	0.35	-	0.111	19	0.114	44	0.157	31	0.112	0.113	N	0.45	noTM	0.102	21	N	0.038	21	N	0.146	10	N	0.07	N	0.054	N	Q	0.007	17	N	0.021	N	1024	0.841	0.018	0.235	M	2	15	213.9	0.03	213.87	9	i253-272o352-374i520-542o592-614i635-652o690-712i719-741o765-787i794-816o	10	0	o253-272i351-376o520-544i556-573o593-615i636-655o689-712i719-738o765-787i794-818o	plas:23.0	E.R.:3.0
MVLG_00058T0	0.02	-	0.258	29	0.241	29	0.512	9	0.316	0.271	N	0.5	TM	0.406	32	Y	0.143	20	N	0.944	12	Y	0.603	Y	0.373	N	Q	0.084	27	N	0.133	N	213	0.434	0.708	0.018	S	4	19	90.82	7.09	83.73	5	o56-78i98-115o120-139i152-169o179-201i	5	0	o57-77i98-114o120-139i151-168o180-200i	plas:11.0	mito:7.0
MVLG_00059T0	0.01	-	0.11	34	0.108	34	0.149	13	0.106	0.107	N	0.45	noTM	0.068	21	N	0.039	21	N	0.147	13	N	0.046	N	0.042	N	Q	0	0	N	0	N	73	0.105	0.072	0.905	_	1	-	0	0	0	0	o	0	0	i	cyto:9.0	cyto_nucl:8.0
MVLG_00060T0	0.41	-	0.163	40	0.137	40	0.137	34	0.11	0.122	N	0.45	noTM	0.378	40	Y	0.167	40	N	0.227	26	N	0.062	N	0.115	N	Q	0.001	40	N	0.001	N	622	0.034	0.154	0.921	_	2	-	0	0	0	0	o	0	0	i	cyto:13.5	cyto_nucl:10.0
MVLG_00061T0	0.58	-	0.127	24	0.153	2	0.229	1	0.229	0.194	N	0.45	noTM	0.175	26	N	0.107	24	N	0.372	1	N	0.159	N	0.133	N	Q	0.231	24	N	0.412	N	353	0.932	0.014	0.136	M	2	31	0	0	0	0	o	0	Y	n10-18c23/24o	mito:18.0	nucl:8.0
MVLG_00062T0	0.11	-	0.131	17	0.113	17	0.111	49	0.095	0.103	N	0.45	noTM	0.706	17	Y	0.034	33	N	0.058	1	N	0.027	N	0.031	N	Q	0	17	N	0	N	634	0.048	0.093	0.937	_	1	-	0.16	0.02	0.14	0	o	0	0	i	cyto:18.0	nucl:8.0
MVLG_00063T0	0.35	-	0.24	37	0.156	37	0.139	6	0.104	0.128	N	0.45	noTM	0.107	37	N	0.085	37	N	0.429	12	N	0.108	N	0.097	N	Q	0	37	N	0	N	209	0.18	0.085	0.787	_	2	-	0	0	0	0	o	0	0	i	nucl:14.5	cyto_nucl:10.5
MVLG_00064T0	0.99	-	0.109	62	0.116	1	0.133	1	0	0.053	N	0.45	noTM	0.031	31	N	0.023	33	N	0.066	8	N	0.028	N	0.025	N	Q	0	0	N	0	N	647	0.32	0.028	0.723	_	3	-	0	0	0	0	o	0	0	i	nucl:22.5	cyto_nucl:14.0
MVLG_00065T0	0.51	-	0.119	46	0.12	4	0.196	2	0.162	0.143	N	0.45	noTM	0.055	21	N	0.04	28	N	0.241	4	N	0.077	N	0.058	N	Q	0	46	N	0.001	N	786	0.14	0.037	0.876	_	2	-	0	0	0	0	o	0	0	i	nucl:14.0	cyto_nucl:13.0
MVLG_00066T0	0.54	-	0.109	22	0.106	2	0.117	38	0.108	0.107	N	0.45	noTM	0.14	19	N	0.035	14	N	0.083	2	N	0.031	N	0.033	N	Q	0	40	N	0	N	703	0.062	0.067	0.945	_	1	-	0	0	0	0	o	0	0	i	cyto_nucl:14.3	cyto:14.0
MVLG_00067T0	0.34	-	0.149	48	0.173	2	0.292	1	0.292	0.237	N	0.45	noTM	0.086	33	N	0.095	33	N	0.722	4	N	0.27	N	0.183	N	Q	0.091	24	N	0.148	N	335	0.646	0.035	0.323	M	4	28	0.16	0.09	0.07	0	o	0	0	i	mito:18.0	nucl:4.0
MVLG_00068T0	0.94	-	0.11	53	0.109	29	0.121	22	0.108	0.108	N	0.45	noTM	0.012	27	N	0.011	38	N	0.026	1	N	0.014	N	0.012	N	Q	0	0	N	0	N	716	0.129	0.033	0.916	_	2	-	0.01	0	0.01	0	o	0	0	i	nucl:20.5	cyto_nucl:13.0
MVLG_00069T0	0.6	-	0.106	29	0.139	1	0.188	1	0	0.084	N	0.5	TM	0.1	20	N	0.076	20	N	0.357	5	N	0.162	N	0.119	N	A	0	20	N	0	N	153	0.865	0.156	0.073	M	2	35	20.26	3.83	16.43	1	i57-79o	1	0	i57-78o	mito:17.0	nucl:4.0
MVLG_00070T0	0.24	-	0.112	28	0.109	37	0.159	34	0.11	0.109	N	0.45	noTM	0.143	26	N	0.033	30	N	0.103	29	N	0.037	N	0.035	N	Q	0.002	26	N	0.006	N	788	0.293	0.057	0.721	_	3	-	0.02	0	0.02	0	o	0	0	i	mito:15.0	cyto:7.0
MVLG_00071T0	0.01	-	0.152	24	0.218	24	0.432	14	0.313	0.269	N	0.45	noTM	0.115	19	N	0.179	19	N	0.774	12	N	0.416	N	0.298	N	Q	0.165	24	N	0.285	N	344	0.161	0.33	0.294	S	5	18	10.45	10.43	0.02	0	o	0	0	i	cyto:17.5	cyto_nucl:9.5
MVLG_00072T0	0.02	-	0.12	26	0.133	2	0.169	1	0.169	0.153	N	0.45	noTM	0.244	26	N	0.038	9	N	0.289	7	N	0.181	N	0.109	N	Q	0.001	26	N	0.001	N	572	0.081	0.373	0.703	_	4	-	303.86	0.1	303.76	14	i63-85o100-122i129-151o161-180i187-209o214-236i256-275o279-301i322-344o359-381i388-406o416-438i450-472o523-542i	15	0	i62-86o98-116i128-146o158-178i185-204o216-236i257-275o281-301i322-342o362-381i388-406o418-439i451-472o484-503i523-542o	plas:24.0	mito:1.0
MVLG_00073T0	0.02	-	0.12	55	0.153	47	0.279	39	0.142	0.148	N	0.5	TM	0.086	26	N	0.216	55	N	0.86	49	N	0.224	N	0.22	N	A	0.03	55	N	0.112	N	559	0.131	0.101	0.735	_	2	-	308.96	21.28	287.68	14	i38-60o80-102i109-131o136-158i165-187o192-214i235-257o262-279i300-322o342-360i367-384o394-416i429-451o501-520i	14	0	i39-60o80-101i108-132o138-156i163-182o194-214i235-256o262-279i300-320o340-361i368-386o398-417i429-450o501-520i	plas:27.0
MVLG_00074T0	0.76	-	0.117	21	0.154	4	0.229	1	0.191	0.174	N	0.45	noTM	0.075	21	N	0.103	21	N	0.472	4	N	0.227	N	0.165	N	Q	0.001	18	N	0.004	N	410	0.764	0.019	0.435	M	4	74	0	0	0	0	o	0	0	i	nucl:12.5	mito:12.0
MVLG_00075T0	0.38	-	0.11	25	0.105	48	0.115	26	0.099	0.102	N	0.45	noTM	0.063	25	N	0.03	17	N	0.191	3	N	0.058	N	0.044	N	Q	0	17	N	0.001	N	1232	0.402	0.025	0.671	_	4	-	0.4	0	0.4	0	o	0	0	i	cyto:11.0	mito:9.0
MVLG_00076T0	0.89	-	0.127	16	0.128	16	0.154	1	0.119	0.123	N	0.45	noTM	0.109	16	N	0.078	16	N	0.215	1	N	0.096	N	0.087	N	Q	0.004	17	N	0.013	N	456	0.055	0.23	0.818	_	3	-	0.03	0	0.03	0	o	0	0	i	nucl:11.5	cyto_nucl:8.0
MVLG_00077T0	0.67	-	0.201	19	0.218	19	0.289	8	0.226	0.222	N	0.45	noTM	0.366	19	Y	0.283	19	N	0.527	13	N	0.253	N	0.268	N	Q	0.161	28	N	0.405	N	1204	0.129	0.237	0.677	_	3	-	0.03	0	0.03	0	o	0	0	i	cyto_nucl:11.8	nucl:11.0
MVLG_00078T0	0.09	-	0.106	47	0.132	2	0.199	47	0.171	0.148	N	0.5	TM	0.058	21	N	0.08	68	N	0.419	55	N	0.064	N	0.072	N	Q	0	22	N	0	N	538	0.038	0.634	0.649	_	5	-	266.63	12.57	254.06	12	i48-70o85-107i114-133o137-159i172-194o204-226i282-304o314-336i357-379o384-406i413-435o450-472i	12	0	i48-73o85-107i114-133o145-166i173-193o205-225i282-308o314-336i357-376o382-406i413-438o450-472i	plas:25.0
MVLG_00079T0	0.81	-	0.111	66	0.109	40	0.129	37	0.103	0.106	N	0.45	noTM	0.107	25	N	0.038	9	N	0.223	1	N	0.117	N	0.078	N	Q	0.001	40	N	0.002	N	697	0.818	0.028	0.302	M	3	9	0	0	0	0	o	0	0	i	nucl:12.5	mito:11.0
MVLG_00080T0	0.23	-	0.154	25	0.152	2	0.223	1	0.223	0.19	N	0.45	noTM	0.672	25	Y	0.254	25	N	0.4	14	N	0.184	N	0.219	N	Q	0.003	19	N	0.01	N	618	0.093	0.155	0.736	_	3	-	0.1	0.1	0	0	o	0	0	i	cysk:13.0	cyto:10.5
MVLG_00081T0	0.55	-	0.214	42	0.162	42	0.214	40	0.119	0.138	N	0.45	noTM	0.304	42	N	0.147	42	N	0.199	40	N	0.075	N	0.111	N	Q	0.002	24	N	0.003	N	451	0.135	0.171	0.697	_	3	-	0.73	0	0.73	0	o	1	0	o315-334i	cyto:12.5	cyto_nucl:10.5
MVLG_00081T1	0.29	-	0.216	23	0.193	23	0.243	26	0.173	0.183	N	0.45	noTM	0.355	23	Y	0.176	31	N	0.53	25	N	0.205	N	0.191	N	Q	0.006	23	N	0.013	N	391	0.036	0.561	0.599	_	5	-	3.95	3.69	0.26	0	o	1	0	o255-274i	cyto:12.0	cyto_nucl:8.5
MVLG_00081T2	0.84	-	0.214	42	0.162	42	0.214	40	0.119	0.138	N	0.45	noTM	0.304	42	N	0.147	42	N	0.199	40	N	0.075	N	0.111	N	Q	0.002	24	N	0.003	N	322	0.135	0.171	0.697	_	3	-	0.53	0	0.53	0	o	0	0	i	nucl:20.0	cyto:7.0
MVLG_00082T0	0.04	-	0.154	70	0.233	2	0.519	1	0.519	0.388	N	0.45	noTM	0.279	24	N	0.183	24	N	0.85	2	N	0.441	N	0.312	N	S	0.352	22	N	0.785	Y	283	0.548	0.209	0.133	M	4	28	0.03	0.02	0.01	0	o	0	Y	n2-11c15/16o	mito:15.5	cyto_mito:11.3
MVLG_00083T0	0.03	-	0.535	18	0.707	18	0.971	12	0.936	0.83	Y	0.45	noTM	0.568	18	Y	0.628	18	Y	0.995	13	Y	0.958	Y	0.793	Y	S	0.742	18	Y	1	Y	160	0.079	0.903	0.034	S	1	17	12.46	12.4	0.06	0	o	0	Y	n4-15c23/24o	extr:24.0	mito:2.0
MVLG_00084T0	0.6	-	0.122	35	0.11	46	0.125	30	0.1	0.104	N	0.45	noTM	0.158	35	N	0.054	35	N	0.165	3	N	0.031	N	0.043	N	Q	0	35	N	0	N	172	0.176	0.045	0.875	_	2	-	0	0	0	0	o	0	0	i	mito:15.0	nucl:7.0
MVLG_00085T0	0.11	S-332	0.755	18	0.843	18	0.973	12	0.936	0.893	Y	0.45	noTM	0.873	18	Y	0.566	18	Y	0.992	3	Y	0.943	Y	0.754	Y	S	0.566	26	Y	1	Y	361	0.085	0.935	0.071	S	1	17	2.16	2.07	0.09	0	o	0	Y	n2-17c25/26o	extr:27.0
MVLG_00086T0	0.63	-	0.124	23	0.112	23	0.13	26	0.1	0.106	N	0.45	noTM	0.132	23	N	0.044	23	N	0.2	4	N	0.079	N	0.061	N	Q	0.002	23	N	0.002	N	474	0.212	0.082	0.731	_	3	-	0.49	0	0.49	0	o	0	0	i	mito:14.0	mito_nucl:11.3
MVLG_00087T0	0.52	-	0.137	18	0.121	18	0.134	40	0.106	0.113	N	0.45	noTM	0.049	26	N	0.048	26	N	0.281	12	N	0.08	N	0.064	N	Q	0.008	18	N	0.009	N	307	0.899	0.018	0.161	M	2	16	0	0	0	0	o	0	0	i	mito:20.0	cyto_nucl:4.5
MVLG_00088T0	0.88	-	0.11	43	0.143	5	0.238	3	0.21	0.179	N	0.45	noTM	0.09	26	N	0.06	26	N	0.413	9	N	0.138	N	0.099	N	Q	0.026	26	N	0.036	N	440	0.265	0.112	0.639	_	4	-	0.06	0	0.06	0	o	0	0	i	mito:12.0	nucl:10.0
MVLG_00089T0	0.16	-	0.11	45	0.106	45	0.115	55	0.098	0.101	N	0.45	noTM	0.067	19	N	0.035	8	N	0.192	3	N	0.106	N	0.071	N	Q	0	19	N	0	N	460	0.07	0.112	0.896	_	2	-	0.01	0	0.01	0	o	0	0	i	cyto_nucl:10.8	cyto:10.5
MVLG_00090T0	0.47	-	0.124	23	0.122	23	0.153	3	0.119	0.12	N	0.45	noTM	0.164	23	N	0.092	14	N	0.423	3	N	0.237	N	0.164	N	Q	0	16	N	0	N	627	0.203	0.106	0.682	_	3	-	0	0	0	0	o	0	0	i	nucl:14.5	cyto_nucl:10.5
MVLG_00091T0	0.46	-	0.117	24	0.136	2	0.18	1	0.18	0.153	N	0.5	TM	0.088	24	N	0.07	15	N	0.494	1	N	0.168	N	0.119	N	Q	0.005	21	N	0.008	N	438	0.233	0.268	0.62	_	4	-	90.77	9.12	81.65	4	i51-73o93-115i190-212o292-314i	4	0	i51-73o93-112i190-213o292-314i	plas:17.0	E.R.:4.0
MVLG_00092T0	0.58	-	0.109	39	0.108	2	0.135	13	0.113	0.111	N	0.45	noTM	0.054	34	N	0.045	34	N	0.38	4	N	0.09	N	0.068	N	Q	0	41	N	0	N	301	0.729	0.043	0.291	M	3	53	10.71	0	10.71	0	o	0	0	i	mito:13.0	nucl:5.0
MVLG_00093T0	0.41	-	0.119	33	0.105	33	0.107	64	0.093	0.098	N	0.45	noTM	0.102	33	N	0.055	33	N	0.073	9	N	0.039	N	0.047	N	Q	0	33	N	0	N	324	0.238	0.042	0.82	_	3	-	0.02	0	0.02	0	o	0	0	i	nucl:10.0	cyto_nucl:9.8
MVLG_00094T0	0.91	-	0.12	14	0.112	14	0.126	41	0.106	0.108	N	0.45	noTM	0.108	61	N	0.039	36	N	0.114	12	N	0.036	N	0.037	N	Q	0	36	N	0	N	531	0.196	0.063	0.802	_	2	-	0	0	0	0	o	0	0	i	nucl:18.5	cyto_nucl:11.8
MVLG_00095T0	0.47	-	0.121	25	0.281	4	0.74	1	0.714	0.515	Y	0.45	noTM	0.133	25	N	0.227	25	N	0.912	12	Y	0.561	Y	0.394	N	Q	0.16	25	N	0.323	N	1076	0.404	0.32	0.158	M	5	9	0.07	0.06	0.01	0	o	0	0	i	mito:19.0	cyto:6.0
MVLG_00096T0	0.46	-	0.172	28	0.204	28	0.502	4	0.305	0.244	N	0.5	TM	0.297	28	N	0.391	28	Y	0.928	25	Y	0.546	Y	0.468	Y	S	0.312	33	N	0.593	Y	693	0.136	0.891	0.057	S	2	27	157.32	35.05	122.27	7	o15-37i49-71o86-108i129-151o173-195i364-386o406-425i	7	0	o13-36i48-68o88-109i130-154o174-195i363-386o406-425i	plas:19.0	extr:3.0
MVLG_00096T1	0.33	-	0.321	41	0.26	24	0.392	14	0.282	0.269	N	0.5	TM	0.396	41	Y	0.439	41	Y	0.855	31	N	0.387	N	0.413	N	S	0.434	41	N	0.881	Y	526	0.058	0.703	0.449	S	4	40	177.45	19.37	158.08	8	i13-35o106-128i141-160o180-202i222-244o266-288i458-480o495-517i	8	0	i20-38o106-129i141-161o181-202i223-247o267-288i456-479o499-518i	plas:23.0	E.R.:3.0
MVLG_00097T0	0.2	-	0.122	26	0.11	26	0.133	25	0.099	0.104	N	0.45	noTM	0.362	26	Y	0.024	26	N	0.091	6	N	0.03	N	0.027	N	Q	0	26	N	0	N	1233	0.172	0.043	0.83	_	2	-	275.51	0	275.51	10	o507-529i549-571o594-616i637-659o669-691i808-827o842-864i1122-1144o1159-1181i1194-1216o	12	0	o481-498i505-529o549-570i608-631o637-658i665-688o721-741i808-827o847-865i1120-1146o1158-1181i1193-1219o	plas:26.0
MVLG_00098T0	0.29	-	0.145	20	0.121	20	0.129	19	0.1	0.11	N	0.45	noTM	0.237	20	N	0.039	28	N	0.116	1	N	0.042	N	0.041	N	Q	0	17	N	0.001	N	389	0.159	0.029	0.837	_	2	-	0.02	0	0.02	0	o	0	0	i	cyto:11.5	mito:11.0
MVLG_00099T0	0.05	-	0.348	20	0.258	20	0.284	1	0.176	0.214	N	0.45	noTM	0.543	18	Y	0.36	20	Y	0.45	12	N	0.281	N	0.321	N	S	0.508	20	Y	0.733	Y	504	0.613	0.07	0.273	M	4	60	23.54	0	23.54	1	o453-475i	1	Y	n4-11c19/20o447-474i	mito:12.0	E.R.:4.0
MVLG_00100T0	0.45	-	0.11	60	0.127	8	0.163	2	0.148	0.138	N	0.45	noTM	0.11	20	N	0.099	20	N	0.409	2	N	0.236	N	0.167	N	Q	0.02	20	N	0.024	N	112	0.37	0.081	0.46	_	5	-	0.01	0.01	0	0	o	0	0	i	mito_nucl:12.2	nucl:11.5
MVLG_00101T0	0.24	-	0.135	20	0.124	20	0.124	19	0.112	0.118	N	0.45	noTM	0.196	20	N	0.073	20	N	0.23	1	N	0.066	N	0.069	N	Q	0.002	33	N	0.006	N	361	0.299	0.073	0.577	_	4	-	0.97	0	0.97	0	o	0	0	i	mito:10.0	cyto_nucl:9.5
MVLG_00102T0	0.14	-	0.263	51	0.169	19	0.173	17	0.145	0.156	N	0.45	noTM	0.432	51	Y	0.132	19	N	0.415	2	N	0.121	N	0.127	N	Q	0.004	19	N	0.006	N	124	0.114	0.094	0.838	_	2	-	0	0	0	0	o	0	0	i	nucl:11.0	mito:8.5
MVLG_00103T0	0.23	-	0.119	60	0.106	60	0.111	62	0.095	0.1	N	0.45	noTM	0.053	60	N	0.024	3	N	0.089	1	N	0.065	N	0.044	N	Q	0	0	N	0	N	202	0.254	0.027	0.842	_	3	-	0	0	0	0	o	0	0	i	nucl:14.0	cyto:7.0
MVLG_00104T0	0	-	0.107	60	0.107	3	0.109	30	0.108	0.107	N	0.45	noTM	0.059	23	N	0.029	17	N	0.11	1	N	0.048	N	0.039	N	Q	0	23	N	0	N	384	0.079	0.081	0.918	_	1	-	13.06	0	13.06	0	o	0	0	i	cyto:22.0	mito:3.0
MVLG_00105T0	0.07	-	0.299	21	0.239	21	0.246	16	0.19	0.213	N	0.45	noTM	0.46	21	Y	0.177	37	N	0.67	31	N	0.33	N	0.253	N	Q	0.296	21	N	0.367	N	611	0.085	0.278	0.647	_	4	-	8.58	7.88	0.7	0	o	0	Y	n4-15c20/21o	cyto:13.0	mito:7.0
MVLG_00106T0	0.41	-	0.121	17	0.149	4	0.212	1	0.189	0.17	N	0.45	noTM	0.055	23	N	0.079	17	N	0.785	2	N	0.318	N	0.199	N	Q	0.193	17	N	0.494	N	602	0.655	0.057	0.311	M	4	20	0.01	0	0.01	0	o	0	0	i	extr:13.0	mito:10.0
MVLG_00107T0	0.17	-	0.11	35	0.106	63	0.118	46	0.095	0.1	N	0.45	noTM	0.066	26	N	0.021	39	N	0.077	26	N	0.025	N	0.023	N	Q	0	0	N	0	N	239	0.068	0.08	0.915	_	1	-	2.52	0	2.52	0	o	0	0	i	cyto:12.5	cyto_nucl:10.0
MVLG_00108T0	0.22	I-944	0.762	27	0.835	27	0.975	17	0.907	0.874	Y	0.45	noTM	0.876	27	Y	0.868	27	Y	0.994	12	Y	0.937	Y	0.902	Y	S	0.929	27	Y	0.998	Y	967	0.195	0.929	0.008	S	2	26	158.14	1.92	156.22	7	o332-354i709-731o746-768i795-816o826-848i853-875o941-963i	7	Y	n9-21c26/27o330-353i711-733o745-766i787-814o826-848i855-875o941-961i	plas:14.0	extr:9.0
MVLG_00109T0	0.02	A-143	0.715	20	0.818	20	0.989	8	0.93	0.879	Y	0.45	noTM	0.741	20	Y	0.743	20	Y	0.994	5	Y	0.918	Y	0.83	Y	S	0.886	20	Y	1	Y	168	0.053	0.938	0.036	S	1	19	51.53	32.86	18.67	0	o	0	Y	n2-12c19/20o	extr:24.0	vacu:2.0
MVLG_00110T0	0.92	-	0.11	38	0.11	13	0.136	12	0.107	0.108	N	0.45	noTM	0.025	24	N	0.048	4	N	0.342	1	N	0.262	N	0.155	N	Q	0	42	N	0.001	N	1026	0.208	0.046	0.782	_	3	-	3.61	0	3.61	0	o	0	0	i	nucl:9.5	cyto_nucl:8.5
MVLG_00111T0	0.1	-	0.111	46	0.124	5	0.169	34	0.129	0.127	N	0.45	noTM	0.101	24	N	0.078	17	N	0.318	4	N	0.132	N	0.105	N	Q	0.001	35	N	0.004	N	161	0.814	0.039	0.231	M	3	66	0.63	0	0.63	0	o	0	0	i	mito:23.5	cyto_mito:12.5
MVLG_00112T0	0.11	-	0.11	42	0.113	4	0.123	1	0.113	0.113	N	0.45	noTM	0.096	24	N	0.028	44	N	0.129	6	N	0.034	N	0.031	N	Q	0	0	N	0	N	260	0.053	0.071	0.939	_	1	-	0.12	0	0.12	0	o	0	0	i	cysk:12.0	cyto:9.5
MVLG_00113T0	0.93	-	0.169	57	0.133	57	0.144	11	0.107	0.119	N	0.45	noTM	0.157	19	N	0.096	19	N	0.208	12	N	0.081	N	0.089	N	Q	0.008	57	N	0.019	N	578	0.861	0.019	0.182	M	2	114	0	0	0	0	o	0	0	i	nucl:15.5	mito:10.0
MVLG_00114T0	0.25	-	0.114	58	0.126	23	0.176	8	0.141	0.134	N	0.45	noTM	0.129	23	N	0.136	23	N	0.663	12	N	0.26	N	0.198	N	Q	0.023	27	N	0.054	N	250	0.929	0.034	0.072	M	1	22	0.05	0	0.05	0	o	0	0	i	mito:25.5	mito_nucl:14.0
MVLG_00115T0	0.65	S-407	0.355	19	0.551	19	0.955	14	0.871	0.724	Y	0.45	noTM	0.467	19	Y	0.503	19	Y	0.997	13	Y	0.948	Y	0.726	Y	S	0.391	19	N	0.996	Y	435	0.088	0.894	0.025	S	1	18	29.03	9.11	19.92	1	o410-432i	1	Y	n7-18c27/28o412-432i	extr:20.0	mito:3.0
MVLG_00116T0	0.75	-	0.108	43	0.107	43	0.113	30	0.099	0.102	N	0.45	noTM	0.058	22	N	0.014	33	N	0.038	1	N	0.016	N	0.015	N	Q	0	0	N	0	N	1302	0.071	0.042	0.957	_	1	-	231.02	0	231.02	9	o383-405i412-434o444-466i832-854o901-923i965-987o1013-1035i1092-1114o1124-1143i	11	0	o386-404i411-433o445-466i833-854o866-883i904-931o965-985i1005-1024o1030-1047i1092-1111o1123-1142i	plas:23.0	E.R.:2.0
MVLG_00117T0	0.16	-	0.109	42	0.118	1	0.136	1	0	0.054	N	0.45	noTM	0.056	17	N	0.082	17	N	0.446	4	N	0.175	N	0.128	N	Q	0.001	17	N	0.001	N	234	0.519	0.079	0.397	M	5	21	3.54	0	3.54	0	o	0	0	i	mito:16.0	cyto:4.5
MVLG_00118T0	0.91	-	0.11	59	0.11	2	0.118	1	0.118	0.114	N	0.45	noTM	0.112	27	N	0.046	27	N	0.238	5	N	0.092	N	0.069	N	Q	0	27	N	0	N	923	0.649	0.09	0.308	M	4	29	22.43	0	22.43	1	o514-536i	1	0	o514-535i	nucl:10.5	cyto_nucl:6.5
MVLG_00119T0	0.6	-	0.109	31	0.104	67	0.111	22	0.098	0.101	N	0.45	noTM	0.049	16	N	0.029	4	N	0.131	1	N	0.1	N	0.064	N	Q	0	16	N	0	N	1379	0.245	0.052	0.759	_	3	-	0.04	0	0.04	0	o	0	0	i	cyto:11.5	cyto_nucl:11.5
MVLG_00120T0	0.78	-	0.116	45	0.128	33	0.23	30	0.136	0.131	N	0.5	TM	0.037	45	N	0.128	45	N	0.791	39	N	0.28	N	0.204	N	S	0.258	45	N	0.353	N	635	0.632	0.066	0.307	M	4	39	19.54	19.54	0	1	i31-50o	1	0	i31-49o	mito:8.0	nucl:6.5
MVLG_00121T0	0.7	-	0.14	11	0.16	11	0.314	4	0.206	0.185	N	0.45	noTM	0.137	25	N	0.165	11	N	0.538	2	N	0.422	N	0.294	N	Q	0.049	21	N	0.097	N	418	0.581	0.106	0.233	M	4	10	0.08	0.06	0.02	0	o	0	0	i	mito:11.0	nucl:8.0
MVLG_00121T1	0.7	-	0.14	11	0.16	11	0.314	4	0.206	0.185	N	0.45	noTM	0.137	25	N	0.165	11	N	0.538	2	N	0.422	N	0.294	N	Q	0.049	21	N	0.097	N	418	0.581	0.106	0.233	M	4	10	0.08	0.06	0.02	0	o	0	0	i	mito:11.0	nucl:8.0
MVLG_00122T0	0.17	-	0.862	25	0.874	25	0.964	13	0.888	0.882	Y	0.45	noTM	0.836	25	Y	0.85	25	Y	0.996	14	Y	0.938	Y	0.894	Y	S	0.74	25	Y	1	Y	399	0.162	0.904	0.01	S	2	24	27.26	0.88	26.38	1	o193-215i	1	Y	n9-19c24/25o195-216i	extr:19.0	plas:6.0
MVLG_00123T0	0.9	-	0.145	23	0.116	23	0.109	4	0.093	0.103	N	0.45	noTM	0.41	23	Y	0.063	23	N	0.088	12	N	0.027	N	0.045	N	Q	0.016	23	N	0.017	N	1161	0.167	0.059	0.851	_	2	-	0	0	0	0	o	0	0	i	nucl:19.5	cyto_nucl:13.0
MVLG_00124T0	0.35	-	0.122	53	0.117	53	0.145	47	0.106	0.111	N	0.45	noTM	0.068	27	N	0.048	8	N	0.41	3	N	0.284	N	0.166	N	Q	0.001	53	N	0.002	N	504	0.666	0.056	0.325	M	4	40	1.37	0	1.37	0	o	0	0	i	mito:11.0	plas:5.0
MVLG_00125T0	0.23	-	0.148	24	0.151	3	0.221	1	0.206	0.181	N	0.45	noTM	0.661	24	Y	0.222	24	N	0.481	2	N	0.178	N	0.2	N	Q	0.063	24	N	0.082	N	139	0.155	0.234	0.462	_	4	-	0	0	0	0	o	0	0	i	mito:8.0	cyto:6.5
MVLG_00126T0	0.33	-	0.118	35	0.112	25	0.15	12	0.114	0.113	N	0.45	noTM	0.11	35	N	0.071	35	N	0.214	12	N	0.056	N	0.064	N	Q	0	35	N	0.001	N	420	0.733	0.023	0.227	M	3	42	0	0	0	0	o	0	0	i	nucl:13.5	mito:12.0
MVLG_00127T0	0.75	-	0.125	17	0.112	17	0.145	43	0.099	0.105	N	0.45	noTM	0.268	17	N	0.021	37	N	0.102	30	N	0.036	N	0.029	N	Q	0.007	17	N	0.007	N	392	0.095	0.047	0.92	_	1	-	0	0	0	0	o	0	0	i	nucl:22.0	cyto_nucl:15.0
MVLG_00128T0	0.21	-	0.134	21	0.202	2	0.393	1	0.393	0.305	N	0.45	noTM	0.088	21	N	0.137	21	N	0.741	7	N	0.307	N	0.222	N	Q	0.018	21	N	0.035	N	609	0.303	0.149	0.447	_	5	-	0.66	0	0.66	0	o	0	0	i	extr:9.0	mito:8.0
MVLG_00129T0	0.32	-	0.108	46	0.107	66	0.142	50	0.101	0.104	N	0.45	noTM	0.024	15	N	0.02	5	N	0.138	63	N	0.062	N	0.041	N	Q	0	0	N	0	N	370	0.037	0.3	0.894	_	3	-	33.17	1.34	31.83	1	i60-82o	1	0	i59-92o	plas:24.0	mito:2.0
MVLG_00130T0	0.56	-	0.117	42	0.129	42	0.221	37	0.128	0.128	N	0.45	noTM	0.051	42	N	0.067	42	N	0.275	37	N	0.055	N	0.061	N	Q	0.003	42	N	0.004	N	749	0.398	0.026	0.713	_	4	-	0.05	0	0.05	0	o	0	0	i	nucl:19.0	cyto:4.0
MVLG_00131T0	0	-	0.13	21	0.26	2	0.653	1	0.653	0.417	N	0.5	TM	0.135	31	N	0.302	31	N	0.991	12	Y	0.87	Y	0.586	Y	S	0.191	22	N	0.674	Y	233	0.032	0.996	0.011	S	1	30	83.27	27.32	55.95	3	i2-24o56-78i85-107o	4	0	o6-25i60-78o84-105i173-194o	plas:21.0	E.R.:5.0
MVLG_00132T0	0.18	-	0.702	25	0.803	25	0.965	7	0.917	0.865	Y	0.45	noTM	0.709	25	Y	0.782	25	Y	0.984	6	Y	0.943	Y	0.862	Y	S	0.848	25	Y	1	Y	311	0.323	0.826	0.008	S	3	24	13.03	12.81	0.22	0	o	0	Y	n9-19c24/25o	extr:26.0
MVLG_00133T0	0.5	-	0.175	31	0.136	31	0.159	4	0.114	0.124	N	0.45	noTM	0.462	31	Y	0.145	31	N	0.266	27	N	0.05	N	0.098	N	Q	0.05	31	N	0.05	N	391	0.155	0.05	0.879	_	2	-	0	0	0	0	o	0	0	i	mito:11.5	cyto_mito:9.5
MVLG_00134T0	0.14	-	0.133	20	0.139	20	0.181	4	0.144	0.142	N	0.45	noTM	0.192	21	N	0.199	21	N	0.621	1	N	0.277	N	0.238	N	Q	0.022	21	N	0.029	N	268	0.028	0.451	0.741	_	4	-	25.55	2.79	22.76	1	o116-138i	1	0	o116-138i	extr:19.0	cyto:3.0
MVLG_00135T0	0.13	-	0.417	29	0.244	1	0.585	1	0	0.146	N	0.5	TM	0.609	29	Y	0.339	29	Y	0.987	6	Y	0.902	Y	0.621	Y	S	0.341	29	N	0.799	Y	655	0.007	0.997	0.026	S	1	28	64.76	25.29	39.47	3	i13-35o59-78i228-250o	2	0	i12-39o59-78i	plas:21.0	E.R.:3.0
MVLG_00136T0	0.63	-	0.139	25	0.179	3	0.316	1	0.306	0.248	N	0.45	noTM	0.335	27	Y	0.178	27	N	0.651	11	N	0.284	N	0.231	N	S	0.525	27	Y	0.863	Y	482	0.88	0.045	0.106	M	2	86	0.03	0	0.03	0	o	0	0	i	mito:22.5	cyto_mito:14.0
MVLG_00137T0	0.27	-	0.398	33	0.22	33	0.22	32	0.12	0.166	N	0.45	noTM	0.597	33	Y	0.225	33	N	0.304	26	N	0.114	N	0.169	N	Q	0.042	33	N	0.045	N	369	0.594	0.077	0.331	M	4	108	0.04	0.01	0.03	0	o	0	0	i	mito:18.0	cyto_nucl:4.5
MVLG_00138T0	0.37	-	0.111	49	0.119	4	0.137	1	0.116	0.117	N	0.45	noTM	0.057	21	N	0.045	3	N	0.387	1	N	0.337	N	0.191	N	Q	0	16	N	0.001	N	552	0.142	0.059	0.844	_	2	-	0.05	0	0.05	0	o	0	0	i	nucl:16.5	cyto_nucl:12.0
MVLG_00139T0	0.55	-	0.132	31	0.134	2	0.176	1	0.176	0.156	N	0.45	noTM	0.079	26	N	0.073	21	N	0.288	10	N	0.123	N	0.098	N	Q	0.002	26	N	0.007	N	929	0.502	0.042	0.514	_	5	-	0	0	0	0	o	0	0	i	nucl:13.0	mito:9.5
MVLG_00140T0	0.03	-	0.109	10	0.117	30	0.166	15	0.121	0.119	N	0.45	noTM	0.06	28	N	0.095	40	N	0.49	29	N	0.145	N	0.12	N	Q	0.001	37	N	0.007	N	244	0.092	0.115	0.828	_	2	-	0.03	0.03	0	0	o	0	0	i	cyto:15.0	cyto_nucl:12.3
MVLG_00140T1	0.03	-	0.109	10	0.117	30	0.166	15	0.121	0.119	N	0.45	noTM	0.06	28	N	0.095	40	N	0.49	29	N	0.145	N	0.12	N	Q	0.001	37	N	0.007	N	244	0.092	0.115	0.828	_	2	-	0.03	0.03	0	0	o	0	0	i	cyto:15.0	cyto_nucl:12.3
MVLG_00141T0	0.01	-	0.203	24	0.185	24	0.255	2	0.169	0.176	N	0.45	noTM	0.298	24	N	0.113	24	N	0.605	31	N	0.219	N	0.166	N	S	0.327	24	N	0.639	Y	293	0.228	0.102	0.598	_	4	-	0.34	0.3	0.04	0	o	0	0	i	mito:12.0	cyto:11.0
MVLG_00141T1	0.01	-	0.203	24	0.185	24	0.255	2	0.169	0.176	N	0.45	noTM	0.298	24	N	0.113	24	N	0.605	31	N	0.219	N	0.166	N	S	0.327	24	N	0.639	Y	292	0.228	0.106	0.592	_	4	-	0.34	0.3	0.04	0	o	0	0	i	cyto:12.0	mito:10.0
MVLG_00142T0	0.38	-	0.204	33	0.259	3	0.747	2	0.692	0.432	N	0.5	TM	0.154	33	N	0.353	33	Y	0.998	21	Y	0.93	Y	0.642	Y	A	0.287	33	N	0.419	N	840	0.097	0.99	0.005	S	1	32	53.73	22.86	30.87	1	i13-35o	1	Y	n12-25c32/33o401-422i	plas:13.0	extr:9.0
MVLG_00143T0	0.63	-	0.14	56	0.141	56	0.258	50	0.117	0.128	N	0.45	noTM	0.077	14	N	0.042	42	N	0.288	35	N	0.086	N	0.064	N	Q	0	19	N	0	N	1008	0.099	0.249	0.782	_	3	-	11.34	0.01	11.33	0	o	1	0	o866-890i	nucl:8.5	cyto_nucl:7.5
MVLG_00144T0	0.35	-	0.139	43	0.129	53	0.321	47	0.124	0.126	N	0.45	noTM	0.18	29	N	0.071	36	N	0.365	27	N	0.058	N	0.064	N	Q	0.076	29	N	0.176	N	407	0.439	0.142	0.391	M	5	109	0.1	0.1	0	0	o	0	0	i	mito:9.0	extr:8.0
MVLG_00145T0	0.08	-	0.307	17	0.307	17	0.39	7	0.298	0.303	N	0.5	TM	0.399	17	Y	0.184	32	N	0.67	24	N	0.357	N	0.271	N	S	0.209	17	N	0.58	Y	305	0.284	0.519	0.228	S	4	92	110.06	18.38	91.68	5	o46-63i76-95o173-195i216-233o248-270i	5	Y	n2-12c20/21o44-63i75-95o175-195i207-231o251-270i	mito:7.0	cyto:5.0
MVLG_00146T0	0.83	-	0.117	18	0.107	70	0.126	47	0.098	0.102	N	0.45	noTM	0.212	18	N	0.03	41	N	0.044	1	N	0.018	N	0.024	N	Q	0	18	N	0	N	1248	0.098	0.061	0.906	_	1	-	0.03	0	0.03	0	o	0	0	i	nucl:12.5	cyto_nucl:9.5
MVLG_00147T0	0.78	-	0.116	22	0.2	2	0.395	1	0.395	0.305	N	0.45	noTM	0.08	31	N	0.058	6	N	0.711	3	N	0.502	Y	0.28	N	Q	0	17	N	0.001	N	1173	0.051	0.304	0.628	_	4	-	0.06	0	0.06	0	o	0	0	i	cyto_nucl:10.8	nucl:10.5
MVLG_00148T0	0	-	0.122	36	0.109	36	0.117	31	0.095	0.101	N	0.45	noTM	0.136	36	N	0.05	36	N	0.03	30	N	0.016	N	0.033	N	Q	0	0	N	0	N	71	0.058	0.064	0.951	_	1	-	0	0	0	0	o	0	0	i	nucl:13.5	cyto_nucl:10.5
MVLG_00149T0	0.03	-	0.184	25	0.159	25	0.203	11	0.138	0.148	N	0.45	noTM	0.14	25	N	0.084	25	N	0.396	1	N	0.157	N	0.121	N	Q	0.012	57	N	0.016	N	283	0.374	0.026	0.694	_	4	-	84.53	6.76	77.77	4	i71-93o97-119i132-149o203-225i	2	0	i131-148o206-225i	plas:12.0	extr:11.0
MVLG_00150T0	0.17	-	0.242	17	0.236	17	0.323	2	0.238	0.237	N	0.5	TM	0.666	17	Y	0.492	17	Y	0.833	12	N	0.479	N	0.485	Y	S	0.762	17	Y	0.842	Y	251	0.8	0.105	0.098	M	2	87	88.78	10.09	78.69	4	i52-74o119-138i158-180o200-222i	4	Y	n4-11c16/17o50-70i119-139o151-177i198-219o	plas:20.0	E.R.:3.0
MVLG_00151T0	0.54	-	0.14	33	0.24	22	0.554	1	0.459	0.358	N	0.45	noTM	0.191	22	N	0.278	22	N	0.722	12	N	0.44	N	0.359	N	S	0.364	22	N	0.972	Y	630	0.878	0.079	0.028	M	2	29	0	0	0	0	o	0	Y	n8-20c32/33o	mito:18.0	extr:6.0
MVLG_00152T0	0.11	-	0.108	46	0.105	46	0.117	26	0.097	0.101	N	0.45	noTM	0.034	33	N	0.026	33	N	0.049	6	N	0.025	N	0.025	N	Q	0	0	N	0	N	373	0.297	0.044	0.715	_	3	-	0	0	0	0	o	0	0	i	cyto:11.5	cyto_nucl:9.5
MVLG_00153T0	0.31	-	0.11	57	0.114	46	0.135	35	0.11	0.112	N	0.45	noTM	0.028	70	N	0.024	14	N	0.103	13	N	0.036	N	0.03	N	Q	0.01	14	N	0.021	N	405	0.703	0.019	0.406	M	4	12	0.31	0	0.31	0	o	0	0	i	extr:11.0	mito:8.0
MVLG_00154T0	0.19	-	0.118	39	0.117	39	0.153	8	0.115	0.116	N	0.45	noTM	0.229	29	N	0.125	29	N	0.379	24	N	0.073	N	0.099	N	Q	0.007	29	N	0.009	N	327	0.074	0.072	0.888	_	1	-	0	0	0	0	o	0	0	i	cyto_nucl:10.3	nucl:10.0
MVLG_00155T0	0	-	0.127	16	0.113	16	0.124	6	0.096	0.104	N	0.45	noTM	0.141	16	N	0.123	16	N	0.317	2	N	0.151	N	0.137	N	Q	0.001	16	N	0.002	N	239	0.476	0.052	0.493	_	5	-	0.77	0	0.77	0	o	0	0	i	mito:11.5	cyto_mito:10.5
MVLG_00156T0	0.87	-	0.147	21	0.144	2	0.2	1	0.2	0.174	N	0.45	noTM	0.155	21	N	0.048	21	N	0.237	1	N	0.065	N	0.057	N	Q	0.046	21	N	0.059	N	503	0.266	0.038	0.701	_	3	-	0.02	0	0.02	0	o	0	0	i	nucl:16.0	mito:6.0
MVLG_00157T0	0.05	-	0.195	30	0.222	30	0.529	3	0.294	0.261	N	0.45	noTM	0.412	30	Y	0.396	30	Y	0.875	12	Y	0.486	Y	0.441	Y	S	0.5	30	N	0.598	Y	214	0.109	0.648	0.158	S	3	29	55.07	20.98	34.09	3	i21-43o58-75i82-104o	3	0	o29-46i58-75o81-101i	extr:20.0	mito:3.0
MVLG_00158T0	0.03	-	0.11	36	0.113	48	0.17	44	0.107	0.11	N	0.45	noTM	0.073	36	N	0.083	36	N	0.326	33	N	0.075	N	0.079	N	Q	0	40	N	0.001	N	358	0.21	0.111	0.687	_	3	-	6.29	0.1	6.19	0	o	0	0	i	mito:15.0	cyto:9.0
MVLG_00159T0	0.95	-	0.128	26	0.114	26	0.115	21	0.102	0.107	N	0.45	noTM	0.212	26	N	0.062	26	N	0.306	3	N	0.077	N	0.069	N	Q	0	26	N	0	N	1429	0.455	0.042	0.617	_	5	-	0	0	0	0	o	0	0	i	nucl:12.0	cyto_nucl:9.5
MVLG_00160T0	0.49	-	0.111	39	0.11	4	0.118	1	0.108	0.109	N	0.45	noTM	0.046	24	N	0.031	3	N	0.196	2	N	0.177	N	0.104	N	Q	0	21	N	0.002	N	244	0.421	0.104	0.438	_	5	-	0.05	0	0.05	0	o	0	0	i	nucl:14.0	mito:10.0
MVLG_00161T0	0.22	-	0.109	29	0.108	66	0.126	51	0.098	0.103	N	0.45	noTM	0.057	25	N	0.019	31	N	0.043	1	N	0.019	N	0.019	N	Q	0	20	N	0	N	258	0.107	0.06	0.916	_	1	-	0.01	0	0.01	0	o	0	0	i	cyto_nucl:14.0	nucl:13.5
MVLG_00162T0	0.55	-	0.205	26	0.199	26	0.361	5	0.202	0.2	N	0.45	noTM	0.395	26	Y	0.172	26	N	0.669	6	N	0.271	N	0.221	N	S	0.361	26	N	0.504	Y	501	0.96	0.046	0.033	M	1	120	0	0	0	0	o	0	Y	n12-20c25/26o	mito:14.0	nucl:10.5
MVLG_00163T0	0.86	-	0.123	38	0.128	27	0.266	10	0.143	0.136	N	0.45	noTM	0.145	38	N	0.089	38	N	0.239	1	N	0.086	N	0.088	N	Q	0.021	38	N	0.031	N	1363	0.611	0.055	0.299	M	4	120	0.19	0	0.19	0	o	0	0	i	mito:11.5	cyto_mito:10.8
MVLG_00164T0	0.94	-	0.232	19	0.189	19	0.248	1	0.133	0.159	N	0.45	noTM	0.227	19	N	0.211	19	N	0.479	8	N	0.247	N	0.229	N	Q	0.209	19	N	0.292	N	1548	0.105	0.234	0.643	_	3	-	0.01	0	0.01	0	o	0	0	i	nucl:21.0	cyto:6.0
MVLG_00165T0	0.94	-	0.112	42	0.112	5	0.123	9	0.111	0.111	N	0.45	noTM	0.043	22	N	0.032	35	N	0.136	1	N	0.041	N	0.037	N	Q	0	33	N	0.001	N	1500	0.081	0.04	0.937	_	1	-	0	0	0	0	o	0	0	i	nucl:21.5	cyto_nucl:13.5
MVLG_00166T0	0.43	-	0.109	17	0.126	17	0.205	14	0.147	0.137	N	0.45	noTM	0.048	20	N	0.058	34	N	0.565	12	N	0.182	N	0.12	N	Q	0.005	18	N	0.009	N	166	0.919	0.017	0.118	M	1	37	0	0	0	0	i	0	0	i	mito:24.5	cyto_mito:13.0
MVLG_00167T0	0.03	-	0.119	27	0.107	27	0.122	36	0.097	0.102	N	0.45	noTM	0.154	27	N	0.03	33	N	0.064	4	N	0.03	N	0.03	N	Q	0	0	N	0	N	81	0.079	0.081	0.924	_	1	-	0	0	0	0	o	0	0	i	pero:11.5	cyto_pero:9.0
MVLG_00168T0	0.96	-	0.121	31	0.123	5	0.15	1	0.134	0.129	N	0.45	noTM	0.179	19	N	0.06	19	N	0.11	7	N	0.045	N	0.052	N	Q	0.016	19	N	0.024	N	1515	0.458	0.032	0.586	_	5	-	0	0	0	0	o	0	0	i	nucl:18.0	cyto_nucl:12.5
MVLG_00169T0	0.46	-	0.119	59	0.111	2	0.123	23	0.121	0.117	N	0.45	noTM	0.176	24	N	0.049	24	N	0.298	4	N	0.07	N	0.06	N	Q	0.001	24	N	0.001	N	502	0.113	0.058	0.894	_	2	-	0	0	0	0	o	0	0	i	cyto_nucl:12.8	nucl:12.0
MVLG_00170T0	0.29	-	0.113	48	0.113	2	0.126	30	0.123	0.119	N	0.45	noTM	0.127	25	N	0.037	30	N	0.1	6	N	0.046	N	0.042	N	Q	0.005	25	N	0.009	N	646	0.511	0.02	0.637	_	5	-	0.15	0	0.15	0	o	0	0	i	mito:11.0	extr:8.0
MVLG_00171T0	0.05	-	0.142	23	0.136	23	0.154	3	0.13	0.133	N	0.45	noTM	0.286	23	N	0.133	23	N	0.285	12	N	0.099	N	0.116	N	Q	0.031	29	N	0.042	N	289	0.201	0.06	0.776	_	3	-	0	0	0	0	o	0	0	i	cyto:12.5	cyto_nucl:10.3
MVLG_00172T0	0.29	-	0.119	26	0.118	2	0.137	1	0.137	0.128	N	0.45	noTM	0.154	26	N	0.091	22	N	0.467	6	N	0.142	N	0.117	N	Q	0	19	N	0	N	155	0.172	0.129	0.719	_	3	-	0	0	0	0	o	0	0	i	nucl:15.0	cyto_nucl:11.0
MVLG_00173T0	0.38	S-453	0.737	24	0.813	24	0.954	14	0.896	0.858	Y	0.45	noTM	0.797	24	Y	0.753	24	Y	0.984	13	Y	0.909	Y	0.831	Y	S	0.722	24	Y	1	Y	483	0.014	0.947	0.165	S	2	23	21.37	0.56	20.81	0	o	1	Y	n8-20c28/29o462-481i	extr:20.0	plas:4.0
MVLG_00174T0	0.16	-	0.599	22	0.719	22	0.925	4	0.862	0.796	Y	0.45	noTM	0.706	22	Y	0.753	22	Y	0.986	13	Y	0.915	Y	0.834	Y	S	0.891	22	Y	1	Y	532	0.049	0.943	0.03	S	1	21	1.36	1.23	0.13	0	o	0	Y	n4-15c21/22o	extr:20.0	cyto:4.0
MVLG_00175T0	0.92	-	0.114	35	0.106	62	0.128	35	0.102	0.104	N	0.45	noTM	0.085	28	N	0.043	18	N	0.172	1	N	0.089	N	0.066	N	Q	0.004	28	N	0.007	N	660	0.641	0.012	0.557	M	5	73	0.01	0	0.01	0	o	0	0	i	nucl:17.5	cyto_nucl:10.5
MVLG_00176T0	0.52	-	0.111	38	0.112	1	0.121	1	0	0.052	N	0.45	noTM	0.053	16	N	0.018	40	N	0.053	28	N	0.025	N	0.021	N	Q	0	16	N	0.001	N	751	0.191	0.055	0.839	_	2	-	15.87	0	15.87	1	i134-151o	1	0	i134-151o	plas:10.0	cyto:5.5
MVLG_00177T0	0.83	-	0.11	62	0.14	3	0.187	1	0.186	0.165	N	0.45	noTM	0.038	20	N	0.055	9	N	0.382	8	N	0.288	N	0.171	N	Q	0	20	N	0	N	1047	0.384	0.046	0.582	_	5	-	0.01	0	0.01	0	o	0	0	i	nucl:10.0	cyto_nucl:8.5
MVLG_00178T0	0.9	-	0.111	46	0.108	9	0.125	39	0.106	0.107	N	0.45	noTM	0.081	31	N	0.039	13	N	0.199	5	N	0.105	N	0.072	N	Q	0.01	23	N	0.026	N	2008	0.183	0.066	0.805	_	2	-	0.02	0	0.02	0	o	1	0	o1186-1208i	plas:9.0	nucl:7.0
MVLG_00179T0	0.42	-	0.193	36	0.285	36	0.544	15	0.399	0.347	N	0.45	noTM	0.167	36	N	0.287	36	N	0.887	30	Y	0.399	N	0.343	N	S	0.521	36	Y	0.99	Y	870	0.701	0.369	0.025	M	4	69	17.03	17.01	0.02	0	o	0	Y	n19-29c33/34o	extr:13.0	mito:10.0
MVLG_00179T1	0.42	-	0.193	36	0.285	36	0.544	15	0.399	0.347	N	0.45	noTM	0.167	36	N	0.287	36	N	0.887	30	Y	0.399	N	0.343	N	S	0.521	36	Y	0.99	Y	870	0.701	0.369	0.025	M	4	69	17.03	17.01	0.02	0	o	0	Y	n19-29c33/34o	extr:13.0	mito:10.0
MVLG_00180T0	0.03	-	0.111	62	0.104	3	0.111	5	0.104	0.104	N	0.45	noTM	0.048	35	N	0.029	16	N	0.131	12	N	0.066	N	0.048	N	Q	0	19	N	0.001	N	444	0.104	0.071	0.899	_	2	-	0.04	0	0.04	0	o	0	0	i	cyto:10.5	nucl:8.0
MVLG_00181T0	0.24	-	0.128	52	0.135	52	0.447	49	0.121	0.128	N	0.45	noTM	0.047	52	N	0.049	43	N	0.251	30	N	0.067	N	0.058	N	Q	0	52	N	0.001	N	327	0.133	0.046	0.891	_	2	-	0.02	0.02	0	0	o	0	0	i	pero:8.0	nucl:6.5
MVLG_00182T0	0.13	-	0.146	46	0.126	46	0.194	43	0.106	0.115	N	0.45	noTM	0.107	20	N	0.039	3	N	0.236	1	N	0.226	N	0.132	N	Q	0.006	20	N	0.008	N	290	0.37	0.1	0.508	_	5	-	0.06	0.03	0.03	0	o	0	0	i	mito:15.0	cyto:4.5
MVLG_00183T0	0.01	-	0.125	35	0.11	35	0.114	24	0.096	0.103	N	0.45	noTM	0.081	35	N	0.067	35	N	0.141	22	N	0.035	N	0.051	N	Q	0	0	N	0	N	500	0.067	0.084	0.928	_	1	-	0.09	0.02	0.07	0	o	0	0	i	cysk:20.0	cyto:7.0
MVLG_00184T0	0.84	-	0.121	27	0.168	18	0.295	4	0.246	0.199	N	0.5	TM	0.148	31	N	0.179	31	N	0.909	11	Y	0.358	N	0.269	N	Q	0.047	23	N	0.104	N	943	0.304	0.316	0.275	S	5	30	1.88	1.57	0.31	0	o	0	0	i	nucl:10.0	cyto:9.5
MVLG_00185T0	0.42	-	0.176	40	0.136	40	0.123	14	0.105	0.119	N	0.45	noTM	0.197	16	N	0.06	40	N	0.091	33	N	0.035	N	0.047	N	Q	0	48	N	0	N	316	0.44	0.018	0.712	_	4	-	0	0	0	0	o	0	0	i	mito:10.0	nucl:8.5
MVLG_00186T0	0.49	-	0.139	36	0.19	36	0.342	32	0.252	0.215	N	0.5	TM	0.187	16	N	0.227	35	N	0.869	26	N	0.57	Y	0.398	N	S	0.21	40	N	0.898	Y	850	0.813	0.076	0.083	M	2	8	15.42	14.93	0.49	0	o	1	0	i12-30o	extr:18.0	mito:6.0
MVLG_00187T0	0.36	-	0.117	66	0.112	1	0.133	49	0	0.051	N	0.45	noTM	0.123	66	N	0.05	18	N	0.223	1	N	0.08	N	0.065	N	Q	0	18	N	0	N	561	0.106	0.085	0.852	_	2	-	0	0	0	0	o	0	0	i	cyto_nucl:11.8	cyto:11.5
MVLG_00188T0	0.12	-	0.151	37	0.141	2	0.197	9	0.19	0.167	N	0.45	noTM	0.237	37	N	0.108	37	N	0.24	8	N	0.094	N	0.101	N	Q	0.008	36	N	0.013	N	220	0.122	0.109	0.793	_	2	-	0	0	0	0	o	0	0	i	cyto:11.0	nucl:6.0
MVLG_00189T0	0.21	-	0.114	29	0.145	8	0.222	2	0.203	0.176	N	0.45	noTM	0.096	28	N	0.114	23	N	0.585	4	N	0.295	N	0.204	N	Q	0.063	28	N	0.129	N	250	0.721	0.059	0.181	M	3	97	20.84	0.33	20.51	1	i89-111o	1	0	i92-112o	mito:12.0	extr:11.0
MVLG_00190T0	0.42	-	0.11	60	0.118	14	0.173	11	0.131	0.125	N	0.45	noTM	0.055	18	N	0.039	18	N	0.209	1	N	0.085	N	0.062	N	Q	0	37	N	0.002	N	157	0.336	0.098	0.543	_	4	-	0.24	0	0.24	0	o	0	0	i	mito:18.5	cyto_mito:11.5
MVLG_00191T0	0.3	-	0.128	19	0.117	19	0.125	3	0.106	0.111	N	0.45	noTM	0.069	35	N	0.072	10	N	0.448	1	N	0.188	N	0.13	N	Q	0	17	N	0	N	203	0.197	0.038	0.837	_	2	-	0	0	0	0	o	0	0	i	nucl:18.5	cyto_nucl:15.0
MVLG_00192T0	0.97	-	0.117	27	0.109	5	0.114	46	0.106	0.108	N	0.45	noTM	0.153	27	N	0.063	27	N	0.086	4	N	0.047	N	0.055	N	Q	0.002	44	N	0.005	N	1005	0.926	0.005	0.252	M	2	110	0	0	0	0	o	0	0	i	nucl:15.5	cyto_nucl:10.0
MVLG_00193T0	0.16	-	0.115	34	0.142	4	0.211	5	0.194	0.17	N	0.45	noTM	0.111	23	N	0.066	29	N	0.348	2	N	0.168	N	0.117	N	Q	0.031	29	N	0.085	N	346	0.304	0.108	0.53	_	4	-	0.35	0.34	0.01	0	o	0	0	i	mito:12.0	cyto:10.0
MVLG_00194T0	0.26	-	0.119	23	0.136	3	0.182	21	0.173	0.156	N	0.45	noTM	0.245	23	N	0.206	23	N	0.583	10	N	0.299	N	0.252	N	Q	0.041	23	N	0.058	N	159	0.9	0.037	0.096	M	1	18	0	0	0	0	o	0	0	i	mito:23.0	nucl:3.0
MVLG_00195T0	0.53	-	0.11	37	0.109	44	0.12	40	0.102	0.105	N	0.45	noTM	0.046	16	N	0.022	16	N	0.074	1	N	0.03	N	0.026	N	Q	0	16	N	0	N	536	0.064	0.036	0.952	_	1	-	0	0	0	0	o	0	0	i	cyto_nucl:8.0	nucl:7.5
MVLG_00196T0	0.52	-	0.111	22	0.104	39	0.11	32	0.098	0.1	N	0.45	noTM	0.176	22	N	0.029	3	N	0.146	2	N	0.14	N	0.085	N	Q	0	0	N	0	N	225	0.351	0.052	0.649	_	4	-	0	0	0	0	o	0	0	i	nucl:14.5	mito:9.0
MVLG_00197T0	0.67	-	0.12	20	0.114	7	0.136	2	0.121	0.118	N	0.45	noTM	0.099	20	N	0.049	20	N	0.344	5	N	0.087	N	0.068	N	Q	0.011	20	N	0.019	N	1245	0.4	0.043	0.685	_	4	-	0	0	0	0	o	0	0	i	nucl:22.5	cyto_nucl:13.0
MVLG_00198T0	0.06	-	0.146	39	0.206	20	0.551	18	0.309	0.262	N	0.45	noTM	0.168	24	N	0.205	24	N	0.845	10	N	0.428	N	0.317	N	S	0.25	24	N	0.582	Y	180	0.055	0.601	0.248	S	4	23	49.57	11.13	38.44	2	o55-77i108-130o	2	0	o55-77i109-130o	plas:9.0	extr:9.0
MVLG_00199T0	0.63	-	0.138	56	0.134	2	0.176	1	0.176	0.157	N	0.45	noTM	0.046	28	N	0.05	40	N	0.267	4	N	0.11	N	0.08	N	S	0.224	47	N	0.54	Y	397	0.893	0.004	0.303	M	3	66	0.02	0.01	0.01	0	o	0	0	i	mito:26.0
MVLG_00200T0	0.52	-	0.11	38	0.124	11	0.165	20	0.143	0.134	N	0.45	noTM	0.117	22	N	0.131	22	N	0.608	3	N	0.298	N	0.215	N	Q	0	31	N	0.001	N	295	0.101	0.109	0.744	_	2	-	0.18	0.11	0.07	0	o	0	0	i	mito:16.0	nucl:5.0
MVLG_00201T0	0.3	-	0.109	39	0.104	39	0.113	43	0.092	0.098	N	0.45	noTM	0.055	42	N	0.023	42	N	0.069	1	N	0.015	N	0.019	N	Q	0	0	N	0	N	232	0.055	0.077	0.935	_	1	-	0.15	0	0.15	0	o	0	0	i	nucl:12.5	cyto_nucl:12.0
MVLG_00202T0	0.07	-	0.147	21	0.131	21	0.138	7	0.117	0.123	N	0.45	noTM	0.266	21	N	0.068	21	N	0.329	1	N	0.1	N	0.084	N	Q	0.007	21	N	0.009	N	225	0.082	0.081	0.9	_	1	-	0.06	0.04	0.02	0	o	0	0	i	cysk:16.0	cyto:6.0
MVLG_00203T0	0.11	-	0.11	38	0.107	25	0.13	39	0.104	0.105	N	0.45	noTM	0.028	24	N	0.025	35	N	0.149	33	N	0.037	N	0.031	N	Q	0	0	N	0	N	281	0.583	0.031	0.492	M	5	102	0.02	0	0.02	0	o	0	0	i	mito:22.0	nucl:2.0
MVLG_00204T0	0.4	-	0.136	37	0.151	37	0.351	32	0.155	0.153	N	0.45	noTM	0.072	37	N	0.137	37	N	0.632	33	N	0.14	N	0.139	N	Q	0	33	N	0.001	N	281	0.199	0.049	0.753	_	3	-	0.01	0	0.01	0	o	0	0	i	nucl:10.0	cyto_nucl:10.0
MVLG_00205T0	0.02	-	0.123	23	0.19	2	0.393	10	0.35	0.254	N	0.5	TM	0.188	23	N	0.211	31	N	0.942	12	Y	0.693	Y	0.452	Y	A	0.01	32	N	0.033	N	127	0.509	0.673	0.023	S	5	30	63.95	39.39	24.56	3	i7-25o40-62i82-104o	3	0	o6-25i45-62o82-104i	plas:12.0	mito:7.0
MVLG_00206T0	0.65	-	0.107	37	0.104	12	0.118	9	0.104	0.104	N	0.45	noTM	0.048	37	N	0.037	37	N	0.078	32	N	0.021	N	0.029	N	Q	0	0	N	0	N	74	0.103	0.021	0.951	_	1	-	0	0	0	0	i	0	0	i	nucl:21.5	cyto_nucl:12.5
MVLG_00207T0	0.27	-	0.111	22	0.115	1	0.13	2	0	0.053	N	0.45	noTM	0.074	16	N	0.107	16	N	0.423	3	N	0.193	N	0.15	N	Q	0.006	20	N	0.009	N	649	0.16	0.117	0.747	_	3	-	12.75	0	12.75	0	o	1	0	i221-240o	cysk:12.0	cyto:10.0
MVLG_00208T0	0.11	-	0.113	32	0.108	55	0.121	31	0.101	0.104	N	0.45	noTM	0.102	24	N	0.043	34	N	0.068	37	N	0.031	N	0.037	N	Q	0.07	32	N	0.119	N	278	0.457	0.037	0.598	_	5	-	0	0	0	0	o	0	0	i	mito:18.0	nucl:8.0
MVLG_00209T0	0.32	-	0.107	64	0.158	62	0.283	54	0.147	0.154	N	0.5	TM	0.067	62	N	0.068	62	N	0.358	42	N	0.08	N	0.074	N	S	0.605	64	Y	0.667	Y	238	0.867	0.034	0.2	M	2	36	14.3	12.23	2.07	0	o	1	0	i42-65o	mito:20.0	cyto:2.5
MVLG_00210T0	0.09	-	0.28	20	0.419	20	0.775	1	0.602	0.518	Y	0.45	noTM	0.232	20	N	0.383	20	Y	0.942	6	Y	0.737	Y	0.56	Y	S	0.763	20	Y	0.935	Y	140	0.021	0.935	0.212	S	2	19	0.01	0	0.01	0	o	0	Y	n4-15c19/20o	nucl:7.5	extr:7.0
MVLG_00211T0	0.07	-	0.129	18	0.107	18	0.115	16	0.09	0.098	N	0.45	noTM	0.044	13	N	0.043	13	N	0.124	1	N	0.047	N	0.045	N	Q	0	18	N	0	N	190	0.086	0.049	0.903	_	1	-	0	0	0	0	o	0	0	i	cyto:20.0	cyto_nucl:11.5
MVLG_00212T0	0.77	-	0.131	21	0.172	5	0.283	1	0.249	0.214	N	0.45	noTM	0.233	21	N	0.179	21	N	0.552	1	N	0.302	N	0.241	N	Q	0.003	23	N	0.009	N	334	0.337	0.099	0.551	_	4	-	0.14	0	0.14	0	o	0	0	i	nucl:20.0	cyto:5.5
MVLG_00212T1	0.79	-	0.125	34	0.149	5	0.218	1	0.203	0.178	N	0.45	noTM	0.116	34	N	0.135	22	N	0.776	12	N	0.336	N	0.236	N	Q	0.025	16	N	0.037	N	327	0.592	0.104	0.26	M	4	11	0.08	0	0.08	0	o	0	0	i	nucl:12.0	mito:6.0
MVLG_00213T0	0.86	-	0.111	37	0.106	37	0.111	29	0.098	0.102	N	0.45	noTM	0.078	29	N	0.02	35	N	0.104	8	N	0.033	N	0.027	N	Q	0.049	29	N	0.12	N	2849	0.832	0.007	0.474	M	4	38	0.11	0	0.11	0	o	0	0	i	mito:12.0	cyto:7.5
MVLG_00214T0	0.92	-	0.111	30	0.105	30	0.119	13	0.099	0.102	N	0.45	noTM	0.025	17	N	0.016	39	N	0.059	3	N	0.022	N	0.019	N	Q	0.028	39	N	0.067	N	756	0.217	0.05	0.785	_	3	-	0	0	0	0	o	0	0	i	nucl:20.5	cyto_nucl:12.0
MVLG_00215T0	0.32	-	0.224	26	0.177	26	0.199	32	0.138	0.156	N	0.45	noTM	0.333	26	Y	0.138	26	N	0.204	7	N	0.111	N	0.124	N	Q	0.338	26	N	0.428	N	349	0.155	0.124	0.762	_	2	-	66.96	14.14	52.82	1	o245-267i	1	0	i243-266o	mito:9.0	extr:8.0
MVLG_00216T0	0.33	-	0.139	23	0.21	4	0.546	2	0.474	0.353	N	0.45	noTM	0.215	24	N	0.219	24	N	0.726	10	N	0.391	N	0.305	N	Q	0.178	23	N	0.398	N	788	0.822	0.026	0.233	M	3	17	128.49	0	128.49	6	i161-183o198-220i328-345o349-371i433-455o470-492i	6	0	i162-187o199-219i328-345o351-370i428-450o470-491i	mito:13.0	E.R.:5.0
MVLG_00217T0	0.02	-	0.119	23	0.125	23	0.183	18	0.132	0.129	N	0.45	noTM	0.117	32	N	0.066	32	N	0.279	1	N	0.066	N	0.066	N	Q	0.001	23	N	0.004	N	349	0.083	0.234	0.69	_	3	-	0.81	0	0.81	0	o	0	0	i	cyto:24.0	nucl:3.0
MVLG_00218T0	0.41	-	0.115	28	0.106	46	0.123	40	0.098	0.102	N	0.45	noTM	0.158	28	N	0.043	43	N	0.095	38	N	0.033	N	0.038	N	Q	0	28	N	0	N	197	0.053	0.141	0.915	_	2	-	0.02	0	0.02	0	o	0	0	i	nucl:17.0	cyto:4.0
MVLG_00219T0	0.78	-	0.153	21	0.118	21	0.112	67	0.091	0.103	N	0.45	noTM	0.492	21	Y	0.02	4	N	0.072	1	N	0.058	N	0.039	N	Q	0.001	21	N	0.001	N	1091	0.106	0.094	0.839	_	2	-	0	0	0	0	o	0	0	i	nucl:17.5	cyto_nucl:12.0
MVLG_00220T0	0.19	-	0.112	69	0.129	3	0.175	2	0.167	0.149	N	0.45	noTM	0.313	21	N	0.025	25	N	0.097	6	N	0.043	N	0.034	N	Q	0	21	N	0	N	320	0.059	0.085	0.89	_	1	-	0	0	0	0	o	0	0	i	cyto:11.0	cyto_nucl:11.0
MVLG_00221T0	0.09	-	0.117	69	0.124	69	0.181	48	0.113	0.118	N	0.45	noTM	0.077	29	N	0.04	29	N	0.074	11	N	0.036	N	0.038	N	Q	0.002	29	N	0.002	N	605	0.044	0.132	0.924	_	2	-	325.73	2.22	323.51	16	i57-79o94-116i123-142o148-170i183-205o215-234i255-277o287-309i321-343o363-385i392-414o418-440i447-469o484-506i513-532o542-561i	14	0	i57-75o95-116i123-142o148-168i180-202o214-235i255-274o286-307i327-346o366-385i392-409o421-440i447-471o542-561i	plas:25.0
MVLG_00222T0	0.55	-	0.108	66	0.108	33	0.132	24	0.106	0.107	N	0.45	noTM	0.041	27	N	0.016	37	N	0.035	24	N	0.018	N	0.017	N	Q	0	0	N	0	N	1306	0.085	0.03	0.953	_	1	-	176.23	0	176.23	7	o485-507i1018-1037o1052-1071i1101-1123o1138-1160i1167-1189o1202-1224i	9	0	o282-300i485-507o535-557i1018-1038o1058-1080i1101-1124o1144-1163i1175-1193o1205-1224i	plas:22.0	E.R.:3.0
MVLG_00223T0	0.84	-	0.12	41	0.11	41	0.159	40	0.106	0.107	N	0.45	noTM	0.059	58	N	0.041	41	N	0.094	32	N	0.039	N	0.04	N	Q	0	31	N	0	N	636	0.303	0.034	0.801	_	3	-	0.04	0	0.04	0	o	0	0	i	nucl:16.5	cyto_nucl:12.3
MVLG_00224T0	0.44	-	0.121	22	0.149	2	0.214	1	0.214	0.184	N	0.45	noTM	0.157	22	N	0.08	22	N	0.271	2	N	0.093	N	0.087	N	Q	0.008	22	N	0.012	N	1222	0.729	0.064	0.256	M	3	59	238.77	0	238.77	11	o424-446i458-477o492-511i516-538o553-575i596-615o620-639i689-711o726-748i761-795o815-846i	10	0	i425-446o458-477i489-510o516-541i553-575o595-613i625-645o729-750i762-795o815-846i	plas:20.0	E.R.:4.0
MVLG_00225T0	0.6	-	0.131	22	0.127	22	0.168	27	0.123	0.125	N	0.45	noTM	0.162	22	N	0.056	22	N	0.478	2	N	0.141	N	0.098	N	Q	0.057	47	N	0.438	N	600	0.937	0.01	0.124	M	1	30	0	0	0	0	o	0	0	i	mito:17.0	nucl:7.0
MVLG_00226T0	0.21	-	0.118	23	0.12	23	0.185	20	0.123	0.121	N	0.45	noTM	0.207	23	N	0.048	3	N	0.338	1	N	0.312	N	0.18	N	Q	0.002	23	N	0.003	N	87	0.374	0.09	0.42	_	5	-	0	0	0	0	o	0	0	i	mito:17.5	cyto_mito:11.3
MVLG_00227T0	0.62	-	0.122	42	0.112	3	0.131	15	0.123	0.118	N	0.45	noTM	0.153	42	N	0.059	42	N	0.139	6	N	0.051	N	0.055	N	Q	0	18	N	0	N	200	0.117	0.087	0.817	_	2	-	0	0	0	0	o	0	0	i	nucl:18.5	cyto_nucl:12.5
MVLG_00228T0	0.56	-	0.109	57	0.105	43	0.107	41	0.097	0.1	N	0.45	noTM	0.089	24	N	0.016	3	N	0.05	1	N	0.048	N	0.032	N	Q	0	0	N	0	N	403	0.063	0.114	0.93	_	1	-	0	0	0	0	o	0	0	i	nucl:20.5	cyto_nucl:13.5
MVLG_00229T0	0.69	-	0.112	45	0.112	2	0.136	2	0.124	0.118	N	0.45	noTM	0.046	20	N	0.048	16	N	0.389	3	N	0.16	N	0.104	N	Q	0.001	16	N	0.001	N	1081	0.715	0.023	0.401	M	4	94	0.01	0	0.01	0	o	0	0	i	mito:14.0	nucl:9.5
MVLG_00230T0	0.76	-	0.111	41	0.107	41	0.133	22	0.099	0.102	N	0.45	noTM	0.101	23	N	0.036	22	N	0.103	2	N	0.043	N	0.039	N	Q	0.001	22	N	0.001	N	268	0.245	0.035	0.793	_	3	-	0	0	0	0	o	0	0	i	nucl:16.0	cyto_nucl:12.5
MVLG_00231T0	0.02	-	0.112	31	0.107	45	0.124	44	0.101	0.104	N	0.45	noTM	0.064	23	N	0.039	35	N	0.157	27	N	0.059	N	0.049	N	Q	0	31	N	0.001	N	261	0.19	0.044	0.811	_	2	-	0	0	0	0	o	0	0	i	cyto:26.5	cyto_nucl:14.0
MVLG_00232T0	0.18	-	0.123	21	0.111	21	0.118	3	0.098	0.104	N	0.45	noTM	0.26	21	N	0.093	21	N	0.225	2	N	0.101	N	0.097	N	Q	0	21	N	0	N	113	0.252	0.04	0.704	_	3	-	13.47	0	13.47	0	o	1	0	i87-104o	cyto:11.5	cyto_nucl:10.5
MVLG_00233T0	0.68	-	0.126	48	0.128	27	0.185	16	0.129	0.128	N	0.5	TM	0.124	24	N	0.15	41	N	0.922	37	Y	0.266	N	0.208	N	A	0.036	48	N	0.056	N	781	0.069	0.605	0.568	S	5	40	197.85	22.11	175.74	9	o28-50i74-96o100-122i127-149o169-191i354-376o396-418i425-447o457-479i	9	0	o28-48i74-93o99-121i128-148o168-189i355-376o396-416i428-449o455-477i	plas:21.0	E.R.:2.0
MVLG_00234T0	0.21	-	0.268	13	0.287	13	0.362	2	0.269	0.278	N	0.45	noTM	0.27	13	N	0.37	13	Y	0.821	6	N	0.596	Y	0.483	Y	Q	0.025	20	N	0.051	N	171	0.095	0.292	0.624	_	4	-	0	0	0	0	o	0	Y	n2-7c12/13o	nucl:8.0	extr:7.0
MVLG_00235T0	0.05	-	0.115	37	0.108	37	0.141	45	0.102	0.105	N	0.45	noTM	0.036	19	N	0.053	37	N	0.196	25	N	0.07	N	0.062	N	Q	0	0	N	0	N	366	0.035	0.163	0.952	_	2	-	85.68	0.09	85.59	4	o70-92i112-131o158-180i234-251o	4	0	o67-92i112-131o158-180i234-251o	plas:23.0	E.R.:2.0
MVLG_00236T0	0.05	-	0.113	10	0.129	67	0.204	59	0.102	0.118	N	0.5	TM	0.073	31	N	0.077	51	N	0.738	43	N	0.119	N	0.098	N	Q	0	0	N	0	N	488	0.126	0.153	0.754	_	2	-	256.97	18.94	238.03	12	i40-62o77-99i106-128o135-157i170-192o202-224i271-293o308-330i337-357o362-384i396-418o433-452i	12	0	i40-57o77-95i107-128o134-157i169-192o204-224i271-293o313-330i337-357o363-387i399-418o430-452i	plas:26.0
MVLG_00237T0	0.38	-	0.147	48	0.18	5	0.358	3	0.327	0.259	N	0.45	noTM	0.516	17	Y	0.449	17	Y	0.912	12	Y	0.461	N	0.455	Y	S	0.711	48	Y	0.931	Y	131	0.977	0.012	0.049	M	1	30	0	0	0	0	o	0	Y	n15-26c34/35o	mito:23.5	cyto_mito:13.0
MVLG_00238T0	0.52	-	0.205	21	0.153	21	0.141	2	0.111	0.13	N	0.45	noTM	0.464	21	Y	0.157	21	N	0.287	1	N	0.115	N	0.136	N	S	0.653	21	Y	0.693	Y	263	0.551	0.105	0.31	M	4	63	5.73	0.44	5.29	0	o	0	Y	n5-12c20/21o	mito:22.5	cyto_mito:12.5
MVLG_00239T0	0.45	-	0.174	31	0.138	31	0.178	30	0.115	0.126	N	0.45	noTM	0.502	31	Y	0.13	31	N	0.221	2	N	0.061	N	0.095	N	Q	0.001	31	N	0.002	N	1154	0.045	0.126	0.924	_	2	-	0.02	0	0.02	0	o	0	0	i	cyto:14.5	cyto_nucl:13.8
MVLG_00240T0	0.45	-	0.139	13	0.138	13	0.16	50	0.136	0.137	N	0.45	noTM	0.061	27	N	0.073	21	N	0.306	8	N	0.158	N	0.115	N	Q	0.055	62	N	0.137	N	731	0.895	0.02	0.196	M	2	117	0	0	0	0	o	0	0	i	mito:24.0	cyto:3.0
MVLG_00241T0	0.36	-	0.121	22	0.121	20	0.16	2	0.119	0.12	N	0.45	noTM	0.318	20	N	0.124	20	N	0.415	3	N	0.159	N	0.141	N	Q	0.108	20	N	0.133	N	274	0.59	0.067	0.303	M	4	16	0.72	0	0.72	0	o	0	0	i	mito:10.5	cyto_mito:8.8
MVLG_00242T0	0.74	-	0.135	35	0.122	35	0.179	12	0.12	0.121	N	0.45	noTM	0.247	19	N	0.111	36	N	0.364	28	N	0.068	N	0.089	N	Q	0	35	N	0	N	671	0.218	0.016	0.889	_	2	-	0.11	0	0.11	0	o	0	0	i	nucl:16.0	mito:6.0
MVLG_00243T0	0.25	-	0.616	23	0.755	23	0.972	15	0.926	0.847	Y	0.45	noTM	0.582	23	Y	0.656	23	Y	0.992	15	Y	0.923	Y	0.79	Y	S	0.844	23	Y	0.999	Y	528	0.147	0.961	0.005	S	1	22	21.6	21.22	0.38	1	i9-31o	0	Y	n8-18c22/23o	extr:17.0	mito:4.0
MVLG_00244T0	0.73	-	0.122	57	0.132	8	0.195	2	0.155	0.144	N	0.45	noTM	0.092	24	N	0.071	18	N	0.503	1	N	0.196	N	0.134	N	Q	0.224	24	N	0.308	N	109	0.628	0.053	0.38	M	4	78	0	0	0	0	o	0	0	i	nucl:18.5	cyto_nucl:11.5
MVLG_00245T0	0.22	-	0.111	42	0.109	70	0.15	49	0.102	0.105	N	0.45	noTM	0.066	27	N	0.022	12	N	0.068	1	N	0.041	N	0.031	N	Q	0	54	N	0	N	227	0.489	0.027	0.642	_	5	-	0	0	0	0	o	0	0	i	mito:20.0	nucl:4.0
MVLG_00246T0	0.78	-	0.12	31	0.127	5	0.177	3	0.157	0.143	N	0.45	noTM	0.119	31	N	0.088	19	N	0.545	12	N	0.11	N	0.099	N	Q	0.067	19	N	0.163	N	134	0.795	0.026	0.306	M	3	76	0	0	0	0	o	0	Y	n2-9c17/18o	mito:13.0	nucl:9.5
MVLG_00247T0	0.76	-	0.114	44	0.109	44	0.126	40	0.102	0.105	N	0.45	noTM	0.081	24	N	0.04	33	N	0.096	2	N	0.038	N	0.039	N	Q	0	23	N	0	N	472	0.11	0.12	0.802	_	2	-	0.12	0	0.12	0	o	0	0	i	nucl:17.0	cyto_nucl:13.5
MVLG_00248T0	0.06	-	0.114	23	0.112	23	0.131	22	0.111	0.111	N	0.45	noTM	0.239	26	N	0.075	26	N	0.131	1	N	0.042	N	0.058	N	Q	0	17	N	0.001	N	490	0.072	0.089	0.896	_	1	-	0	0	0	0	o	0	0	i	cyto:20.0	cyto_nucl:13.8
MVLG_00249T0	0.21	-	0.14	31	0.136	31	0.177	19	0.132	0.134	N	0.45	noTM	0.214	31	N	0.168	31	N	0.349	29	N	0.15	N	0.159	N	Q	0.059	36	N	0.093	N	333	0.149	0.137	0.724	_	3	-	0	0	0	0	o	0	0	i	extr:13.0	cyto:7.0
MVLG_00250T0	0.46	-	0.126	25	0.162	5	0.257	2	0.204	0.185	N	0.45	noTM	0.198	26	N	0.14	26	N	0.438	6	N	0.215	N	0.178	N	S	0.252	26	N	0.617	Y	168	0.948	0.011	0.073	M	1	16	20.03	0	20.03	1	o120-142i	1	Y	n8-19c24/25o120-141i	mito:17.0	cyto_nucl:3.0
MVLG_00251T0	0.1	-	0.506	46	0.287	46	0.311	36	0.129	0.202	N	0.45	noTM	0.226	46	N	0.227	46	N	0.691	36	N	0.124	N	0.175	N	Q	0.002	46	N	0.003	N	336	0.2	0.057	0.822	_	2	-	82.58	0.41	82.17	3	i150-172o182-204i285-307o	3	0	o153-173i185-205o286-307i	plas:21.0	E.R.:4.0
MVLG_00252T0	0.03	-	0.111	66	0.13	9	0.179	4	0.162	0.148	N	0.45	noTM	0.074	24	N	0.126	24	N	0.812	12	N	0.328	N	0.227	N	Q	0.011	35	N	0.032	N	97	0.934	0.027	0.088	M	1	29	0	0	0	0	o	0	0	i	mito:24.5	cyto_mito:13.5
MVLG_00253T0	0.07	-	0.185	47	0.135	70	0.216	59	0.102	0.122	N	0.5	TM	0.221	19	N	0.172	47	N	0.979	41	Y	0.278	N	0.225	N	Q	0.001	19	N	0.002	N	493	0.019	0.884	0.671	S	4	84	241.98	24.95	217.03	11	o28-50i57-79o118-140i145-167o182-204i216-238o253-275i280-302o307-329i336-355o382-404i	11	0	o28-49i61-79o118-139i146-168o188-204i216-238o250-269i281-302o308-330i337-355o382-405i	plas:27.0
MVLG_00254T0	0.08	-	0.135	21	0.11	30	0.138	25	0.095	0.104	N	0.5	TM	0.143	28	N	0.139	53	N	0.977	51	Y	0.117	N	0.128	N	Q	0.001	21	N	0.002	N	492	0.115	0.393	0.702	_	4	-	234.66	21.11	213.55	11	o40-62i69-91o125-147i154-176o191-213i225-247o262-284i289-311o316-338i345-364o392-414i	11	0	o38-59i71-91o124-145i157-179o191-213i225-247o259-278i290-311o317-339i346-364o393-414i	plas:23.0	mito:3.0
MVLG_00255T0	0.35	-	0.109	33	0.108	53	0.138	37	0.103	0.105	N	0.45	noTM	0.068	70	N	0.028	33	N	0.05	7	N	0.028	N	0.028	N	Q	0.02	27	N	0.047	N	125	0.34	0.048	0.697	_	4	-	0.03	0	0.03	0	o	0	0	i	extr:11.0	nucl:9.5
MVLG_00256T0	0.16	-	0.108	22	0.109	8	0.134	8	0.116	0.113	N	0.45	noTM	0.032	30	N	0.026	37	N	0.085	10	N	0.033	N	0.029	N	Q	0	37	N	0	N	289	0.312	0.103	0.664	_	4	-	0.99	0	0.99	0	o	0	0	i	cyto_nucl:13.0	nucl:10.5
MVLG_00257T0	0.11	-	0.849	22	0.873	22	0.938	5	0.899	0.887	Y	0.45	noTM	0.975	22	Y	0.905	22	Y	0.992	5	Y	0.963	Y	0.934	Y	S	0.951	22	Y	0.995	Y	451	0.085	0.915	0.018	S	1	21	43.06	15.37	27.69	1	i7-24o	0	Y	n8-16c21/22o	plas:10.0	extr:10.0
MVLG_00258T0	0.45	-	0.55	19	0.646	19	0.889	14	0.765	0.71	Y	0.45	noTM	0.874	19	Y	0.762	19	Y	0.942	2	Y	0.773	Y	0.767	Y	S	0.957	19	Y	1	Y	786	0.168	0.876	0.035	S	2	18	0.19	0.19	0	0	o	0	Y	n3-13c18/19o	extr:25.0
MVLG_00259T0	0.2	-	0.629	19	0.719	19	0.921	12	0.812	0.769	Y	0.45	noTM	0.795	19	Y	0.725	19	Y	0.989	13	Y	0.872	Y	0.798	Y	S	0.922	19	Y	1	Y	314	0.11	0.919	0.036	S	1	18	2.78	2.75	0.03	0	o	0	Y	n3-13c18/19o	extr:23.0	mito:3.0
MVLG_00260T0	0.26	-	0.615	19	0.722	19	0.933	11	0.829	0.779	Y	0.45	noTM	0.766	19	Y	0.725	19	Y	0.963	1	Y	0.821	Y	0.773	Y	S	0.961	19	Y	1	Y	163	0.037	0.943	0.082	S	1	18	15.67	15.66	0.01	0	o	0	Y	n3-13c18/19o	extr:20.0	nucl:2.0
MVLG_00261T0	0.38	-	0.109	64	0.105	9	0.109	22	0.096	0.1	N	0.45	noTM	0.025	29	N	0.028	5	N	0.099	1	N	0.052	N	0.04	N	Q	0	41	N	0	N	892	0.477	0.034	0.573	_	5	-	130.17	0	130.17	6	o275-297i309-331o355-377i390-409o613-635i647-669o	6	0	i275-296o308-328i356-377o389-409i618-639o645-669i	plas:24.0	nucl:1.0
MVLG_00262T0	0.76	-	0.156	44	0.125	44	0.122	42	0.101	0.112	N	0.45	noTM	0.159	44	N	0.068	44	N	0.091	3	N	0.037	N	0.053	N	Q	0.014	44	N	0.018	N	484	0.579	0.041	0.471	M	5	101	0.27	0	0.27	0	o	0	0	i	cyto:8.0	nucl:7.0
MVLG_00263T0	0.66	-	0.112	55	0.106	2	0.114	16	0.108	0.107	N	0.45	noTM	0.048	55	N	0.027	21	N	0.14	2	N	0.057	N	0.042	N	Q	0	39	N	0	N	1009	0.549	0.034	0.497	M	5	43	0.03	0	0.03	0	o	0	0	i	mito:18.0	nucl:6.0
MVLG_00264T0	0.28	-	0.125	46	0.122	46	0.163	44	0.111	0.116	N	0.45	noTM	0.054	43	N	0.055	43	N	0.162	12	N	0.058	N	0.057	N	Q	0.015	43	N	0.02	N	395	0.37	0.094	0.513	_	5	-	0.04	0	0.04	0	o	0	0	i	nucl:12.0	cyto_nucl:12.0
MVLG_00265T0	0.01	-	0.202	55	0.19	55	0.268	44	0.12	0.162	N	0.5	TM	0.208	55	N	0.203	55	N	0.829	42	N	0.187	N	0.195	N	A	0.002	46	N	0.003	N	397	0.307	0.331	0.546	_	4	-	159.33	19.12	140.21	8	i29-48o63-85i92-114o179-198i205-227o232-254i267-286o340-362i	8	0	i30-47o67-86i98-119o176-193i205-224o236-255i267-286o338-363i	plas:23.0	pero:2.0
MVLG_00266T0	0.82	-	0.172	34	0.283	34	0.783	13	0.497	0.399	N	0.45	noTM	0.115	35	N	0.195	29	N	0.884	12	Y	0.533	Y	0.364	N	S	0.36	31	N	0.993	Y	907	0.17	0.396	0.14	S	4	28	4.08	2.45	1.63	0	o	1	Y	n12-23c30/31o241-261i	mito:9.0	cyto:5.0
MVLG_00267T0	0.48	-	0.158	39	0.122	39	0.111	56	0.094	0.107	N	0.45	noTM	0.068	39	N	0.035	4	N	0.19	1	N	0.173	N	0.104	N	Q	0.001	39	N	0.001	N	362	0.363	0.043	0.72	_	4	-	0.16	0.02	0.14	0	o	0	0	i	nucl:12.0	mito:6.5
MVLG_00268T0	0.4	-	0.112	52	0.105	52	0.117	30	0.095	0.099	N	0.45	noTM	0.051	24	N	0.014	36	N	0.051	6	N	0.021	N	0.018	N	Q	0	0	N	0	N	549	0.198	0.061	0.825	_	2	-	0.03	0	0.03	0	o	0	0	i	cyto:10.5	cyto_nucl:10.5
MVLG_00269T0	0.88	-	0.11	67	0.106	55	0.113	47	0.097	0.101	N	0.45	noTM	0.058	66	N	0.013	13	N	0.066	12	N	0.035	N	0.024	N	Q	0	0	N	0	N	993	0.065	0.061	0.949	_	1	-	0.03	0	0.03	0	o	0	0	i	nucl:23.5	cyto_nucl:14.0
MVLG_00270T0	0.66	-	0.114	23	0.16	2	0.325	21	0.246	0.206	N	0.45	noTM	0.24	23	N	0.175	23	N	0.51	8	N	0.253	N	0.214	N	S	0.789	23	Y	0.895	Y	800	0.85	0.055	0.104	M	2	8	0.43	0	0.43	0	o	0	0	i	mito:13.0	extr:4.0
MVLG_00271T0	0.34	-	0.122	47	0.116	1	0.132	1	0	0.053	N	0.45	noTM	0.091	47	N	0.045	14	N	0.112	7	N	0.08	N	0.063	N	Q	0	19	N	0	N	865	0.452	0.037	0.58	_	5	-	3.56	0	3.56	0	o	0	0	i	mito:14.5	cyto_mito:11.8
MVLG_00272T0	0.22	-	0.108	24	0.106	67	0.11	51	0.098	0.102	N	0.45	noTM	0.057	27	N	0.022	38	N	0.047	1	N	0.025	N	0.023	N	Q	0.003	27	N	0.003	N	1077	0.201	0.045	0.864	_	2	-	217.39	0	217.39	10	i76-98o102-124i312-334o344-366i811-833o843-865i893-915o935-957i986-1008o1018-1040i	10	0	i84-102o108-127i312-336o342-367i811-832o848-868i889-916o936-957i987-1006o1018-1039i	plas:24.0	E.R.:1.0
MVLG_00273T0	0.13	-	0.129	57	0.11	20	0.123	19	0.106	0.108	N	0.45	noTM	0.066	31	N	0.062	14	N	0.346	1	N	0.119	N	0.09	N	Q	0	20	N	0	N	219	0.242	0.248	0.491	_	4	-	0.54	0.18	0.36	0	o	0	0	i	nucl:9.5	cyto_nucl:9.5
MVLG_00273T1	0.06	-	0.458	18	0.411	18	0.512	17	0.367	0.388	N	0.45	noTM	0.851	18	Y	0.556	18	Y	0.88	12	Y	0.565	Y	0.56	Y	S	0.918	18	Y	0.979	Y	153	0.063	0.472	0.403	S	5	17	0.75	0.75	0	0	o	0	Y	n6-13c17/18o	mito:13.0	cyto:5.0
MVLG_00274T0	0.02	-	0.125	16	0.14	2	0.234	15	0.189	0.16	N	0.5	TM	0.119	16	N	0.193	16	N	0.504	7	N	0.389	N	0.291	N	A	0.001	62	N	0.001	N	421	0.827	0.104	0.075	M	2	14	153.44	16.64	136.8	6	i44-66o79-101i114-136o146-168i181-203o289-311i	6	0	i44-66o78-101i113-129o149-169i181-203o293-312i	plas:20.0	E.R.:4.0
MVLG_00275T0	0.68	-	0.11	52	0.104	35	0.111	68	0.097	0.1	N	0.45	noTM	0.049	22	N	0.015	35	N	0.031	39	N	0.015	N	0.015	N	Q	0	0	N	0	N	475	0.101	0.065	0.92	_	1	-	0	0	0	0	o	0	0	i	nucl:24.0	mito:2.0
MVLG_00276T0	0.02	-	0.269	32	0.269	32	0.418	5	0.293	0.282	N	0.45	noTM	0.4	32	Y	0.382	32	Y	0.673	19	N	0.354	N	0.368	N	S	0.794	32	Y	0.883	Y	309	0.086	0.508	0.272	S	4	31	52.31	5.77	46.54	0	o	0	0	i	mito:21.0	extr:4.0
MVLG_00277T0	0.1	-	0.115	14	0.149	5	0.239	2	0.203	0.178	N	0.45	noTM	0.072	14	N	0.134	14	N	0.5	3	N	0.28	N	0.207	N	Q	0	14	N	0.001	N	97	0.052	0.27	0.825	_	3	-	0	0	0	0	o	0	0	i	nucl:19.5	cyto_nucl:12.0
MVLG_00278T0	0.31	-	0.116	23	0.112	23	0.133	5	0.107	0.109	N	0.45	noTM	0.101	28	N	0.059	28	N	0.14	11	N	0.061	N	0.06	N	Q	0	23	N	0.001	N	374	0.133	0.041	0.899	_	2	-	0.03	0	0.03	0	o	0	0	i	cyto:15.0	cyto_nucl:12.0
MVLG_00279T0	0.24	-	0.14	27	0.133	27	0.146	23	0.125	0.128	N	0.45	noTM	0.502	27	Y	0.152	27	N	0.217	23	N	0.083	N	0.117	N	Q	0	25	N	0	N	115	0.12	0.148	0.737	_	3	-	0	0	0	0	o	0	0	i	cyto:11.0	cyto_nucl:10.8
MVLG_00280T0	0.75	-	0.112	60	0.116	5	0.134	3	0.127	0.122	N	0.45	noTM	0.075	23	N	0.105	16	N	0.64	12	N	0.245	N	0.175	N	Q	0.001	23	N	0.004	N	1062	0.565	0.065	0.387	M	5	9	0.01	0	0.01	0	o	0	0	i	nucl:16.5	cyto_nucl:11.5
MVLG_00281T0	0.23	-	0.23	32	0.155	32	0.129	3	0.109	0.13	N	0.45	noTM	0.472	32	Y	0.099	32	N	0.079	1	N	0.031	N	0.065	N	Q	0	0	N	0	N	518	0.154	0.024	0.88	_	2	-	4.61	0	4.61	0	o	1	0	o371-390i	mito:8.0	cyto:6.5
MVLG_00282T0	0.03	S-222	0.237	58	0.186	58	0.409	13	0.192	0.189	N	0.5	TM	0.365	58	Y	0.285	58	N	0.984	38	Y	0.603	Y	0.444	Y	A	0.183	58	N	0.349	N	245	0.055	0.934	0.078	S	1	57	39.66	30.69	8.97	1	i13-35o	1	0	i12-38o	extr:23.0	mito:1.0
MVLG_00283T0	0.6	-	0.113	69	0.106	69	0.108	68	0.098	0.102	N	0.45	noTM	0.062	19	N	0.018	42	N	0.054	5	N	0.022	N	0.02	N	Q	0	45	N	0	N	649	0.345	0.025	0.78	_	3	-	0	0	0	0	o	0	0	i	mito:13.0	nucl:9.0
MVLG_00284T0	0.33	-	0.12	18	0.144	9	0.25	5	0.211	0.18	N	0.45	noTM	0.232	24	N	0.184	24	N	0.523	5	N	0.267	N	0.226	N	Q	0.259	24	N	0.329	N	714	0.289	0.226	0.317	_	5	-	0	0	0	0	o	0	0	i	cyto:12.5	mito:9.0
MVLG_00284T1	0.33	-	0.119	29	0.155	2	0.234	1	0.234	0.198	N	0.45	noTM	0.201	20	N	0.168	20	N	0.615	1	N	0.258	N	0.213	N	Q	0.296	20	N	0.356	N	710	0.182	0.139	0.388	_	4	-	0	0	0	0	o	0	0	i	cyto:15.0	cyto_nucl:10.0
MVLG_00285T0	0	-	0.316	62	0.177	62	0.135	1	0.103	0.137	N	0.45	noTM	0.231	62	N	0.041	36	N	0.265	3	N	0.055	N	0.048	N	Q	0.001	41	N	0.001	N	268	0.061	0.126	0.88	_	2	-	0	0	0	0	o	0	0	i	cyto:16.5	cyto_nucl:11.0
MVLG_00286T0	0.92	-	0.111	51	0.121	2	0.144	1	0.144	0.133	N	0.45	noTM	0.166	34	N	0.059	22	N	0.129	10	N	0.061	N	0.06	N	Q	0	22	N	0	N	1376	0.28	0.06	0.777	_	3	-	0	0	0	0	o	0	0	i	nucl:19.5	cyto_nucl:12.5
MVLG_00287T0	0.75	-	0.118	22	0.118	22	0.143	12	0.117	0.117	N	0.45	noTM	0.05	22	N	0.034	2	N	0.217	1	N	0.217	N	0.126	N	Q	0	20	N	0	N	521	0.07	0.13	0.897	_	2	-	0	0	0	0	o	0	0	i	nucl:26.5	cyto_nucl:14.0
MVLG_00288T0	0.75	-	0.136	38	0.119	4	0.136	8	0.129	0.124	N	0.45	noTM	0.07	29	N	0.066	10	N	0.626	1	N	0.365	N	0.215	N	Q	0.012	29	N	0.036	N	1237	0.804	0.022	0.273	M	3	42	0	0	0	0	o	0	0	i	nucl:21.0	mito:4.0
MVLG_00289T0	0.87	-	0.11	24	0.125	12	0.221	2	0.16	0.144	N	0.45	noTM	0.052	24	N	0.064	19	N	0.428	9	N	0.22	N	0.142	N	Q	0.002	37	N	0.007	N	718	0.863	0.024	0.19	M	2	17	0.02	0	0.02	0	o	0	0	i	mito:18.0	nucl:7.0
MVLG_00290T0	0.11	-	0.547	19	0.673	19	0.89	13	0.831	0.758	Y	0.45	noTM	0.638	19	Y	0.71	19	Y	0.946	14	Y	0.855	Y	0.783	Y	S	0.882	19	Y	0.998	Y	85	0.116	0.827	0.054	S	2	18	0.27	0.27	0	0	o	0	Y	n6-13c18/19o	nucl:10.0	mito:7.0
MVLG_00291T0	0.41	-	0.166	27	0.158	2	0.243	1	0.243	0.204	N	0.45	noTM	0.391	27	Y	0.279	16	N	0.615	3	N	0.424	N	0.352	N	S	0.572	27	Y	0.876	Y	728	0.852	0.026	0.14	M	2	42	24.63	0	24.63	0	o	0	Y	n10-18c26/27o	mito:19.0	extr:4.0
MVLG_00292T0	0.47	-	0.149	25	0.277	25	0.72	10	0.513	0.404	N	0.45	noTM	0.185	25	N	0.296	25	N	0.942	6	Y	0.664	Y	0.48	Y	S	0.328	25	N	0.952	Y	353	0.563	0.317	0.035	M	4	48	0.14	0.07	0.07	0	o	0	Y	n4-14c26/27o	mito:15.5	cyto_mito:12.3
MVLG_00293T0	0.2	-	0.116	49	0.161	49	0.478	42	0.159	0.16	N	0.45	noTM	0.053	23	N	0.08	45	N	0.506	36	N	0.098	N	0.089	N	Q	0.015	49	N	0.057	N	274	0.484	0.046	0.575	_	5	-	0.06	0	0.06	0	o	0	0	i	cyto:13.5	mito:11.0
MVLG_00294T0	0.14	-	0.152	26	0.243	22	0.551	18	0.419	0.338	N	0.45	noTM	0.125	26	N	0.202	26	N	0.935	13	Y	0.502	Y	0.352	N	S	0.71	20	Y	0.905	Y	166	0.337	0.452	0.078	S	5	25	0.28	0.28	0	0	o	0	Y	n6-14c19/20o	mito:16.0	extr:7.0
MVLG_00295T0	0.77	-	0.287	29	0.217	29	0.292	6	0.182	0.198	N	0.45	noTM	0.551	29	Y	0.231	29	N	0.508	6	N	0.24	N	0.236	N	S	0.461	29	N	0.582	Y	2339	0.221	0.188	0.465	_	4	-	0.03	0	0.03	0	o	0	0	i	cyto:9.5	cyto_nucl:9.0
MVLG_00296T0	0.52	-	0.128	29	0.108	29	0.121	25	0.095	0.101	N	0.45	noTM	0.142	29	N	0.04	21	N	0.092	8	N	0.044	N	0.042	N	Q	0.001	31	N	0.002	N	378	0.245	0.038	0.835	_	3	-	0	0	0	0	o	0	0	i	nucl:21.0	cyto:5.0
MVLG_00297T0	0.19	S-292	0.722	25	0.739	25	0.943	4	0.765	0.753	Y	0.45	noTM	0.809	25	Y	0.742	25	Y	0.986	12	Y	0.833	Y	0.788	Y	S	0.874	25	Y	1	Y	317	0.156	0.858	0.026	S	2	24	3.46	0.91	2.55	0	o	1	Y	n3-14c26/27o296-313i	extr:25.0
MVLG_00298T0	0.08	-	0.113	18	0.107	18	0.117	2	0.101	0.104	N	0.45	noTM	0.111	18	N	0.034	18	N	0.11	1	N	0.039	N	0.036	N	Q	0.001	18	N	0.002	N	339	0.049	0.147	0.909	_	2	-	0.03	0.01	0.02	0	o	0	0	i	cyto_nucl:11.5	nucl:10.5
MVLG_00299T0	0.65	-	0.141	18	0.13	18	0.136	11	0.119	0.124	N	0.45	noTM	0.32	18	N	0.111	18	N	0.13	8	N	0.075	N	0.093	N	Q	0.015	58	N	0.051	N	178	0.872	0.012	0.237	M	2	56	0	0	0	0	o	0	0	i	mito:16.5	mito_nucl:12.8
MVLG_00300T0	0.45	-	0.11	54	0.111	54	0.167	50	0.106	0.108	N	0.45	noTM	0.042	39	N	0.025	39	N	0.086	2	N	0.027	N	0.026	N	Q	0.005	39	N	0.013	N	412	0.877	0.032	0.209	M	2	17	0.08	0	0.08	0	o	0	0	i	mito:20.0	cyto:4.0
MVLG_00301T0	0.29	-	0.109	31	0.106	31	0.112	25	0.102	0.104	N	0.45	noTM	0.062	15	N	0.047	15	N	0.21	1	N	0.052	N	0.05	N	Q	0	15	N	0	N	345	0.057	0.054	0.947	_	1	-	0	0	0	0	o	0	0	i	nucl:14.5	cyto_nucl:12.0
MVLG_00302T0	0.5	-	0.188	26	0.256	18	0.501	3	0.402	0.314	N	0.5	TM	0.257	18	N	0.357	18	Y	0.919	6	Y	0.709	Y	0.533	Y	S	0.533	26	Y	0.938	Y	482	0.155	0.733	0.1	S	3	17	24.39	8.37	16.02	1	i56-78o	1	Y	n8-19c28/29o52-75i	extr:15.0	mito:6.0
MVLG_00303T0	0.2	-	0.111	58	0.11	15	0.145	3	0.111	0.11	N	0.45	noTM	0.079	28	N	0.041	19	N	0.152	7	N	0.062	N	0.051	N	Q	0	0	N	0	N	207	0.121	0.116	0.826	_	2	-	0.02	0	0.02	0	o	0	0	i	nucl:15.0	cyto_nucl:14.5
MVLG_00304T0	0.74	-	0.125	43	0.126	43	0.224	12	0.13	0.128	N	0.45	noTM	0.107	20	N	0.067	32	N	0.234	24	N	0.071	N	0.069	N	Q	0.002	18	N	0.007	N	1139	0.609	0.081	0.227	M	4	55	0.01	0	0.01	0	o	0	0	i	mito:13.0	nucl:6.0
MVLG_00305T0	0.1	-	0.379	34	0.259	34	0.305	17	0.189	0.231	N	0.5	TM	0.499	34	Y	0.513	34	Y	0.864	30	N	0.347	N	0.43	N	Q	0.116	34	N	0.152	N	139	0.058	0.383	0.545	_	5	-	35.05	12.32	22.73	2	i20-39o96-118i	1	0	o96-118i	extr:10.0	plas:7.0
MVLG_00306T0	0.59	-	0.224	25	0.265	25	0.551	23	0.307	0.288	N	0.45	noTM	0.538	25	Y	0.336	25	Y	0.759	22	N	0.303	N	0.32	N	S	0.181	25	N	0.99	Y	655	0.052	0.711	0.224	S	3	24	0.03	0.01	0.02	0	o	0	Y	n10-21c29/30o	cyto:9.0	extr:8.0
MVLG_00307T0	0.8	-	0.676	35	0.3	35	0.239	34	0.13	0.208	N	0.45	noTM	0.892	35	Y	0.397	35	Y	0.339	27	N	0.103	N	0.25	N	Q	0.009	35	N	0.009	N	700	0.257	0.045	0.708	_	3	-	0.03	0	0.03	0	o	0	0	i	mito:13.0	cyto_mito:10.0
MVLG_00308T0	0.91	-	0.127	22	0.11	22	0.122	4	0.095	0.102	N	0.45	noTM	0.303	22	N	0.046	30	N	0.145	1	N	0.054	N	0.05	N	Q	0	22	N	0	N	1624	0.2	0.048	0.832	_	2	-	242.91	0	242.91	11	i153-175o190-212i225-244o248-270i282-304o319-341i389-411o426-448i469-488o498-520i556-578o	12	0	i153-173o185-209i221-241o247-270i282-304o316-335i389-408o428-449i469-488o494-519i526-550o556-580i	plas:16.0	nucl:5.0
MVLG_00309T0	0.26	-	0.119	12	0.123	67	0.168	54	0.101	0.114	N	0.5	TM	0.06	45	N	0.15	45	N	0.733	38	N	0.195	N	0.173	N	Q	0.003	15	N	0.017	N	470	0.249	0.397	0.41	_	5	-	169.7	23.78	145.92	8	o30-52i59-81o91-110i148-167o182-201i365-387o402-424i431-448o	9	0	o31-51i63-81o93-110i148-167o182-201i337-358o370-387i399-423o443-463i	plas:21.0	mito:3.0
MVLG_00310T0	0.65	-	0.111	63	0.107	35	0.115	24	0.101	0.104	N	0.45	noTM	0.037	17	N	0.016	14	N	0.045	2	N	0.023	N	0.019	N	Q	0	0	N	0	N	631	0.092	0.052	0.92	_	1	-	53.47	0	53.47	1	i201-223o	3	0	o201-227i440-458o464-486i	plas:16.0	cyto:4.5
MVLG_00311T0	0.85	-	0.11	26	0.106	54	0.114	19	0.102	0.104	N	0.45	noTM	0.025	50	N	0.037	3	N	0.257	2	N	0.232	N	0.135	N	Q	0	14	N	0	N	730	0.273	0.06	0.712	_	3	-	37.78	0	37.78	1	o698-720i	2	0	i492-519o699-720i	nucl:18.0	plas:7.0
MVLG_00312T0	0.02	-	0.139	21	0.224	18	0.552	14	0.396	0.317	N	0.45	noTM	0.195	21	N	0.256	21	N	0.806	13	N	0.361	N	0.308	N	S	0.416	22	N	0.706	Y	160	0.588	0.106	0.186	M	3	12	0	0	0	0	o	0	Y	n4-12c20/21o	mito:20.5	cyto_mito:13.3
MVLG_00312T1	0.02	-	0.139	21	0.223	18	0.55	14	0.395	0.316	N	0.45	noTM	0.195	21	N	0.256	21	N	0.808	13	N	0.361	N	0.309	N	S	0.416	22	N	0.706	Y	157	0.613	0.096	0.179	M	3	12	0	0	0	0	o	0	Y	n4-12c20/21o	mito:20.5	cyto_mito:13.3
MVLG_00313T0	0.41	-	0.176	48	0.147	48	0.173	41	0.115	0.13	N	0.45	noTM	0.191	25	N	0.061	48	N	0.36	2	N	0.106	N	0.084	N	Q	0.006	48	N	0.007	N	434	0.513	0.039	0.518	_	5	-	41.51	0	41.51	2	o76-95i195-217o	2	0	o76-95i199-220o	plas:12.0	mito:7.0
MVLG_00314T0	0.22	-	0.443	28	0.612	28	0.96	17	0.847	0.739	Y	0.45	noTM	0.666	28	Y	0.735	28	Y	0.982	17	Y	0.871	Y	0.803	Y	S	0.905	28	Y	0.99	Y	293	0.074	0.795	0.026	S	2	27	43.6	21.23	22.37	2	i7-29o82-104i	1	Y	n11-22c27/28o82-102i	extr:22.0	E.R.:2.0
MVLG_00315T0	0.34	-	0.838	21	0.887	21	0.979	11	0.94	0.916	Y	0.45	noTM	0.873	21	Y	0.819	21	Y	0.987	14	Y	0.957	Y	0.888	Y	S	0.67	21	Y	0.997	Y	505	0.026	0.969	0.03	S	1	20	142.56	16.12	126.44	7	o4-21i74-96o235-257i270-292o302-324i353-372o387-409i	5	Y	n3-15c20/21o236-257i269-293o308-327i352-371o383-409i	plas:22.0	extr:2.0
MVLG_00316T0	0	-	0.451	19	0.592	19	0.832	6	0.767	0.687	Y	0.45	noTM	0.635	19	Y	0.674	19	Y	0.985	5	Y	0.784	Y	0.729	Y	S	0.981	19	Y	0.996	Y	191	0.061	0.97	0.078	S	1	18	56.91	3.51	53.4	2	i91-113o142-164i	3	Y	n2-13c18/19o60-79i91-113o142-164i	plas:22.0	vacu:3.0
MVLG_00317T0	0.83	-	0.127	39	0.116	39	0.145	33	0.104	0.11	N	0.45	noTM	0.085	39	N	0.07	39	N	0.122	25	N	0.041	N	0.056	N	Q	0	39	N	0.001	N	930	0.142	0.049	0.873	_	2	-	0	0	0	0	o	0	0	i	nucl:16.0	cyto:8.5
MVLG_00318T0	0.68	-	0.112	50	0.13	2	0.162	1	0.162	0.147	N	0.45	noTM	0.104	25	N	0.06	8	N	0.608	3	N	0.402	N	0.231	N	Q	0.002	25	N	0.009	N	802	0.634	0.041	0.359	M	4	116	0	0	0	0	o	0	0	i	mito:23.0	nucl:3.5
MVLG_00319T0	0.15	-	0.123	24	0.132	5	0.187	16	0.133	0.133	N	0.45	noTM	0.263	24	N	0.088	22	N	0.403	3	N	0.136	N	0.112	N	Q	0.002	24	N	0.003	N	327	0.068	0.121	0.882	_	2	-	0	0	0	0	o	0	0	i	cyto:15.5	cyto_nucl:10.0
MVLG_00320T0	0.7	-	0.14	17	0.158	17	0.211	4	0.177	0.168	N	0.45	noTM	0.069	32	N	0.114	17	N	0.613	1	N	0.303	N	0.209	N	Q	0.109	17	N	0.149	N	665	0.12	0.153	0.782	_	2	-	0.01	0	0.01	0	o	0	0	i	nucl:11.0	cyto:9.0
MVLG_00321T0	0.19	-	0.514	19	0.687	19	0.959	4	0.92	0.813	Y	0.45	noTM	0.702	19	Y	0.633	19	Y	0.993	13	Y	0.959	Y	0.796	Y	S	0.888	19	Y	1	Y	525	0.116	0.946	0.019	S	1	18	110.72	0.26	110.46	5	o255-277i290-312o327-346i366-388o403-425i	5	Y	n3-13c18/19o254-277i297-315o327-346i374-399o405-430i	plas:16.0	extr:4.0
MVLG_00321T1	0.19	-	0.514	19	0.687	19	0.959	4	0.92	0.813	Y	0.45	noTM	0.702	19	Y	0.633	19	Y	0.993	13	Y	0.959	Y	0.796	Y	S	0.888	19	Y	1	Y	525	0.116	0.946	0.019	S	1	18	110.72	0.26	110.46	5	o255-277i290-312o327-346i366-388o403-425i	5	Y	n3-13c18/19o254-277i297-315o327-346i374-399o405-430i	plas:16.0	extr:4.0
MVLG_00322T0	0.78	-	0.111	63	0.107	12	0.116	7	0.11	0.109	N	0.45	noTM	0.06	25	N	0.024	25	N	0.091	1	N	0.031	N	0.027	N	Q	0	0	N	0	N	628	0.237	0.02	0.836	_	3	-	0	0	0	0	o	0	0	i	nucl:21.0	cyto_nucl:13.5
MVLG_00322T1	0.76	-	0.111	63	0.107	12	0.116	7	0.11	0.109	N	0.45	noTM	0.06	25	N	0.024	25	N	0.091	1	N	0.031	N	0.027	N	Q	0	0	N	0	N	603	0.237	0.02	0.836	_	3	-	0	0	0	0	o	0	0	i	nucl:22.5	cyto_nucl:13.5
MVLG_00323T0	0.84	-	0.114	34	0.123	9	0.206	4	0.167	0.146	N	0.45	noTM	0.102	34	N	0.045	34	N	0.257	4	N	0.077	N	0.061	N	Q	0.001	30	N	0.002	N	760	0.648	0.042	0.376	M	4	52	0.21	0	0.21	0	o	0	0	i	mito:14.0	nucl:8.0
MVLG_00324T0	0.69	-	0.11	36	0.108	69	0.115	47	0.1	0.104	N	0.45	noTM	0.026	22	N	0.022	32	N	0.064	2	N	0.031	N	0.027	N	Q	0	22	N	0	N	580	0.719	0.019	0.387	M	4	37	0	0	0	0	o	0	0	i	nucl:12.5	cyto_nucl:9.5
MVLG_00325T0	0.09	-	0.137	26	0.124	26	0.146	1	0.114	0.119	N	0.45	noTM	0.288	26	N	0.071	15	N	0.184	12	N	0.119	N	0.095	N	Q	0.002	26	N	0.002	N	572	0.035	0.124	0.948	_	1	-	0.02	0.02	0	0	o	0	0	i	cysk:14.0	cyto:4.5
MVLG_00326T0	0.34	-	0.851	19	0.899	19	0.971	11	0.949	0.926	Y	0.45	noTM	0.798	19	Y	0.779	19	Y	0.995	4	Y	0.966	Y	0.873	Y	S	0.512	19	Y	1	Y	473	0.067	0.931	0.031	S	1	18	0.01	0.01	0	0	o	0	Y	n7-18c26/27o	extr:27.0
MVLG_00327T0	0.42	-	0.111	50	0.107	4	0.118	49	0.104	0.105	N	0.45	noTM	0.079	25	N	0.036	16	N	0.186	4	N	0.091	N	0.063	N	Q	0.004	25	N	0.006	N	998	0.543	0.02	0.58	_	5	-	0	0	0	0	o	0	0	i	cyto:10.5	cyto_mito:10.2
MVLG_00328T0	0.82	-	0.152	35	0.12	35	0.116	20	0.094	0.106	N	0.45	noTM	0.254	35	N	0.044	35	N	0.054	1	N	0.017	N	0.031	N	Q	0	14	N	0	N	969	0.153	0.021	0.907	_	2	-	0.55	0	0.55	0	o	0	0	i	nucl:13.5	cyto_nucl:13.5
MVLG_00329T0	0.38	-	0.117	22	0.139	7	0.183	1	0.175	0.158	N	0.45	noTM	0.127	23	N	0.089	18	N	0.364	12	N	0.195	N	0.142	N	Q	0.092	34	N	0.194	N	676	0.866	0.018	0.225	M	2	33	2.03	0	2.03	0	o	1	0	i104-122o	mito:14.0	extr:11.0
MVLG_00330T0	0.66	-	0.112	28	0.146	6	0.231	5	0.212	0.182	N	0.45	noTM	0.17	28	N	0.117	28	N	0.435	5	N	0.157	N	0.137	N	S	0.391	26	N	0.731	Y	379	0.608	0.083	0.216	M	4	5	0.03	0	0.03	0	o	0	0	i	mito:15.0	nucl:9.5
MVLG_00331T0	0.53	-	0.124	28	0.158	17	0.312	14	0.229	0.196	N	0.45	noTM	0.151	28	N	0.113	28	N	0.428	4	N	0.185	N	0.149	N	Q	0.23	26	N	0.435	N	371	0.601	0.113	0.157	M	3	6	0.11	0.04	0.07	0	o	0	0	i	mito:17.0	nucl:7.5
MVLG_00332T0	0.2	-	0.108	26	0.106	52	0.127	41	0.102	0.104	N	0.45	noTM	0.035	13	N	0.022	37	N	0.074	27	N	0.025	N	0.024	N	A	0	0	N	0	N	564	0.07	0.112	0.939	_	1	-	256.31	0.34	255.97	12	o93-115i122-141o151-173i180-202o212-234i247-269o279-296i317-339o354-376i383-402o412-434i517-536o	11	0	i122-141o153-173i180-200o212-233i245-267o279-296i316-336o356-377i384-403o415-435i517-536o	plas:27.0
MVLG_00333T0	0.92	-	0.203	53	0.138	53	0.137	3	0.098	0.116	N	0.45	noTM	0.138	29	N	0.099	14	N	0.465	1	N	0.247	N	0.173	N	Q	0.001	19	N	0.001	N	704	0.113	0.141	0.76	_	2	-	0.71	0	0.71	0	o	0	0	i	nucl:16.5	cyto_nucl:12.0
MVLG_00334T0	0.42	-	0.167	39	0.194	3	0.361	1	0.292	0.247	N	0.45	noTM	0.427	39	Y	0.194	20	N	0.788	12	N	0.463	N	0.328	N	Q	0.271	20	N	0.426	N	387	0.924	0.018	0.127	M	2	16	0	0	0	0	o	0	0	i	mito:16.5	cyto_mito:10.5
MVLG_00335T0	0.59	-	0.131	17	0.12	17	0.174	8	0.113	0.116	N	0.45	noTM	0.293	17	N	0.127	17	N	0.25	13	N	0.086	N	0.106	N	Q	0.002	17	N	0.002	N	663	0.216	0.055	0.835	_	2	-	0.05	0	0.05	0	o	0	0	i	nucl:18.0	cyto:5.0
MVLG_00336T0	0.22	-	0.245	31	0.306	31	0.74	13	0.51	0.388	N	0.5	TM	0.279	31	N	0.441	31	Y	0.993	20	Y	0.93	Y	0.686	Y	S	0.632	31	Y	0.9	Y	356	0.117	0.941	0.012	S	1	30	90.44	22.92	67.52	4	i12-34o100-122i127-149o169-191i	3	Y	n11-26c30/31o99-120i127-151o171-190i	plas:16.0	extr:5.0
MVLG_00337T0	0.25	-	0.143	34	0.138	21	0.204	17	0.157	0.148	N	0.45	noTM	0.082	22	N	0.111	22	N	0.757	1	N	0.316	N	0.214	N	Q	0.04	34	N	0.064	N	182	0.941	0.018	0.069	M	1	52	0	0	0	0	o	0	0	i	mito:23.0	nucl:2.0
MVLG_00338T0	0.05	-	0.118	23	0.108	58	0.12	22	0.1	0.104	N	0.45	noTM	0.051	16	N	0.039	16	N	0.119	7	N	0.05	N	0.045	N	Q	0.001	18	N	0.002	N	153	0.064	0.098	0.904	_	1	-	0	0	0	0	o	0	0	i	cysk:18.0	cyto:6.0
MVLG_00339T0	0	-	0.117	27	0.119	2	0.138	1	0.138	0.129	N	0.45	noTM	0.209	27	N	0.085	27	N	0.232	2	N	0.088	N	0.087	N	Q	0.001	19	N	0.003	N	212	0.488	0.048	0.494	_	5	-	10	0	10	0	o	0	0	i	mito:14.0	cysk:6.0
MVLG_00340T0	0.6	-	0.175	28	0.135	4	0.178	1	0.153	0.145	N	0.45	noTM	0.527	28	Y	0.105	28	N	0.079	1	N	0.035	N	0.07	N	Q	0.003	28	N	0.004	N	593	0.069	0.085	0.89	_	1	-	24.28	0	24.28	1	o505-527i	1	0	o502-527i	extr:12.0	plas:6.0
MVLG_00341T0	0.67	-	0.122	27	0.118	50	0.158	49	0.112	0.115	N	0.45	noTM	0.242	27	N	0.056	27	N	0.349	5	N	0.079	N	0.067	N	Q	0	27	N	0	N	829	0.123	0.105	0.74	_	2	-	0	0	0	0	o	0	0	i	nucl:22.5	cyto_nucl:14.5
MVLG_00341T1	0.67	-	0.122	27	0.118	50	0.158	49	0.112	0.115	N	0.45	noTM	0.242	27	N	0.056	27	N	0.349	5	N	0.079	N	0.067	N	Q	0	27	N	0	N	829	0.123	0.105	0.74	_	2	-	0	0	0	0	o	0	0	i	nucl:22.5	cyto_nucl:14.5
MVLG_00342T0	0.52	-	0.11	68	0.107	68	0.123	7	0.102	0.105	N	0.45	noTM	0.033	55	N	0.013	36	N	0.041	2	N	0.019	N	0.016	N	Q	0	0	N	0	N	1023	0.078	0.061	0.925	_	1	-	0.14	0	0.14	0	o	0	0	i	nucl:14.0	mito:8.0
MVLG_00343T0	0.86	-	0.144	24	0.131	24	0.148	1	0.121	0.126	N	0.45	noTM	0.162	24	N	0.082	21	N	0.227	1	N	0.117	N	0.099	N	Q	0.005	21	N	0.011	N	721	0.773	0.014	0.343	M	3	20	0	0	0	0	o	0	0	i	nucl:17.5	cyto_nucl:10.5
MVLG_00344T0	0.09	-	0.129	29	0.146	2	0.23	2	0.204	0.177	N	0.45	noTM	0.285	29	N	0.133	29	N	0.43	2	N	0.123	N	0.128	N	S	0.259	23	N	0.585	Y	544	0.398	0.058	0.565	_	5	-	0.4	0	0.4	0	o	0	0	i	mito:18.0	cyto:7.0
MVLG_00345T0	0.06	-	0.137	52	0.139	1	0.192	48	0	0.064	N	0.45	noTM	0.177	29	N	0.067	29	N	0.538	1	N	0.105	N	0.086	N	Q	0.007	21	N	0.013	N	356	0.554	0.036	0.429	M	5	5	0.15	0	0.15	0	o	0	0	i	cyto:13.0	cyto_mito:12.8
MVLG_00346T0	0.52	-	0.113	68	0.114	23	0.157	21	0.118	0.116	N	0.45	noTM	0.127	23	N	0.091	15	N	0.482	2	N	0.169	N	0.13	N	Q	0	15	N	0	N	512	0.079	0.116	0.861	_	2	-	0	0	0	0	o	0	0	i	nucl:12.0	cyto_nucl:11.0
MVLG_00347T0	0.79	-	0.132	33	0.173	18	0.48	5	0.296	0.239	N	0.45	noTM	0.061	33	N	0.09	19	N	0.597	9	N	0.255	N	0.173	N	Q	0.134	33	N	0.176	N	3967	0.896	0.117	0.061	M	2	10	42.66	0	42.66	0	o	5	0	i358-375o479-498i519-540o3165-3182i3488-3510o	mito:11.5	cyto_mito:8.5
MVLG_00348T0	0.53	-	0.169	38	0.127	38	0.109	10	0.094	0.109	N	0.45	noTM	0.19	38	N	0.079	38	N	0.189	2	N	0.047	N	0.063	N	Q	0	38	N	0	N	444	0.602	0.036	0.415	M	5	57	0	0	0	0	o	0	0	i	mito:12.0	nucl:10.0
MVLG_00349T0	0.91	-	0.11	27	0.105	63	0.119	3	0.1	0.102	N	0.45	noTM	0.082	24	N	0.025	38	N	0.124	12	N	0.039	N	0.032	N	Q	0.012	18	N	0.034	N	1221	0.14	0.065	0.878	_	2	-	0	0	0	0	o	0	0	i	nucl:18.0	cyto_nucl:14.0
MVLG_00350T0	0.01	-	0.13	26	0.128	26	0.151	1	0.128	0.128	N	0.45	noTM	0.182	26	N	0.143	26	N	0.442	5	N	0.192	N	0.168	N	S	0.152	26	N	0.561	Y	255	0.315	0.07	0.638	_	4	-	0.53	0.01	0.52	0	o	0	0	i	mito:6.0	extr:5.0
MVLG_00351T0	0.14	-	0.126	47	0.13	47	0.181	44	0.122	0.126	N	0.45	noTM	0.085	24	N	0.124	35	N	0.459	27	N	0.193	N	0.158	N	Q	0.002	47	N	0.004	N	429	0.072	0.152	0.848	_	2	-	0.8	0.09	0.71	0	o	0	0	i	cyto:10.5	cyto_nucl:10.5
MVLG_00352T0	0.3	-	0.147	19	0.144	19	0.181	12	0.141	0.143	N	0.45	noTM	0.102	20	N	0.092	20	N	0.383	13	N	0.138	N	0.115	N	Q	0.056	20	N	0.117	N	261	0.752	0.04	0.238	M	3	35	23.74	0	23.74	0	o	0	0	i	mito:19.0	nucl:2.0
MVLG_00353T0	0.89	-	0.111	68	0.112	7	0.124	9	0.11	0.111	N	0.45	noTM	0.197	23	N	0.06	23	N	0.137	4	N	0.055	N	0.058	N	Q	0	0	N	0	N	885	0.617	0.032	0.441	M	5	32	0	0	0	0	o	0	0	i	nucl:22.0	cyto:3.0
MVLG_00354T0	0.11	-	0.114	36	0.114	8	0.125	1	0.112	0.113	N	0.45	noTM	0.077	21	N	0.052	21	N	0.19	1	N	0.076	N	0.064	N	Q	0	30	N	0	N	597	0.61	0.084	0.445	M	5	18	19.1	0	19.1	1	i67-89o	1	0	i68-86o	mito:16.0	plas:3.0
MVLG_00355T0	0.11	-	0.112	42	0.114	16	0.179	12	0.124	0.119	N	0.45	noTM	0.117	38	N	0.074	38	N	0.353	5	N	0.086	N	0.08	N	Q	0.004	38	N	0.008	N	136	0.401	0.148	0.425	_	5	-	0	0	0	0	o	0	0	i	nucl:15.5	cyto_nucl:11.3
MVLG_00356T0	0.32	-	0.122	51	0.139	4	0.193	8	0.156	0.149	N	0.45	noTM	0.116	51	N	0.056	34	N	0.24	2	N	0.073	N	0.065	N	Q	0.001	32	N	0.001	N	1135	0.109	0.122	0.67	_	3	-	35.46	0	35.46	0	o	1	0	i246-263o	cyto:10.5	cyto_nucl:9.0
MVLG_00357T0	0.32	-	0.146	36	0.143	36	0.192	17	0.14	0.141	N	0.45	noTM	0.166	26	N	0.082	36	N	0.65	12	N	0.183	N	0.132	N	S	0.259	51	N	0.569	Y	261	0.942	0.02	0.087	M	1	66	0.01	0	0.01	0	o	0	0	i	mito:23.0	nucl:2.5
MVLG_00358T0	0.02	-	0.167	43	0.127	43	0.14	1	0.103	0.114	N	0.45	noTM	0.093	24	N	0.06	24	N	0.576	3	N	0.132	N	0.096	N	Q	0	20	N	0	N	161	0.428	0.085	0.53	_	5	-	0.07	0.02	0.05	0	o	0	0	i	cyto:12.0	mito:11.0
MVLG_00359T0	0.85	-	0.11	49	0.109	27	0.132	13	0.11	0.109	N	0.45	noTM	0.044	29	N	0.032	4	N	0.168	1	N	0.138	N	0.085	N	Q	0	20	N	0	N	314	0.761	0.033	0.331	M	3	18	0	0	0	0	o	0	0	i	nucl:21.0	mito:3.0
MVLG_00360T0	0.22	-	0.108	18	0.122	23	0.186	13	0.141	0.132	N	0.45	noTM	0.103	36	N	0.071	36	N	0.229	9	N	0.094	N	0.083	N	Q	0.002	43	N	0.004	N	254	0.847	0.024	0.224	M	2	16	0.01	0	0.01	0	o	0	0	i	mito:24.0	nucl:2.5
MVLG_00361T0	0.23	-	0.125	27	0.118	27	0.161	13	0.111	0.114	N	0.45	noTM	0.033	32	N	0.036	32	N	0.149	4	N	0.065	N	0.051	N	Q	0.011	41	N	0.031	N	489	0.723	0.036	0.33	M	4	22	32.42	0	32.42	0	o	3	0	i320-338o344-364i462-480o	mito:14.0	plas:6.0
MVLG_00362T0	0.82	-	0.113	22	0.108	10	0.124	28	0.104	0.106	N	0.45	noTM	0.261	27	N	0.05	9	N	0.369	1	N	0.103	N	0.077	N	Q	0	27	N	0	N	389	0.406	0.027	0.683	_	4	-	0	0	0	0	o	0	0	i	nucl:23.0	cyto:3.0
MVLG_00363T0	0.43	-	0.142	18	0.116	62	0.163	56	0.104	0.111	N	0.5	TM	0.12	18	N	0.058	18	N	0.311	40	N	0.081	N	0.069	N	Q	0.009	18	N	0.011	N	619	0.059	0.116	0.89	_	2	-	0.74	0.68	0.06	0	o	0	0	i	nucl:7.0	cyto:6.0
MVLG_00364T0	0.42	-	0.127	62	0.13	62	0.189	48	0.111	0.119	N	0.45	noTM	0.122	21	N	0.036	18	N	0.16	4	N	0.076	N	0.056	N	Q	0	53	N	0.001	N	621	0.742	0.051	0.314	M	3	114	0.1	0.06	0.04	0	o	0	0	i	mito:20.0	cyto:4.0
MVLG_00365T0	0.3	-	0.152	31	0.135	20	0.161	11	0.138	0.137	N	0.45	noTM	0.191	31	N	0.15	20	N	0.435	1	N	0.183	N	0.166	N	Q	0.11	20	N	0.161	N	300	0.066	0.256	0.783	_	3	-	0	0	0	0	o	0	0	i	nucl:16.0	cyto:6.0
MVLG_00366T0	0.02	-	0.12	29	0.184	2	0.335	1	0.335	0.266	N	0.45	noTM	0.185	29	N	0.072	29	N	0.482	1	N	0.111	N	0.092	N	Q	0	24	N	0	N	236	0.059	0.236	0.763	_	3	-	0	0	0	0	o	0	0	i	cysk:22.0	cyto:3.0
MVLG_00367T0	0.07	-	0.162	46	0.138	46	0.215	43	0.119	0.128	N	0.45	noTM	0.117	27	N	0.081	32	N	0.302	26	N	0.095	N	0.088	N	Q	0.001	33	N	0.001	N	462	0.203	0.056	0.807	_	2	-	0.06	0.04	0.02	0	o	0	0	i	cyto:16.5	cyto_nucl:11.8
MVLG_00368T0	0.84	-	0.176	21	0.156	21	0.192	17	0.138	0.146	N	0.45	noTM	0.274	21	N	0.167	21	N	0.409	1	N	0.184	N	0.175	N	Q	0.306	21	N	0.373	N	679	0.204	0.106	0.584	_	4	-	0.04	0	0.04	0	o	0	Y	n4-11c20/21o	nucl:14.5	cyto_nucl:10.0
MVLG_00369T0	0.3	-	0.538	21	0.661	21	0.905	14	0.805	0.739	Y	0.45	noTM	0.678	19	Y	0.712	19	Y	0.979	13	Y	0.884	Y	0.798	Y	S	0.5	19	Y	1	Y	279	0.173	0.883	0.022	S	2	18	0.18	0.17	0.01	0	o	0	Y	n4-15c20/21o	extr:16.0	cyto:6.5
MVLG_00370T0	0.02	-	0.141	25	0.132	25	0.163	10	0.126	0.129	N	0.45	noTM	0.594	25	Y	0.125	25	N	0.754	2	N	0.164	N	0.145	N	Q	0.066	18	N	0.128	N	304	0.22	0.062	0.677	_	3	-	0	0	0	0	o	0	0	i	cyto_mito:8.7	cyto:8.5
MVLG_00371T0	0.75	-	0.132	25	0.117	25	0.115	57	0.104	0.11	N	0.45	noTM	0.503	25	Y	0.056	4	N	0.423	1	N	0.343	N	0.2	N	Q	0.058	19	N	0.118	N	860	0.144	0.036	0.862	_	2	-	0.2	0	0.2	0	o	0	0	i	cyto_nucl:10.3	cyto:10.0
MVLG_00372T0	0.52	-	0.12	37	0.117	37	0.142	28	0.113	0.115	N	0.45	noTM	0.106	37	N	0.075	37	N	0.196	2	N	0.047	N	0.061	N	Q	0.015	35	N	0.036	N	917	0.181	0.062	0.834	_	2	-	0	0	0	0	o	0	0	i	nucl:10.5	cyto_nucl:8.0
MVLG_00373T0	0.01	-	0.11	49	0.107	49	0.12	40	0.096	0.101	N	0.45	noTM	0.026	19	N	0.009	27	N	0.021	1	N	0.013	N	0.011	N	Q	0	0	N	0	N	298	0.072	0.059	0.942	_	1	-	0.15	0	0.15	0	o	0	0	i	cyto:9.5	cyto_nucl:7.5
MVLG_00374T0	0.6	-	0.313	34	0.353	43	0.617	35	0.354	0.353	N	0.5	TM	0.144	21	N	0.294	43	N	0.963	31	Y	0.575	Y	0.435	Y	S	0.856	43	Y	0.989	Y	758	0.338	0.475	0.193	S	5	42	29.28	5.17	24.11	1	o377-399i	1	0	o374-399i	extr:16.0	mito:7.0
MVLG_00375T0	0.93	-	0.111	26	0.104	70	0.11	50	0.097	0.1	N	0.45	noTM	0.06	29	N	0.031	5	N	0.141	1	N	0.108	N	0.069	N	Q	0	29	N	0	N	746	0.341	0.027	0.804	_	3	-	0	0	0	0	o	0	0	i	nucl:17.5	cyto_nucl:10.5
MVLG_00376T0	0.3	-	0.135	38	0.133	38	0.214	34	0.12	0.126	N	0.45	noTM	0.164	38	N	0.162	38	N	0.427	34	N	0.109	N	0.135	N	Q	0.155	38	N	0.191	N	287	0.815	0.025	0.259	M	3	6	0.09	0.01	0.08	0	o	0	0	i	mito:19.5	cyto_mito:12.0
MVLG_00377T0	0.56	-	0.107	64	0.166	64	0.351	56	0.155	0.162	N	0.5	TM	0.06	64	N	0.122	64	N	0.647	55	N	0.111	N	0.116	N	A	0.001	62	N	0.001	N	847	0.125	0.107	0.77	_	2	-	0.11	0.09	0.02	0	o	0	0	i	plas:7.0	nucl:5.5
MVLG_00377T1	0.33	-	0.107	64	0.166	64	0.351	56	0.155	0.162	N	0.5	TM	0.06	64	N	0.122	64	N	0.647	55	N	0.111	N	0.116	N	A	0.001	62	N	0.001	N	599	0.125	0.107	0.77	_	2	-	0.1	0.09	0.01	0	o	0	0	i	mito:5.0	plas:5.0
MVLG_00378T0	0.14	S-443	0.441	23	0.475	23	0.696	5	0.512	0.495	Y	0.45	noTM	0.53	23	Y	0.533	23	Y	0.926	12	Y	0.558	Y	0.545	Y	S	0.797	23	Y	0.998	Y	472	0.222	0.316	0.119	S	5	22	13.46	0.78	12.68	0	o	1	Y	n6-17c22/23o453-471i	extr:24.0	golg:2.0
MVLG_00379T0	0.14	S-466	0.586	22	0.698	22	0.95	2	0.828	0.769	Y	0.45	noTM	0.769	22	Y	0.76	22	Y	0.97	4	Y	0.843	Y	0.801	Y	S	0.94	22	Y	1	Y	490	0.083	0.888	0.037	S	1	21	4.93	0.19	4.74	0	o	0	Y	n4-15c21/22o	extr:24.0	cyto:2.0
MVLG_00380T0	0.9	-	0.109	37	0.109	5	0.112	25	0.103	0.106	N	0.45	noTM	0.075	26	N	0.035	26	N	0.137	12	N	0.062	N	0.048	N	Q	0	23	N	0	N	878	0.782	0.021	0.367	M	3	14	0	0	0	0	o	0	0	i	nucl:20.0	cyto:4.0
MVLG_00381T0	0.24	-	0.347	34	0.441	34	0.834	31	0.544	0.497	Y	0.45	noTM	0.49	25	Y	0.438	34	Y	0.947	23	Y	0.597	Y	0.517	Y	S	0.599	36	Y	0.984	Y	237	0.386	0.206	0.173	M	5	95	66.22	19.19	47.03	3	i16-35o69-91i188-210o	3	Y	n21-32c50/51o74-96i181-198o204-224i	plas:17.0	E.R.:4.0
MVLG_00382T0	0.19	-	0.202	58	0.123	58	0.155	57	0.077	0.105	N	0.5	TM	0.131	58	N	0.207	58	N	0.81	45	N	0.176	N	0.192	N	Q	0	58	N	0.001	N	729	0.18	0.441	0.531	_	5	-	163.47	22.06	141.41	6	o33-55i138-160o175-197i210-232o247-265i272-294o	7	0	o34-55i142-160o172-198i210-228o248-265i272-292o298-316i	plas:20.0	E.R.:3.0
MVLG_00383T0	0.01	S-200	0.755	17	0.836	17	0.945	13	0.925	0.884	Y	0.45	noTM	0.843	17	Y	0.811	17	Y	0.996	13	Y	0.967	Y	0.889	Y	S	0.85	17	Y	1	Y	223	0.017	0.979	0.066	S	1	16	13.8	4.79	9.01	0	o	0	Y	n3-11c16/17o	extr:20.0	plas:4.0
MVLG_00384T0	0.08	-	0.117	49	0.145	4	0.24	2	0.214	0.182	N	0.45	noTM	0.117	49	N	0.069	31	N	0.538	1	N	0.113	N	0.091	N	Q	0.049	31	N	0.08	N	289	0.054	0.061	0.917	_	1	-	0	0	0	0	o	0	0	i	cyto:17.0	cyto_nucl:10.8
MVLG_00385T0	0.3	-	0.681	21	0.796	21	0.971	12	0.933	0.87	Y	0.45	noTM	0.82	21	Y	0.813	21	Y	0.986	13	Y	0.928	Y	0.87	Y	S	0.949	21	Y	1	Y	279	0.081	0.865	0.038	S	2	20	0.21	0.21	0	0	o	0	Y	n5-15c20/21o	cyto:10.0	extr:7.0
MVLG_00386T0	0.57	-	0.151	22	0.115	22	0.126	41	0.088	0.1	N	0.45	noTM	0.632	22	Y	0.038	43	N	0.063	2	N	0.02	N	0.029	N	Q	0	43	N	0	N	287	0.195	0.025	0.85	_	2	-	0.16	0	0.16	0	o	0	0	i	nucl:13.5	cyto_nucl:9.5
MVLG_00386T1	0.55	-	0.446	38	0.245	38	0.286	9	0.158	0.198	N	0.45	noTM	0.579	38	Y	0.375	38	Y	0.677	2	N	0.318	N	0.347	N	Q	0.264	38	N	0.289	N	286	0.948	0.011	0.073	M	1	105	0.73	0	0.73	0	o	0	0	i	mito:23.0	cyto:3.0
MVLG_00387T0	0.27	-	0.11	40	0.112	11	0.131	3	0.11	0.111	N	0.45	noTM	0.036	21	N	0.026	8	N	0.132	1	N	0.086	N	0.056	N	Q	0	25	N	0.001	N	555	0.121	0.065	0.896	_	2	-	0.02	0	0.02	0	o	0	0	i	nucl:13.5	cyto_nucl:11.5
MVLG_00388T0	0.55	-	0.113	58	0.111	51	0.126	41	0.104	0.107	N	0.45	noTM	0.041	35	N	0.057	4	N	0.439	1	N	0.324	N	0.19	N	Q	0	0	N	0	N	315	0.34	0.038	0.739	_	4	-	1.3	0	1.3	0	o	0	0	i	cyto:10.5	cyto_nucl:9.0
MVLG_00389T0	0.42	-	0.144	39	0.141	14	0.276	9	0.198	0.172	N	0.45	noTM	0.081	36	N	0.107	36	N	0.344	24	N	0.139	N	0.123	N	Q	0.001	39	N	0.003	N	653	0.325	0.312	0.23	M	5	26	0	0	0	0	o	0	0	i	mito:11.0	cyto:7.5
MVLG_00390T0	0.35	-	0.112	53	0.123	4	0.187	3	0.151	0.138	N	0.45	noTM	0.034	53	N	0.07	10	N	0.482	4	N	0.304	N	0.187	N	Q	0	54	N	0	N	106	0.754	0.043	0.291	M	3	94	0	0	0	0	o	0	0	i	mito:14.0	cyto:7.5
MVLG_00391T0	0.96	-	0.127	52	0.114	52	0.154	48	0.107	0.11	N	0.45	noTM	0.157	23	N	0.03	9	N	0.156	4	N	0.096	N	0.063	N	Q	0	23	N	0	N	1039	0.116	0.044	0.899	_	2	-	0.07	0	0.07	0	o	0	0	i	nucl:20.5	cyto_nucl:12.5
MVLG_00392T0	0.91	-	0.169	51	0.128	51	0.111	48	0.097	0.111	N	0.45	noTM	0.197	51	N	0.029	51	N	0.058	5	N	0.015	N	0.022	N	Q	0	51	N	0	N	718	0.224	0.072	0.771	_	3	-	0	0	0	0	o	0	0	i	mito:20.0	nucl:5.0
MVLG_00393T0	0.77	-	0.115	65	0.105	65	0.114	5	0.097	0.101	N	0.45	noTM	0.087	32	N	0.034	32	N	0.056	12	N	0.024	N	0.029	N	Q	0	32	N	0	N	845	0.526	0.052	0.461	M	5	45	0.03	0	0.03	0	o	0	0	i	nucl:19.0	cyto_nucl:13.0
MVLG_00394T0	0.02	-	0.144	32	0.191	32	0.376	13	0.251	0.215	N	0.5	TM	0.483	32	Y	0.618	32	Y	0.963	26	Y	0.625	Y	0.622	Y	S	0.48	32	N	0.558	Y	268	0.044	0.896	0.151	S	2	31	159.82	34.05	125.77	7	o15-37i49-71o81-100i105-127o147-169i174-196o225-247i	8	0	i12-32o52-71i83-100o106-125i137-162o174-196i203-219o225-242i	plas:17.0	mito:5.0
MVLG_00395T0	0.85	-	0.108	12	0.108	69	0.121	61	0.101	0.104	N	0.45	noTM	0.029	36	N	0.034	4	N	0.185	1	N	0.155	N	0.094	N	Q	0.004	17	N	0.005	N	626	0.144	0.064	0.855	_	2	-	0	0	0	0	o	0	0	i	nucl:12.0	cyto:9.0
MVLG_00396T0	0.61	-	0.11	26	0.151	2	0.223	1	0.223	0.19	N	0.45	noTM	0.124	26	N	0.082	16	N	0.438	5	N	0.218	N	0.15	N	Q	0.05	26	N	0.148	N	535	0.925	0.011	0.144	M	2	6	42.95	0	42.95	0	o	3	0	i393-410o430-452i473-492o	mito:23.0	cyto:2.0
MVLG_00397T0	0.07	293 - 296 KDEL	0.437	25	0.562	25	0.791	2	0.726	0.65	Y	0.45	noTM	0.629	25	Y	0.689	25	Y	0.934	11	Y	0.829	Y	0.759	Y	S	0.665	25	Y	0.982	Y	296	0.505	0.457	0.03	M	5	43	0.03	0.02	0.01	0	o	0	Y	n5-16c24/25o	mito:13.5	cyto_mito:10.3
MVLG_00398T0	0.31	-	0.302	22	0.483	22	0.837	7	0.773	0.64	Y	0.45	noTM	0.609	22	Y	0.652	22	Y	0.933	12	Y	0.763	Y	0.707	Y	S	0.505	22	Y	0.999	Y	205	0.283	0.839	0.01	S	3	21	1.14	1.14	0	0	o	0	Y	n7-18c27/28o	mito:14.0	nucl:5.0
MVLG_00399T0	0.14	-	0.239	20	0.265	20	0.577	5	0.294	0.28	N	0.45	noTM	0.537	20	Y	0.461	20	Y	0.894	12	Y	0.488	Y	0.474	Y	S	0.708	20	Y	0.907	Y	223	0.805	0.268	0.074	M	3	84	12.06	0.45	11.61	0	o	0	0	i	extr:11.0	mito:9.0
MVLG_00400T0	0.82	-	0.14	21	0.133	4	0.168	1	0.14	0.137	N	0.45	noTM	0.217	21	N	0.158	21	N	0.43	8	N	0.166	N	0.162	N	Q	0.014	21	N	0.02	N	320	0.935	0.011	0.122	M	1	46	0	0	0	0	o	0	0	i	nucl:14.0	mito:12.0
MVLG_00401T0	0.85	-	0.118	28	0.105	47	0.125	26	0.096	0.1	N	0.45	noTM	0.272	28	N	0.039	28	N	0.211	1	N	0.05	N	0.045	N	Q	0	28	N	0.001	N	698	0.636	0.02	0.476	M	5	48	0.08	0	0.08	0	o	0	0	i	nucl:11.0	mito:8.0
MVLG_00402T0	0.17	-	0.112	31	0.14	16	0.232	5	0.185	0.164	N	0.45	noTM	0.179	31	N	0.129	31	N	0.738	12	N	0.252	N	0.191	N	Q	0.147	31	N	0.181	N	517	0.822	0.106	0.094	M	2	22	257.01	0	257.01	12	i70-92o112-134i146-168o172-191i203-225o235-254i302-324o339-361i368-386o396-418i430-449o459-481i	12	0	i66-92o112-130i142-159o171-191i203-223o235-254i302-327o339-361i368-386o398-418i430-449o461-481i	plas:19.0	mito:5.0
MVLG_00402T1	0.13	-	0.147	17	0.164	17	0.237	2	0.188	0.174	N	0.5	TM	0.15	17	N	0.246	17	N	0.983	12	Y	0.574	Y	0.41	N	Q	0.038	20	N	0.102	N	351	0.206	0.494	0.324	S	5	16	194.38	43.72	150.66	9	o5-24i37-59o69-88i136-158o173-195i202-220o230-252i264-283o293-315i	9	0	o6-25i37-57o69-88i136-161o173-195i202-220o232-252i264-283o295-315i	plas:20.0	vacu:4.0
MVLG_00403T0	0.61	-	0.109	18	0.121	5	0.144	10	0.129	0.126	N	0.45	noTM	0.085	19	N	0.071	19	N	0.234	7	N	0.108	N	0.089	N	Q	0.018	42	N	0.097	N	497	0.464	0.044	0.522	_	5	-	0	0	0	0	o	0	0	i	cyto_mito:11.8	mito:11.0
MVLG_00404T0	0	-	0.135	32	0.11	32	0.119	55	0.09	0.099	N	0.45	noTM	0.146	32	N	0.051	32	N	0.163	2	N	0.031	N	0.041	N	Q	0	21	N	0	N	413	0.08	0.053	0.923	_	1	-	0.37	0	0.37	0	o	0	0	i	cyto:12.0	cyto_nucl:9.0
MVLG_00405T0	0.01	-	0.112	64	0.118	24	0.153	6	0.129	0.124	N	0.45	noTM	0.058	25	N	0.077	16	N	0.69	2	N	0.299	N	0.188	N	Q	0.004	24	N	0.013	N	370	0.28	0.115	0.502	_	4	-	15.38	0.15	15.23	0	o	1	0	o130-151i	extr:8.0	mito:7.0
MVLG_00406T0	0.08	-	0.175	34	0.134	34	0.132	11	0.106	0.119	N	0.45	noTM	0.182	34	N	0.096	34	N	0.126	32	N	0.047	N	0.072	N	Q	0	34	N	0.001	N	394	0.146	0.07	0.851	_	2	-	0.13	0	0.13	0	o	0	0	i	mito:9.0	cyto:7.5
MVLG_00407T0	0.14	-	0.185	20	0.199	20	0.321	2	0.201	0.2	N	0.45	noTM	0.158	20	N	0.147	20	N	0.532	1	N	0.306	N	0.226	N	S	0.787	20	Y	0.994	Y	304	0.918	0.104	0.043	M	1	18	0.01	0	0.01	0	o	0	Y	n3-11c19/20o	mito:20.0	cyto:6.0
MVLG_00408T0	0.61	-	0.225	36	0.161	36	0.152	50	0.114	0.136	N	0.45	noTM	0.334	36	Y	0.202	36	N	0.316	30	N	0.071	N	0.137	N	Q	0.041	36	N	0.077	N	775	0.138	0.107	0.822	_	2	-	0.05	0	0.05	0	o	0	0	i	nucl:18.0	cyto:4.0
MVLG_00409T0	0	-	0.322	19	0.251	19	0.255	18	0.187	0.216	N	0.45	noTM	0.606	19	Y	0.246	19	N	0.593	3	N	0.249	N	0.247	N	Q	0.264	19	N	0.43	N	142	0.122	0.248	0.562	_	4	-	0	0	0	0	o	0	0	i	cyto:12.5	cyto_nucl:9.5
MVLG_00410T0	0.7	-	0.254	21	0.154	21	0.116	46	0.093	0.121	N	0.45	noTM	0.769	21	Y	0.045	35	N	0.067	32	N	0.035	N	0.04	N	Q	0	21	N	0	N	942	0.148	0.085	0.899	_	2	-	0.02	0	0.02	0	o	0	0	i	nucl:12.0	cyto:9.0
MVLG_00411T0	0.8	-	0.129	47	0.117	3	0.132	1	0.122	0.12	N	0.45	noTM	0.06	47	N	0.053	16	N	0.297	1	N	0.081	N	0.067	N	Q	0	0	N	0	N	362	0.334	0.068	0.6	_	4	-	0	0	0	0	o	0	0	i	nucl:19.0	cyto_nucl:12.0
MVLG_00412T0	0.02	-	0.348	25	0.36	25	0.757	22	0.386	0.374	N	0.45	noTM	0.718	25	Y	0.482	25	Y	0.835	4	N	0.515	Y	0.498	Y	S	0.927	25	Y	0.995	Y	211	0.072	0.602	0.275	S	4	24	0.14	0.09	0.05	0	o	0	Y	n6-17c24/25o	cyto_nucl:10.3	cyto:8.5
MVLG_00412T1	0.02	-	0.161	65	0.178	15	0.451	12	0.217	0.199	N	0.45	noTM	0.212	15	N	0.23	15	N	0.719	13	N	0.321	N	0.275	N	Q	0.17	15	N	0.227	N	201	0.179	0.218	0.669	_	3	-	0.14	0.14	0	0	o	0	0	i	cyto:13.0	cyto_nucl:12.8
MVLG_00413T0	0.88	-	0.213	51	0.153	51	0.206	50	0.103	0.126	N	0.45	noTM	0.108	22	N	0.021	51	N	0.053	2	N	0.02	N	0.021	N	Q	0	51	N	0.001	N	724	0.059	0.092	0.923	_	1	-	0	0	0	0	o	0	0	i	nucl:17.5	cyto_nucl:12.5
MVLG_00414T0	0.35	-	0.107	50	0.128	69	0.195	69	0.106	0.119	N	0.5	TM	0.082	30	N	0.039	70	N	0.237	65	N	0.038	N	0.039	N	Q	0	0	N	0	N	591	0.133	0.237	0.742	_	3	-	22.11	3.45	18.66	1	i56-78o	1	0	i59-78o	plas:18.0	nucl:5.0
MVLG_00415T0	0.55	-	0.109	57	0.106	33	0.121	18	0.1	0.103	N	0.45	noTM	0.024	31	N	0.025	22	N	0.209	12	N	0.061	N	0.043	N	Q	0.001	33	N	0.002	N	205	0.902	0.009	0.223	M	2	13	0	0	0	0	o	0	0	i	nucl:21.0	cyto_nucl:13.0
MVLG_00416T0	0.31	-	0.113	29	0.112	12	0.129	11	0.108	0.11	N	0.45	noTM	0.082	58	N	0.044	20	N	0.142	6	N	0.06	N	0.052	N	Q	0	20	N	0	N	475	0.143	0.044	0.886	_	2	-	0.05	0	0.05	0	o	0	0	i	cyto:8.5	mito:8.0
MVLG_00417T0	0.98	-	0.137	40	0.129	40	0.167	39	0.125	0.127	N	0.45	noTM	0.078	23	N	0.064	40	N	0.282	33	N	0.09	N	0.077	N	Q	0.009	23	N	0.013	N	706	0.185	0.073	0.737	_	3	-	0.08	0	0.08	0	o	0	0	i	nucl:20.0	mito:3.0
MVLG_00418T0	0.04	-	0.131	18	0.119	18	0.124	11	0.107	0.112	N	0.45	noTM	0.327	28	Y	0.075	28	N	0.137	1	N	0.054	N	0.064	N	Q	0	17	N	0	N	113	0.054	0.154	0.868	_	2	-	0	0	0	0	o	0	0	i	cyto_nucl:14.0	cyto:13.5
MVLG_00419T0	0.59	-	0.172	24	0.381	24	0.886	18	0.837	0.563	Y	0.5	TM	0.291	24	N	0.377	24	Y	0.943	6	Y	0.859	Y	0.618	Y	S	0.473	28	N	0.98	Y	1202	0.02	0.98	0.04	S	1	23	0.14	0.1	0.04	0	o	0	Y	n8-19c27/28o	extr:13.0	mito:6.0
MVLG_00420T0	0.05	-	0.116	32	0.126	4	0.198	3	0.158	0.144	N	0.45	noTM	0.126	29	N	0.072	29	N	0.311	10	N	0.109	N	0.09	N	Q	0.001	22	N	0.001	N	73	0.094	0.15	0.758	_	2	-	0	0	0	0	o	0	0	i	nucl:12.0	cyto_nucl:10.8
MVLG_00421T0	0.8	-	0.115	39	0.126	39	0.24	38	0.131	0.129	N	0.45	noTM	0.139	25	N	0.074	39	N	0.394	36	N	0.08	N	0.077	N	Q	0.001	39	N	0.002	N	655	0.208	0.016	0.921	_	2	-	0.01	0	0.01	0	o	0	0	i	nucl:24.0	cyto:2.0
MVLG_00422T0	0.64	-	0.149	30	0.124	30	0.12	38	0.103	0.112	N	0.45	noTM	0.246	30	N	0.087	30	N	0.099	7	N	0.05	N	0.069	N	Q	0	17	N	0	N	1065	0.244	0.058	0.791	_	3	-	0	0	0	0	o	0	0	i	nucl:16.0	cyto:4.0
MVLG_00423T0	0.94	-	0.118	50	0.14	50	0.256	49	0.144	0.142	N	0.45	noTM	0.037	27	N	0.116	43	N	0.894	32	Y	0.242	N	0.179	N	Q	0.001	50	N	0.003	N	436	0.569	0.017	0.613	_	5	-	8.1	8.1	0	0	o	0	0	i	mito:13.5	mito_nucl:11.8
MVLG_00424T0	0.18	-	0.183	25	0.165	25	0.235	7	0.152	0.158	N	0.45	noTM	0.152	25	N	0.173	25	N	0.547	12	N	0.309	N	0.241	N	Q	0.1	25	N	0.128	N	396	0.875	0.035	0.165	M	2	66	0	0	0	0	o	0	0	i	mito:15.0	extr:4.0
MVLG_00425T0	0.07	-	0.115	37	0.108	8	0.118	29	0.106	0.107	N	0.45	noTM	0.3	26	N	0.085	26	N	0.093	3	N	0.05	N	0.067	N	Q	0	37	N	0	N	365	0.095	0.041	0.915	_	1	-	124.23	0	124.23	6	i132-154o200-222i229-246o250-269i276-294o322-344i	6	0	i128-146o197-218i225-244o250-269i276-294o323-344i	plas:25.0
MVLG_00426T0	0.82	-	0.116	25	0.108	25	0.122	12	0.101	0.105	N	0.45	noTM	0.076	25	N	0.047	12	N	0.223	1	N	0.1	N	0.073	N	Q	0.005	25	N	0.02	N	930	0.344	0.027	0.748	_	3	-	0	0	0	0	o	0	0	i	nucl:26.0
MVLG_00427T0	0.1	-	0.124	24	0.137	9	0.259	3	0.178	0.159	N	0.45	noTM	0.22	24	N	0.152	24	N	0.634	1	N	0.186	N	0.169	N	Q	0.007	24	N	0.014	N	130	0.61	0.075	0.297	M	4	41	0	0	0	0	o	0	0	i	nucl:11.5	cyto_nucl:9.8
MVLG_00428T0	0.16	-	0.308	19	0.438	19	0.861	1	0.663	0.528	Y	0.5	TM	0.413	19	Y	0.253	19	N	0.996	12	Y	0.945	Y	0.599	Y	A	0.053	53	N	0.276	N	174	0.024	0.993	0.019	S	1	18	42.42	41.02	1.4	2	o4-26i38-60o	2	0	o6-25i37-57o	extr:11.0	mito:9.0
MVLG_00429T0	0.77	-	0.115	27	0.147	5	0.207	1	0.172	0.161	N	0.45	noTM	0.094	25	N	0.114	18	N	0.518	6	N	0.294	N	0.204	N	Q	0.027	26	N	0.05	N	527	0.907	0.012	0.182	M	2	6	0	0	0	0	o	0	0	i	mito:13.5	nucl:10.0
MVLG_00430T0	0.27	-	0.109	64	0.107	36	0.121	4	0.102	0.104	N	0.45	noTM	0.054	33	N	0.024	6	N	0.102	4	N	0.094	N	0.059	N	Q	0	20	N	0	N	149	0.043	0.128	0.95	_	1	-	22.31	1.48	20.83	1	i66-88o	1	0	i67-90o	nucl:14.5	cyto_nucl:12.0
MVLG_00431T0	0.36	-	0.111	70	0.124	1	0.189	40	0	0.057	N	0.45	noTM	0.039	33	N	0.059	33	N	0.23	24	N	0.097	N	0.078	N	Q	0.056	44	N	0.327	N	324	0.929	0.009	0.153	M	2	6	0.24	0.01	0.23	0	o	0	0	i	mito:16.0	cyto:5.0
MVLG_00432T0	0.02	-	0.152	33	0.213	33	0.374	30	0.289	0.243	N	0.5	TM	0.132	23	N	0.246	33	N	0.831	21	N	0.466	N	0.356	N	S	0.684	33	Y	0.856	Y	250	0.229	0.407	0.15	S	5	32	85.89	21.9	63.99	4	o20-42i138-160o175-197i210-232o	3	Y	n15-26c32/33o135-155i175-200o220-240i	plas:13.0	extr:7.0
MVLG_00433T0	0.92	-	0.108	34	0.109	34	0.128	25	0.105	0.107	N	0.45	noTM	0.07	21	N	0.038	4	N	0.215	1	N	0.119	N	0.079	N	Q	0.001	48	N	0.001	N	361	0.489	0.022	0.657	_	5	-	0.02	0	0.02	0	o	0	0	i	mito:22.0	nucl:4.0
MVLG_00434T0	0.89	-	0.12	48	0.111	48	0.137	47	0.105	0.108	N	0.45	noTM	0.089	29	N	0.029	48	N	0.086	1	N	0.028	N	0.029	N	Q	0	0	N	0	N	902	0.053	0.164	0.898	_	2	-	0	0	0	0	o	0	0	i	nucl:22.0	cyto:4.5
MVLG_00435T0	0.23	-	0.122	20	0.132	2	0.17	1	0.17	0.153	N	0.45	noTM	0.427	20	Y	0.313	20	N	0.537	7	N	0.285	N	0.299	N	Q	0.003	20	N	0.008	N	799	0.92	0.021	0.112	M	1	18	0.02	0	0.02	0	o	0	0	i	mito:23.5	cyto_mito:13.5
MVLG_00436T0	0.53	-	0.119	36	0.124	36	0.192	11	0.131	0.128	N	0.45	noTM	0.073	24	N	0.077	41	N	0.326	31	N	0.105	N	0.091	N	Q	0.031	34	N	0.044	N	481	0.148	0.064	0.831	_	2	-	0.13	0.06	0.07	0	o	0	0	i	nucl:19.5	cyto_nucl:11.5
MVLG_00437T0	0.17	-	0.368	20	0.396	20	0.547	17	0.417	0.407	N	0.45	noTM	0.763	20	Y	0.573	20	Y	0.886	12	Y	0.498	Y	0.535	Y	S	0.891	20	Y	0.958	Y	284	0.93	0.035	0.048	M	1	32	0	0	0	0	o	0	Y	n6-14c19/20o	mito:17.0	mito_nucl:11.8
MVLG_00438T0	0.11	-	0.129	64	0.115	64	0.139	10	0.102	0.108	N	0.45	noTM	0.205	26	N	0.026	7	N	0.095	1	N	0.049	N	0.037	N	Q	0	31	N	0	N	154	0.301	0.056	0.665	_	4	-	0.39	0	0.39	0	o	0	0	i	mito:18.0	nucl:3.5
MVLG_00439T0	0.06	-	0.111	54	0.107	54	0.119	3	0.1	0.103	N	0.45	noTM	0.155	22	N	0.018	22	N	0.044	2	N	0.02	N	0.019	N	Q	0	0	N	0	N	666	0.121	0.044	0.912	_	2	-	8.64	0	8.64	0	o	0	0	i	cyto:16.0	cyto_nucl:10.5
MVLG_00440T0	0.05	N-508	0.136	31	0.204	31	0.418	22	0.281	0.234	N	0.5	TM	0.19	31	N	0.285	31	N	0.795	21	N	0.48	Y	0.383	N	Q	0.012	47	N	0.052	N	539	0.015	0.789	0.292	S	3	30	184.41	34.96	149.45	8	i9-31o46-68i75-97o147-169i351-373o437-459i479-501o511-533i	9	0	i12-34o46-65i77-101o146-164i351-374o394-424i436-460o480-500i512-535o	plas:14.0	E.R.:6.0
MVLG_00440T1	0.04	-	0.136	31	0.204	31	0.418	22	0.281	0.234	N	0.5	TM	0.19	31	N	0.285	31	N	0.795	21	N	0.48	Y	0.383	N	Q	0.012	47	N	0.052	N	470	0.015	0.789	0.292	S	3	30	155.03	35.01	120.02	7	i9-31o46-68i75-97o147-169i351-373o398-420i441-463o	7	0	i12-34o46-65i77-101o146-164i351-374o394-424i436-460o	plas:17.0	E.R.:5.0
MVLG_00441T0	0.08	-	0.173	16	0.297	16	0.733	13	0.496	0.404	N	0.45	noTM	0.31	25	N	0.291	20	N	0.912	1	Y	0.566	Y	0.429	N	Q	0.13	17	N	0.257	N	181	0.08	0.574	0.516	S	5	19	0.01	0	0.01	0	o	0	Y	n2-9c13/14o	extr:21.0	nucl:3.0
MVLG_00442T0	0.88	-	0.117	29	0.116	29	0.16	13	0.118	0.117	N	0.45	noTM	0.092	13	N	0.067	13	N	0.208	11	N	0.1	N	0.083	N	Q	0.001	43	N	0.003	N	1080	0.23	0.126	0.712	_	3	-	0	0	0	0	o	0	0	i	nucl:20.0	mito:3.0
MVLG_00443T0	0.09	-	0.627	22	0.77	22	0.982	14	0.947	0.866	Y	0.45	noTM	0.409	22	Y	0.541	22	Y	0.992	14	Y	0.948	Y	0.745	Y	S	0.329	27	N	0.998	Y	207	0.054	0.931	0.033	S	1	21	14.46	14.37	0.09	0	o	0	Y	n8-19c26/27o	extr:19.0	mito:5.0
MVLG_00444T0	0.65	-	0.124	40	0.121	40	0.201	37	0.11	0.115	N	0.45	noTM	0.053	61	N	0.038	40	N	0.15	1	N	0.059	N	0.048	N	Q	0.041	40	N	0.065	N	500	0.827	0.024	0.242	M	3	32	0.44	0	0.44	0	o	0	0	i	mito:16.0	nucl:7.0
MVLG_00444T1	0.21	-	0.127	36	0.11	36	0.11	16	0.094	0.101	N	0.45	noTM	0.14	37	N	0.074	37	N	0.272	1	N	0.047	N	0.06	N	Q	0	32	N	0	N	384	0.052	0.075	0.909	_	1	-	0.98	0	0.98	0	o	0	0	i	cyto:17.0	nucl:4.0
MVLG_00445T0	0.9	-	0.111	27	0.107	41	0.117	27	0.1	0.103	N	0.45	noTM	0.112	27	N	0.034	8	N	0.192	3	N	0.13	N	0.082	N	Q	0.011	27	N	0.021	N	1170	0.837	0.035	0.204	M	2	91	0.05	0	0.05	0	o	0	0	i	nucl:13.0	mito:9.0
MVLG_00446T0	0.44	-	0.236	42	0.213	42	0.365	32	0.161	0.185	N	0.45	noTM	0.228	36	N	0.273	36	N	0.67	33	N	0.236	N	0.254	N	Q	0.016	42	N	0.024	N	255	0.025	0.345	0.879	_	3	-	0.11	0.01	0.1	0	o	0	0	i	nucl:20.0	cyto_nucl:12.0
MVLG_00447T0	0.81	-	0.11	58	0.108	48	0.126	31	0.101	0.104	N	0.45	noTM	0.021	17	N	0.024	2	N	0.107	1	N	0.107	N	0.066	N	Q	0	22	N	0	N	348	0.781	0.017	0.435	M	4	33	0	0	0	0	o	0	0	i	nucl:20.5	cyto_nucl:11.5
MVLG_00448T0	0.15	-	0.107	38	0.101	38	0.1	57	0.093	0.097	N	0.45	noTM	0.043	23	N	0.049	2	N	0.343	1	N	0.343	N	0.196	N	Q	0	20	N	0	N	1173	0.237	0.065	0.759	_	3	-	193.72	0	193.72	8	i166-188o198-216i364-385o395-417i979-1001o1045-1067i1080-1102o1117-1134i	10	0	i166-186o198-216i361-385o391-416i843-863o869-891i981-1001o1045-1066i1087-1107o1119-1141i	plas:25.0
MVLG_00448T1	0.15	-	0.107	38	0.101	38	0.1	57	0.093	0.097	N	0.45	noTM	0.043	23	N	0.049	2	N	0.343	1	N	0.343	N	0.196	N	Q	0	20	N	0	N	1170	0.237	0.065	0.759	_	3	-	193.72	0	193.72	8	i166-188o198-216i364-385o395-417i979-1001o1045-1067i1080-1102o1117-1134i	10	0	i166-186o198-216i361-385o391-416i843-863o869-891i981-1001o1045-1066i1087-1107o1119-1141i	plas:24.0	mito:1.0
MVLG_00449T0	0.74	-	0.113	42	0.107	60	0.138	49	0.098	0.102	N	0.45	noTM	0.096	26	N	0.029	3	N	0.151	2	N	0.141	N	0.085	N	Q	0	50	N	0	N	1292	0.765	0.012	0.435	M	4	33	97.54	0	97.54	4	o422-444i939-961o971-990i997-1019o	6	0	i195-215o421-448i917-937o943-961i973-992o998-1019i	plas:25.0
MVLG_00450T0	0.72	-	0.142	34	0.121	34	0.141	42	0.104	0.112	N	0.45	noTM	0.102	34	N	0.086	37	N	0.344	33	N	0.049	N	0.068	N	Q	0	34	N	0	N	865	0.065	0.049	0.955	_	1	-	0	0	0	0	o	0	0	i	nucl:20.0	cyto:5.0
MVLG_00451T0	0.78	-	0.111	57	0.107	67	0.126	50	0.097	0.102	N	0.45	noTM	0.096	26	N	0.049	16	N	0.148	1	N	0.058	N	0.054	N	Q	0	26	N	0.001	N	1438	0.267	0.021	0.842	_	3	-	0.99	0	0.99	0	o	0	0	i	cyto_nucl:8.0	nucl:7.5
MVLG_00452T0	0.56	-	0.122	17	0.107	38	0.117	34	0.097	0.102	N	0.45	noTM	0.242	17	N	0.073	38	N	0.17	12	N	0.06	N	0.067	N	Q	0.002	38	N	0.006	N	965	0.323	0.023	0.867	_	3	-	0.06	0	0.06	0	o	0	0	i	nucl:13.0	cyto_nucl:10.0
MVLG_00453T0	0.85	-	0.118	42	0.116	42	0.177	38	0.103	0.109	N	0.45	noTM	0.28	20	N	0.055	42	N	0.179	35	N	0.063	N	0.059	N	Q	0.008	42	N	0.029	N	1113	0.476	0.018	0.731	_	4	-	0.23	0.03	0.2	0	o	0	0	i	nucl:12.0	mito:9.0
MVLG_00454T0	0.71	-	0.12	22	0.116	53	0.157	48	0.104	0.111	N	0.5	TM	0.092	22	N	0.031	65	N	0.132	3	N	0.027	N	0.029	N	Q	0	65	N	0.001	N	363	0.084	0.167	0.835	_	2	-	0.27	0.15	0.12	0	o	0	0	i	nucl:20.0	cyto_nucl:14.0
MVLG_00455T0	0.65	-	0.467	24	0.431	24	0.6	15	0.395	0.412	N	0.45	noTM	0.742	24	Y	0.425	24	Y	0.655	1	N	0.351	N	0.388	N	S	0.794	24	Y	0.97	Y	950	0.053	0.733	0.265	S	3	23	0	0	0	0	o	0	Y	n3-11c16/17o	cyto:8.5	cyto_mito:8.5
MVLG_00456T0	0.56	-	0.27	37	0.249	37	0.335	32	0.19	0.217	N	0.45	noTM	0.085	32	N	0.149	37	N	0.497	31	N	0.161	N	0.155	N	Q	0.025	37	N	0.038	N	137	0.336	0.075	0.57	_	4	-	0	0	0	0	o	0	0	i	mito:19.5	mito_nucl:13.3
MVLG_00457T0	0.42	-	0.206	17	0.27	17	0.46	15	0.357	0.317	N	0.45	noTM	0.317	20	N	0.347	20	Y	0.833	4	N	0.503	Y	0.425	N	S	0.36	20	N	0.506	Y	241	0.17	0.602	0.219	S	4	19	0.01	0.01	0	0	o	0	0	i	mito:10.5	cyto_mito:10.0
MVLG_00458T0	0.04	-	0.149	27	0.139	27	0.186	4	0.137	0.138	N	0.45	noTM	0.215	27	N	0.186	27	N	0.605	7	N	0.331	N	0.258	N	Q	0.013	27	N	0.018	N	574	0.92	0.022	0.107	M	1	34	0	0	0	0	o	0	0	i	mito:11.0	cyto:7.0
MVLG_00459T0	0.78	-	0.219	17	0.294	17	0.677	16	0.41	0.357	N	0.45	noTM	0.302	17	N	0.292	17	N	0.63	15	N	0.409	N	0.35	N	S	0.414	17	N	0.925	Y	1328	0.384	0.533	0.059	S	5	16	0	0	0	0	o	0	Y	n4-15c33/34o	cyto:9.5	cyto_mito:8.5
MVLG_00460T0	0.03	-	0.116	14	0.132	14	0.243	12	0.152	0.14	N	0.5	TM	0.154	14	N	0.145	14	N	0.793	40	N	0.294	N	0.219	N	Q	0.19	45	N	0.26	N	59	0.804	0.038	0.23	M	3	42	19.42	19.42	0	1	o20-39i	1	0	o21-40i	mito:20.0	cyto:3.5
MVLG_00461T0	0.26	-	0.111	42	0.106	42	0.112	31	0.1	0.103	N	0.45	noTM	0.062	32	N	0.029	32	N	0.077	1	N	0.025	N	0.027	N	Q	0	32	N	0	N	501	0.06	0.1	0.929	_	1	-	0.01	0	0.01	0	o	0	0	i	cysk:12.0	cyto:9.5
MVLG_00462T0	0.11	-	0.109	54	0.112	4	0.126	8	0.113	0.113	N	0.45	noTM	0.069	55	N	0.052	31	N	0.218	4	N	0.076	N	0.064	N	Q	0	26	N	0	N	253	0.831	0.024	0.306	M	3	15	0.21	0	0.21	0	o	0	0	i	mito:14.0	nucl:8.0
MVLG_00463T0	0.55	-	0.112	38	0.108	4	0.123	2	0.113	0.111	N	0.45	noTM	0.065	27	N	0.037	27	N	0.19	9	N	0.06	N	0.049	N	Q	0	32	N	0.001	N	251	0.877	0.022	0.164	M	2	88	0	0	0	0	o	0	0	i	mito:21.0	nucl:4.5
MVLG_00464T0	0.66	-	0.125	26	0.105	26	0.109	39	0.09	0.097	N	0.45	noTM	0.321	26	Y	0.031	9	N	0.159	2	N	0.09	N	0.061	N	Q	0	26	N	0	N	1108	0.141	0.053	0.896	_	2	-	0.02	0	0.02	0	o	0	0	i	nucl:13.0	cyto_nucl:11.5
MVLG_00465T0	0.28	-	0.21	18	0.184	18	0.225	1	0.143	0.162	N	0.45	noTM	0.425	18	Y	0.227	18	N	0.522	2	N	0.245	N	0.236	N	S	0.435	18	N	0.519	Y	264	0.164	0.13	0.676	_	3	-	0.03	0.03	0	0	o	0	0	i	mito:15.5	cyto_mito:10.8
MVLG_00466T0	0.36	-	0.114	52	0.127	5	0.164	11	0.137	0.132	N	0.45	noTM	0.091	20	N	0.068	20	N	0.311	8	N	0.106	N	0.087	N	Q	0	0	N	0	N	293	0.161	0.092	0.697	_	3	-	0	0	0	0	o	0	0	i	nucl:12.5	cyto_nucl:8.5
MVLG_00467T0	0.48	-	0.112	30	0.109	45	0.122	27	0.101	0.105	N	0.45	noTM	0.074	17	N	0.021	17	N	0.033	2	N	0.022	N	0.021	N	Q	0	17	N	0	N	1097	0.044	0.091	0.947	_	1	-	0	0	0	0	o	0	0	i	cysk:23.0	nucl:3.0
MVLG_00468T0	0.29	-	0.22	31	0.15	31	0.167	3	0.11	0.128	N	0.45	noTM	0.165	31	N	0.074	31	N	0.141	12	N	0.054	N	0.064	N	Q	0.001	31	N	0.001	N	681	0.287	0.043	0.743	_	3	-	0	0	0	0	o	0	0	i	cyto:13.5	cyto_pero:9.0
MVLG_00469T0	0.46	-	0.243	29	0.301	29	0.639	2	0.422	0.366	N	0.45	noTM	0.2	28	N	0.289	20	N	0.888	12	Y	0.66	Y	0.474	Y	S	0.329	29	N	0.698	Y	566	0.194	0.507	0.143	S	4	19	0.03	0	0.03	0	o	0	0	i	mito:22.0	nucl:3.0
MVLG_00470T0	0.02	-	0.158	40	0.19	40	0.467	31	0.218	0.205	N	0.45	noTM	0.327	23	Y	0.166	33	N	0.679	30	N	0.29	N	0.228	N	Q	0.06	36	N	0.241	N	323	0.017	0.759	0.584	S	5	32	147.58	19.19	128.39	7	o20-42i55-77o87-109i121-143o158-180i193-215o225-243i	6	0	o55-77i84-104o124-143i155-181o193-212i224-243o	plas:18.0	mito:4.0
MVLG_00471T0	0.08	-	0.109	55	0.107	42	0.115	28	0.097	0.102	N	0.45	noTM	0.047	21	N	0.017	39	N	0.021	26	N	0.012	N	0.014	N	Q	0	0	N	0	N	120	0.052	0.073	0.945	_	1	-	0	0	0	0	o	0	0	i	nucl:11.5	cyto_nucl:10.3
MVLG_00472T0	0.41	-	0.114	28	0.108	56	0.119	40	0.099	0.103	N	0.45	noTM	0.101	28	N	0.033	9	N	0.183	1	N	0.106	N	0.069	N	Q	0	26	N	0	N	354	0.694	0.063	0.303	M	4	22	30.18	0	30.18	1	i173-195o	1	0	i173-195o	plas:11.0	nucl:6.0
MVLG_00473T0	0.71	-	0.112	50	0.124	1	0.149	1	0	0.057	N	0.45	noTM	0.079	25	N	0.057	20	N	0.229	6	N	0.074	N	0.065	N	Q	0.004	19	N	0.007	N	1134	0.305	0.038	0.696	_	4	-	0	0	0	0	o	0	0	i	nucl:12.5	cyto_nucl:12.0
MVLG_00474T0	0.47	-	0.112	49	0.11	49	0.123	33	0.1	0.105	N	0.45	noTM	0.049	18	N	0.012	30	N	0.029	2	N	0.016	N	0.014	N	Q	0	0	N	0	N	869	0.117	0.038	0.901	_	2	-	5.75	0	5.75	0	o	1	0	o647-669i	nucl:11.0	mito:4.0
MVLG_00475T0	0.92	-	0.142	24	0.115	24	0.127	1	0.095	0.104	N	0.45	noTM	0.484	24	Y	0.084	24	N	0.289	2	N	0.056	N	0.07	N	Q	0	21	N	0	N	681	0.081	0.049	0.92	_	1	-	0.02	0	0.02	0	o	0	0	i	nucl:21.0	cyto_nucl:14.5
MVLG_00476T0	0.64	-	0.202	18	0.148	18	0.166	24	0.106	0.125	N	0.45	noTM	0.234	18	N	0.06	18	N	0.265	2	N	0.076	N	0.068	N	Q	0.304	18	N	0.345	N	516	0.377	0.06	0.543	_	5	-	0	0	0	0	o	0	0	i	nucl:12.5	cyto_nucl:8.8
MVLG_00477T0	0.11	-	0.402	20	0.588	20	0.918	3	0.857	0.733	Y	0.45	noTM	0.778	20	Y	0.793	20	Y	0.959	13	Y	0.898	Y	0.845	Y	S	0.593	20	Y	1	Y	367	0.502	0.874	0.006	S	4	19	0.12	0.08	0.04	0	o	0	Y	n6-14c19/20o	extr:26.0
MVLG_00478T0	0.04	-	0.601	20	0.732	20	0.959	4	0.888	0.816	Y	0.45	noTM	0.827	20	Y	0.827	20	Y	0.988	13	Y	0.928	Y	0.877	Y	S	0.321	20	N	1	Y	385	0.558	0.876	0.005	S	4	19	1.24	1.22	0.02	0	o	0	Y	n6-16c21/22o	extr:23.0	mito:4.0
MVLG_00479T0	0.49	-	0.124	44	0.107	44	0.114	44	0.098	0.102	N	0.45	noTM	0.04	35	N	0.026	44	N	0.074	1	N	0.023	N	0.024	N	Q	0.002	44	N	0.006	N	670	0.175	0.082	0.828	_	2	-	0	0	0	0	o	0	0	i	nucl:14.5	cyto_nucl:12.5
MVLG_00480T0	0.68	-	0.151	51	0.16	42	0.357	36	0.173	0.165	N	0.5	TM	0.111	51	N	0.169	51	N	0.551	36	N	0.227	N	0.198	N	A	0.113	51	N	0.208	N	420	0.773	0.042	0.218	M	3	120	24.75	22.94	1.81	1	i36-58o	1	0	i35-63o	mito:17.0	nucl:8.0
MVLG_00481T0	0.62	-	0.11	64	0.124	4	0.146	1	0.136	0.131	N	0.45	noTM	0.085	25	N	0.033	25	N	0.142	10	N	0.056	N	0.044	N	Q	0.001	41	N	0.002	N	815	0.669	0.018	0.46	M	4	27	0.09	0	0.09	0	o	0	0	i	mito:22.0	nucl:3.0
MVLG_00482T0	0.87	-	0.116	42	0.118	42	0.146	25	0.117	0.117	N	0.45	noTM	0.053	35	N	0.059	35	N	0.176	1	N	0.067	N	0.063	N	Q	0.056	35	N	0.129	N	745	0.867	0.019	0.219	M	2	58	0.04	0	0.04	0	o	0	0	i	mito:19.0	nucl:5.0
MVLG_00483T0	0.85	-	0.135	20	0.123	20	0.132	14	0.111	0.116	N	0.45	noTM	0.262	20	N	0.122	20	N	0.328	1	N	0.128	N	0.125	N	Q	0.207	20	N	0.295	N	1163	0.629	0.026	0.525	M	5	102	0	0	0	0	o	0	0	i	nucl:12.0	mito:7.0
MVLG_00484T0	0.17	-	0.182	18	0.156	18	0.188	10	0.136	0.146	N	0.45	noTM	0.087	21	N	0.108	21	N	0.452	12	N	0.176	N	0.142	N	Q	0.001	16	N	0.001	N	56	0.528	0.041	0.346	M	5	14	0	0	0	0	o	0	0	i	mito:13.0	cyto:9.5
MVLG_00485T0	0.79	-	0.11	32	0.106	23	0.124	9	0.105	0.105	N	0.45	noTM	0.018	17	N	0.021	17	N	0.08	12	N	0.045	N	0.033	N	Q	0	0	N	0	N	213	0.383	0.021	0.748	_	4	-	0	0	0	0	o	0	0	i	nucl:17.0	mito:5.0
MVLG_00486T0	0.14	-	0.153	24	0.175	24	0.48	30	0.202	0.189	N	0.45	noTM	0.403	24	Y	0.133	38	N	0.624	30	N	0.283	N	0.208	N	Q	0.009	38	N	0.027	N	126	0.166	0.332	0.346	_	5	-	0.05	0.05	0	0	o	0	0	i	mito:11.0	cyto:8.5
MVLG_00487T0	0.66	-	0.11	70	0.109	40	0.139	25	0.106	0.107	N	0.45	noTM	0.043	27	N	0.056	6	N	0.481	1	N	0.333	N	0.194	N	Q	0.001	26	N	0.001	N	769	0.113	0.098	0.848	_	2	-	0.01	0	0.01	0	o	0	0	i	cyto:13.5	nucl:8.0
MVLG_00488T0	0.02	-	0.174	41	0.207	21	0.407	11	0.254	0.226	N	0.5	TM	0.587	21	Y	0.242	30	N	0.943	25	Y	0.642	Y	0.442	Y	A	0.05	33	N	0.145	N	275	0.053	0.976	0.04	S	1	29	106.8	32.36	74.44	5	o15-37i49-71o91-113i134-153o163-185i	5	0	o14-36i48-70o90-108i134-157o163-184i	plas:11.0	extr:9.0
MVLG_00489T0	0.14	-	0.111	51	0.104	26	0.113	4	0.1	0.102	N	0.45	noTM	0.045	41	N	0.031	18	N	0.153	2	N	0.072	N	0.051	N	Q	0	27	N	0.001	N	584	0.868	0.03	0.179	M	2	18	15.07	0	15.07	0	o	1	0	i83-103o	mito:14.0	cyto:4.0
MVLG_00490T0	0.7	-	0.109	66	0.104	40	0.116	33	0.099	0.101	N	0.45	noTM	0.079	23	N	0.05	23	N	0.239	1	N	0.083	N	0.066	N	Q	0.021	25	N	0.033	N	583	0.651	0.069	0.397	M	4	43	21.82	0.04	21.78	1	i70-92o	1	0	i73-93o	plas:19.0	mito:2.0
MVLG_00491T0	0.32	-	0.152	28	0.207	2	0.405	1	0.405	0.314	N	0.45	noTM	0.248	28	N	0.163	19	N	0.796	3	N	0.546	Y	0.355	N	S	0.457	40	N	0.892	Y	201	0.924	0.028	0.077	M	1	16	0	0	0	0	o	0	0	i	mito:25.5	cyto_mito:13.5
MVLG_00492T0	0.12	-	0.129	41	0.121	41	0.178	38	0.116	0.118	N	0.45	noTM	0.086	41	N	0.066	41	N	0.29	3	N	0.081	N	0.073	N	Q	0.001	41	N	0.004	N	326	0.298	0.07	0.64	_	4	-	0.07	0.03	0.04	0	o	0	0	i	mito:11.0	extr:7.0
MVLG_00493T0	0.63	-	0.111	56	0.111	56	0.13	44	0.105	0.108	N	0.45	noTM	0.048	19	N	0.021	19	N	0.096	4	N	0.028	N	0.025	N	Q	0	0	N	0	N	303	0.064	0.064	0.936	_	1	-	0	0	0	0	o	0	0	i	nucl:24.0	cyto:1.0
MVLG_00494T0	0.97	-	0.116	31	0.108	70	0.121	30	0.101	0.104	N	0.45	noTM	0.142	31	N	0.045	31	N	0.125	3	N	0.047	N	0.046	N	Q	0.013	31	N	0.026	N	1221	0.38	0.042	0.674	_	4	-	0	0	0	0	o	0	0	i	nucl:16.5	cyto_nucl:10.5
MVLG_00495T0	0.13	-	0.125	32	0.141	7	0.202	31	0.177	0.161	N	0.45	noTM	0.16	23	N	0.116	33	N	0.389	4	N	0.154	N	0.135	N	Q	0.008	32	N	0.025	N	216	0.121	0.084	0.831	_	2	-	0	0	0	0	o	0	0	i	cyto:12.5	cyto_nucl:9.5
MVLG_00496T0	0.25	-	0.218	20	0.202	20	0.375	11	0.189	0.195	N	0.45	noTM	0.543	20	Y	0.312	20	N	0.555	6	N	0.252	N	0.282	N	Q	0.02	20	N	0.024	N	125	0.17	0.199	0.596	_	4	-	0	0	0	0	o	0	0	i	nucl:11.0	mito:9.0
MVLG_00497T0	0.03	-	0.198	22	0.37	14	0.877	4	0.83	0.618	Y	0.45	noTM	0.275	14	N	0.437	14	Y	0.971	1	Y	0.756	Y	0.597	Y	S	0.559	14	Y	0.862	Y	78	0.066	0.748	0.398	S	4	13	0	0	0	0	o	0	Y	n2-9c13/14o	cyto:10.5	cyto_nucl:8.0
MVLG_00498T0	0.47	-	0.109	49	0.105	33	0.122	16	0.1	0.102	N	0.45	noTM	0.044	27	N	0.036	4	N	0.329	3	N	0.281	N	0.158	N	Q	0	20	N	0	N	604	0.138	0.061	0.826	_	2	-	0.02	0	0.02	0	o	0	0	i	nucl:11.0	cyto_nucl:9.5
MVLG_00499T0	0.28	-	0.108	52	0.106	15	0.142	11	0.109	0.108	N	0.45	noTM	0.093	23	N	0.054	23	N	0.167	1	N	0.064	N	0.059	N	Q	0	23	N	0	N	225	0.042	0.164	0.928	_	2	-	0.03	0	0.03	0	o	0	0	i	cyto_nucl:11.0	nucl:8.5
MVLG_00500T0	0.92	-	0.117	20	0.112	20	0.131	12	0.106	0.109	N	0.45	noTM	0.176	22	N	0.052	22	N	0.316	1	N	0.083	N	0.068	N	Q	0	20	N	0	N	719	0.058	0.164	0.847	_	2	-	0	0	0	0	o	0	0	i	nucl:22.0	cyto:3.0
MVLG_00501T0	0.65	-	0.173	23	0.17	23	0.369	37	0.167	0.169	N	0.45	noTM	0.463	23	Y	0.124	23	N	0.435	27	N	0.204	N	0.164	N	Q	0.341	23	N	0.398	N	135	0.272	0.323	0.299	S	5	42	3.03	3.03	0	0	o	0	0	i	nucl:15.5	cyto_nucl:14.5
MVLG_00502T0	0.89	-	0.111	31	0.106	58	0.11	36	0.096	0.1	N	0.45	noTM	0.05	31	N	0.021	31	N	0.054	27	N	0.018	N	0.02	N	Q	0	0	N	0	N	532	0.054	0.061	0.939	_	1	-	0	0	0	0	o	0	0	i	nucl:18.5	cyto_nucl:15.0
MVLG_00503T0	0.19	-	0.177	53	0.153	19	0.21	1	0.137	0.145	N	0.45	noTM	0.307	19	N	0.184	19	N	0.414	1	N	0.195	N	0.19	N	Q	0.203	19	N	0.252	N	510	0.588	0.033	0.419	M	5	18	0.11	0	0.11	0	o	0	0	i	mito:17.0	cyto:6.5
MVLG_00504T0	0.09	-	0.129	30	0.121	30	0.154	15	0.114	0.117	N	0.45	noTM	0.148	17	N	0.087	17	N	0.182	1	N	0.094	N	0.091	N	Q	0.001	21	N	0.002	N	614	0.294	0.092	0.548	_	4	-	245.7	0	245.7	11	i80-102o155-177i184-206o210-232i316-338o348-367i406-428o438-460i472-494o498-520i567-586o	12	0	i80-103o154-174i186-204o210-232i318-337o343-367i408-434o440-463i475-496o502-524i536-559o565-583i	plas:22.0	mito:3.0
MVLG_00505T0	0.22	-	0.152	30	0.136	30	0.199	5	0.134	0.135	N	0.45	noTM	0.091	30	N	0.062	30	N	0.399	1	N	0.128	N	0.095	N	Q	0.001	27	N	0.004	N	315	0.271	0.049	0.686	_	3	-	0	0	0	0	o	0	0	i	cyto_nucl:11.3	cyto:11.0
MVLG_00506T0	0.59	1494 - 1497 KDEL	0.281	39	0.371	39	0.735	32	0.479	0.414	N	0.5	TM	0.358	39	Y	0.494	39	Y	0.985	27	Y	0.527	Y	0.511	Y	S	0.706	39	Y	0.945	Y	1497	0.199	0.487	0.111	S	4	38	18.58	18.57	0.01	1	i20-39o	0	Y	n20-30c38/39o	extr:10.0	E.R.:4.0
MVLG_00507T0	0.09	-	0.163	30	0.189	7	0.546	4	0.414	0.31	N	0.45	noTM	0.211	30	N	0.25	30	N	0.794	28	N	0.434	N	0.342	N	S	0.396	44	N	0.727	Y	642	0.92	0.101	0.046	M	1	32	219.46	0.11	219.35	10	i217-236o240-262i283-305o325-347i424-446o461-483i495-512o522-544i557-576o591-613i	8	0	i217-235o241-264i285-307o327-345i420-443o463-484i491-511o591-613i	plas:17.0	E.R.:5.0
MVLG_00508T0	0.25	-	0.112	57	0.106	25	0.13	23	0.103	0.104	N	0.45	noTM	0.038	17	N	0.045	3	N	0.313	1	N	0.289	N	0.167	N	Q	0	0	N	0	N	303	0.611	0.04	0.407	M	4	15	0.17	0	0.17	0	o	0	0	i	mito:18.0	extr:3.0
MVLG_00509T0	0.14	-	0.137	25	0.138	5	0.202	2	0.178	0.16	N	0.45	noTM	0.508	25	Y	0.198	25	N	0.504	3	N	0.189	N	0.193	N	Q	0.175	25	N	0.2	N	858	0.162	0.175	0.515	_	4	-	2.93	0.43	2.5	0	o	0	0	i	cyto:10.5	cyto_nucl:7.5
MVLG_00510T0	0.69	-	0.111	35	0.113	16	0.144	12	0.12	0.117	N	0.45	noTM	0.057	19	N	0.04	34	N	0.147	1	N	0.057	N	0.049	N	Q	0	19	N	0	N	280	0.195	0.059	0.798	_	2	-	0	0	0	0	o	0	0	i	nucl:18.0	mito_nucl:12.3
MVLG_00511T0	0.32	-	0.122	49	0.11	49	0.121	2	0.099	0.104	N	0.45	noTM	0.076	22	N	0.027	17	N	0.131	2	N	0.044	N	0.035	N	Q	0.001	22	N	0.001	N	382	0.181	0.068	0.841	_	2	-	20.83	0	20.83	1	i93-115o	1	0	o93-116i	extr:9.0	plas:6.0
MVLG_00512T0	0.01	-	0.454	25	0.432	25	0.724	18	0.417	0.424	N	0.45	noTM	0.569	25	Y	0.507	25	Y	0.808	12	N	0.532	Y	0.519	Y	S	0.838	25	Y	0.965	Y	152	0.422	0.128	0.229	M	5	36	0.78	0.77	0.01	0	o	0	Y	n4-16c24/25o	mito:18.0	extr:6.0
MVLG_00513T0	0.21	-	0.113	65	0.106	31	0.12	20	0.104	0.105	N	0.45	noTM	0.185	24	N	0.05	24	N	0.327	1	N	0.088	N	0.069	N	Q	0.003	24	N	0.004	N	291	0.832	0.022	0.242	M	3	114	66.02	0	66.02	2	i219-241o261-283i	5	0	o139-157i169-187o215-232i239-257o263-283i	plas:18.0	nucl:3.0
MVLG_00514T0	0.32	-	0.125	44	0.119	2	0.159	2	0.138	0.127	N	0.5	TM	0.133	44	N	0.052	10	N	0.362	1	N	0.22	N	0.136	N	Q	0.033	44	N	0.051	N	600	0.599	0.134	0.211	M	4	6	20.05	1.4	18.65	1	i60-79o	1	0	i60-77o	plas:10.0	mito:7.0
MVLG_00515T0	0.57	-	0.123	24	0.164	11	0.282	3	0.255	0.2	N	0.5	TM	0.114	26	N	0.249	30	N	0.932	11	Y	0.735	Y	0.492	Y	Q	0.286	26	N	0.438	N	718	0.437	0.792	0.018	S	4	29	17.91	17.88	0.03	1	i12-31o	1	0	i12-31o	extr:12.0	plas:4.0
MVLG_00516T0	0.49	-	0.114	29	0.114	49	0.155	36	0.112	0.113	N	0.45	noTM	0.289	19	N	0.073	19	N	0.134	3	N	0.068	N	0.071	N	Q	0.017	38	N	0.056	N	237	0.341	0.057	0.671	_	4	-	0.03	0.02	0.01	0	o	0	0	i	nucl:12.5	cyto_nucl:9.5
MVLG_00517T0	0.34	-	0.177	22	0.161	22	0.201	13	0.147	0.154	N	0.45	noTM	0.173	22	N	0.056	5	N	0.483	1	N	0.33	N	0.193	N	Q	0.136	22	N	0.159	N	866	0.422	0.064	0.535	_	5	-	0.04	0	0.04	0	o	0	0	i	mito:11.5	cyto_mito:10.8
MVLG_00518T0	0.52	-	0.21	63	0.144	63	0.16	2	0.103	0.122	N	0.45	noTM	0.254	28	N	0.086	28	N	0.111	27	N	0.042	N	0.064	N	Q	0	63	N	0	N	908	0.129	0.162	0.819	_	2	-	0.39	0	0.39	0	o	0	0	i	cyto:10.5	cyto_nucl:7.5
MVLG_00519T0	0.24	-	0.108	69	0.105	69	0.113	64	0.095	0.1	N	0.45	noTM	0.076	19	N	0.025	6	N	0.087	1	N	0.042	N	0.034	N	Q	0	0	N	0	N	550	0.065	0.054	0.952	_	1	-	0.02	0	0.02	0	o	0	0	i	cyto:12.5	cyto_nucl:10.5
MVLG_00520T0	0.05	-	0.13	36	0.12	36	0.203	35	0.116	0.118	N	0.45	noTM	0.159	36	N	0.084	36	N	0.185	35	N	0.076	N	0.08	N	Q	0.156	36	N	0.308	N	429	0.867	0.019	0.16	M	2	39	0	0	0	0	o	0	0	i	mito:25.0
MVLG_00521T0	0.67	-	0.109	49	0.106	4	0.117	53	0.108	0.107	N	0.45	noTM	0.036	46	N	0.023	16	N	0.145	3	N	0.054	N	0.039	N	Q	0	0	N	0	N	154	0.698	0.017	0.476	M	4	20	0	0	0	0	o	0	0	i	nucl:20.0	mito:4.0
MVLG_00522T0	0.73	-	0.117	23	0.126	12	0.173	3	0.143	0.135	N	0.45	noTM	0.217	23	N	0.135	23	N	0.205	10	N	0.099	N	0.117	N	Q	0.002	28	N	0.008	N	446	0.68	0.035	0.338	M	4	20	0	0	0	0	o	0	Y	n11-16c21/22o	nucl:17.5	cyto_nucl:10.5
MVLG_00523T0	0.92	-	0.113	49	0.106	33	0.113	22	0.095	0.1	N	0.45	noTM	0.036	44	N	0.019	44	N	0.069	2	N	0.02	N	0.02	N	Q	0	44	N	0	N	495	0.498	0.027	0.657	_	5	-	0	0	0	0	o	0	0	i	nucl:17.0	cyto_nucl:12.0
MVLG_00524T0	0.52	-	0.135	29	0.22	29	0.589	26	0.335	0.282	N	0.45	noTM	0.104	29	N	0.154	29	N	0.55	8	N	0.312	N	0.233	N	S	0.183	29	N	0.909	Y	836	0.837	0.084	0.045	M	2	66	0.05	0.04	0.01	0	o	0	0	i	mito:15.5	cyto_mito:10.0
MVLG_00525T0	0.42	-	0.378	24	0.594	17	0.962	4	0.939	0.78	Y	0.45	noTM	0.782	17	Y	0.65	17	Y	0.991	13	Y	0.947	Y	0.798	Y	S	0.477	24	N	1	Y	959	0.102	0.915	0.03	S	1	16	8.65	8.61	0.04	0	o	0	Y	n6-18c23/24o	extr:27.0
MVLG_00526T0	0.37	-	0.144	22	0.239	22	0.581	12	0.396	0.324	N	0.45	noTM	0.118	29	N	0.111	28	N	0.724	8	N	0.327	N	0.219	N	Q	0.185	20	N	0.257	N	542	0.066	0.498	0.464	S	5	27	0.01	0.01	0	0	o	0	0	i	cyto:17.5	cyto_mito:10.3
MVLG_00527T0	0.75	-	0.135	29	0.111	29	0.116	51	0.092	0.101	N	0.45	noTM	0.114	32	N	0.045	32	N	0.065	9	N	0.026	N	0.035	N	Q	0.003	24	N	0.005	N	2135	0.113	0.057	0.899	_	2	-	0.02	0	0.02	0	o	0	0	i	nucl:16.0	cyto_nucl:14.0
MVLG_00528T0	0.41	-	0.112	29	0.124	2	0.153	1	0.153	0.14	N	0.45	noTM	0.197	28	N	0.057	28	N	0.233	5	N	0.068	N	0.062	N	Q	0	41	N	0.001	N	324	0.638	0.037	0.438	M	4	63	0	0	0	0	o	0	0	i	nucl:10.5	cyto_nucl:9.5
MVLG_00529T0	0.79	-	0.111	48	0.109	48	0.117	29	0.1	0.104	N	0.45	noTM	0.137	20	N	0.022	28	N	0.041	24	N	0.022	N	0.022	N	Q	0	0	N	0	N	719	0.128	0.022	0.927	_	2	-	0	0	0	0	o	0	0	i	nucl:20.5	cyto_nucl:13.5
MVLG_00530T0	0.84	-	0.116	17	0.141	5	0.187	1	0.159	0.151	N	0.45	noTM	0.174	23	N	0.128	17	N	0.757	1	N	0.302	N	0.215	N	Q	0.009	40	N	0.025	N	669	0.911	0.026	0.119	M	2	13	0.05	0	0.05	0	o	0	0	i	mito:21.5	cyto_mito:12.3
MVLG_00531T0	0.53	-	0.109	57	0.105	40	0.111	25	0.099	0.102	N	0.45	noTM	0.053	65	N	0.021	44	N	0.05	4	N	0.019	N	0.02	N	Q	0	0	N	0	N	181	0.077	0.047	0.943	_	1	-	0	0	0	0	o	0	0	i	nucl:11.5	cyto_nucl:10.5
MVLG_00532T0	0.15	-	0.146	37	0.126	37	0.161	35	0.106	0.115	N	0.45	noTM	0.079	23	N	0.081	37	N	0.191	21	N	0.075	N	0.078	N	Q	0.001	37	N	0.001	N	493	0.062	0.1	0.934	_	1	-	3.55	0	3.55	0	o	0	0	i	extr:15.0	mito:5.0
MVLG_00533T0	0.4	-	0.711	21	0.788	21	0.919	3	0.872	0.834	Y	0.45	noTM	0.788	21	Y	0.763	21	Y	0.962	6	Y	0.868	Y	0.816	Y	S	0.841	21	Y	1	Y	422	0.027	0.955	0.048	S	1	20	0.22	0.22	0	0	o	0	Y	n3-14c20/21o	extr:18.0	cyto:5.0
MVLG_00534T0	0.74	-	0.112	51	0.11	51	0.126	41	0.098	0.104	N	0.45	noTM	0.06	32	N	0.023	6	N	0.083	1	N	0.046	N	0.034	N	Q	0	16	N	0	N	600	0.084	0.128	0.896	_	2	-	0.02	0	0.02	0	o	0	0	i	nucl:15.5	cyto_nucl:12.5
MVLG_00535T0	0.32	-	0.258	52	0.167	52	0.174	1	0.113	0.138	N	0.45	noTM	0.206	52	N	0.073	10	N	0.594	1	N	0.194	N	0.134	N	Q	0	22	N	0	N	272	0.103	0.103	0.809	_	2	-	28.24	0.07	28.17	0	o	0	0	i	extr:11.0	mito:5.0
MVLG_00536T0	0.7	-	0.133	38	0.169	22	0.298	11	0.2	0.182	N	0.5	TM	0.246	22	N	0.253	34	N	0.928	30	Y	0.443	N	0.348	N	A	0.135	38	N	0.401	N	485	0.139	0.319	0.406	_	5	-	46.97	21.72	25.25	1	o458-480i	3	0	o15-33i45-66o461-480i	plas:14.0	extr:5.0
MVLG_00537T0	0.45	-	0.109	11	0.116	11	0.137	6	0.122	0.119	N	0.45	noTM	0.039	21	N	0.038	21	N	0.199	2	N	0.07	N	0.054	N	Q	0	0	N	0	N	195	0.519	0.059	0.465	M	5	119	0	0	0	0	o	0	0	i	mito:14.0	cyto:7.5
MVLG_00538T0	0.91	-	0.108	61	0.11	4	0.129	3	0.119	0.115	N	0.45	noTM	0.097	16	N	0.07	16	N	0.176	2	N	0.077	N	0.074	N	Q	0	0	N	0	N	403	0.065	0.091	0.926	_	1	-	0.01	0	0.01	0	o	0	0	i	nucl:17.5	cyto_nucl:12.5
MVLG_00539T0	0.86	-	0.122	45	0.125	45	0.26	43	0.116	0.12	N	0.45	noTM	0.091	21	N	0.031	40	N	0.158	3	N	0.056	N	0.043	N	Q	0.093	21	N	0.224	N	1943	0.862	0.025	0.197	M	2	12	0	0	0	0	o	0	0	i	nucl:15.0	cyto_nucl:10.5
MVLG_00540T0	0.78	-	0.147	20	0.132	20	0.151	6	0.117	0.124	N	0.45	noTM	0.171	20	N	0.081	20	N	0.476	2	N	0.147	N	0.114	N	Q	0.008	34	N	0.029	N	239	0.923	0.008	0.241	M	2	43	0.1	0	0.1	0	o	0	0	i	mito:23.0	nucl:2.5
MVLG_00541T0	0.53	-	0.133	17	0.135	5	0.175	1	0.133	0.134	N	0.45	noTM	0.122	17	N	0.145	17	N	0.452	1	N	0.24	N	0.192	N	Q	0.242	17	N	0.495	N	1197	0.625	0.053	0.386	M	4	15	0	0	0	0	o	0	0	i	nucl:8.0	extr:8.0
MVLG_00541T1	0.52	-	0.133	17	0.135	5	0.175	1	0.133	0.134	N	0.45	noTM	0.122	17	N	0.145	17	N	0.452	1	N	0.24	N	0.192	N	Q	0.242	17	N	0.495	N	1165	0.631	0.036	0.411	M	4	15	0	0	0	0	o	0	0	i	nucl:8.0	extr:8.0
MVLG_00542T0	0.18	-	0.148	21	0.124	21	0.119	24	0.104	0.113	N	0.45	noTM	0.106	21	N	0.038	2	N	0.23	1	N	0.23	N	0.134	N	Q	0	21	N	0	N	1122	0.05	0.151	0.913	_	2	-	212.7	0	212.7	10	i176-198o208-230i374-396o416-438i886-908o913-935i960-982o1009-1031i1052-1074o1084-1101i	10	0	i175-198o210-230i373-395o407-436i886-909o915-935i956-985o1015-1033i1054-1075o1087-1104i	plas:23.0	E.R.:3.0
MVLG_00543T0	0.64	-	0.135	37	0.16	30	0.289	20	0.205	0.178	N	0.5	TM	0.118	36	N	0.245	36	N	0.918	33	Y	0.471	N	0.358	N	S	0.778	37	Y	0.878	Y	193	0.685	0.082	0.148	M	3	13	73.14	31.66	41.48	4	i20-38o48-65i78-100o104-122i	4	0	i20-38o44-62i74-93o105-123i	mito:21.0	extr:2.0
MVLG_00544T0	0.07	-	0.119	40	0.121	8	0.261	38	0.152	0.138	N	0.45	noTM	0.053	26	N	0.071	40	N	0.529	2	N	0.155	N	0.113	N	Q	0.001	40	N	0.005	N	205	0.136	0.353	0.569	_	4	-	0.44	0.32	0.12	0	o	0	0	i	extr:13.0	mito:4.5
MVLG_00545T0	0.96	-	0.111	64	0.109	64	0.126	45	0.102	0.105	N	0.45	noTM	0.078	24	N	0.039	2	N	0.224	1	N	0.224	N	0.131	N	Q	0	45	N	0.001	N	839	0.746	0.013	0.515	M	4	22	0	0	0	0	o	0	0	i	nucl:24.0	cyto_nucl:14.5
MVLG_00546T0	0.53	-	0.11	50	0.106	11	0.111	8	0.105	0.106	N	0.45	noTM	0.087	30	N	0.02	12	N	0.096	2	N	0.045	N	0.032	N	Q	0	30	N	0	N	1021	0.601	0.019	0.495	M	5	43	181.78	0	181.78	7	o682-704i740-762o772-794i815-837o852-874i955-974o984-1006i	9	0	o640-656i668-689o745-764i771-789o795-819i826-845o857-874i955-973o985-1005i	plas:25.0
MVLG_00547T0	0.59	-	0.11	52	0.121	5	0.141	4	0.131	0.127	N	0.45	noTM	0.093	27	N	0.036	28	N	0.147	2	N	0.054	N	0.045	N	Q	0	23	N	0	N	260	0.181	0.143	0.683	_	3	-	0.07	0	0.07	0	o	0	0	i	nucl:13.5	cyto_nucl:11.8
MVLG_00548T0	0	-	0.13	13	0.238	13	0.559	12	0.408	0.33	N	0.45	noTM	0.137	22	N	0.178	22	N	0.948	4	Y	0.531	Y	0.354	N	Q	0.002	22	N	0.002	N	189	0.071	0.608	0.469	S	5	21	0.03	0.02	0.01	0	o	0	0	i	cysk:9.0	cyto:8.5
MVLG_00549T0	0.18	-	0.109	18	0.109	5	0.125	53	0.102	0.105	N	0.45	noTM	0.086	32	N	0.031	9	N	0.132	1	N	0.062	N	0.046	N	Q	0.075	54	N	0.085	N	183	0.811	0.04	0.216	M	3	6	52.8	0.01	52.79	2	i99-121o163-182i	3	0	i102-119o125-143i164-182o	mito:10.0	nucl:8.0
MVLG_00550T0	0.97	-	0.111	70	0.108	70	0.115	52	0.102	0.105	N	0.45	noTM	0.055	19	N	0.025	33	N	0.133	3	N	0.034	N	0.03	N	Q	0	19	N	0	N	492	0.123	0.059	0.856	_	2	-	0	0	0	0	o	0	0	i	nucl:23.0	cyto_nucl:13.8
MVLG_00551T0	0.05	-	0.25	30	0.456	23	0.925	4	0.844	0.665	Y	0.45	noTM	0.351	23	Y	0.48	23	Y	0.986	9	Y	0.837	Y	0.659	Y	S	0.541	23	Y	0.944	Y	74	0.141	0.821	0.027	S	2	22	2.13	1.94	0.19	0	o	1	Y	n10-17c22/23o46-65i	plas:17.0	extr:5.0
MVLG_00551T1	0.03	-	0.25	30	0.458	23	0.927	4	0.847	0.668	Y	0.45	noTM	0.351	23	Y	0.481	23	Y	0.987	9	Y	0.85	Y	0.665	Y	S	0.541	23	Y	0.945	Y	68	0.143	0.764	0.035	S	2	22	1.86	1.76	0.1	0	o	2	0	o6-24i45-63o	plas:16.0	mito:4.0
MVLG_00552T0	0.08	-	0.701	30	0.824	30	0.989	24	0.952	0.893	Y	0.45	noTM	0.521	33	Y	0.666	33	Y	0.997	24	Y	0.915	Y	0.791	Y	S	0.428	33	N	0.994	Y	571	0.199	0.903	0.01	S	2	32	224.57	21.08	203.49	10	i13-32o79-101i108-130o145-162i175-197o217-239i252-271o286-303i310-332o410-432i	11	Y	n16-27c32/33o82-103i110-128o148-166i187-210o216-235i247-266o286-303i310-327o339-359i371-392o412-432i	plas:18.0	E.R.:5.0
MVLG_00553T0	0.01	S-646	0.159	34	0.162	3	0.303	6	0.232	0.19	N	0.5	TM	0.204	19	N	0.287	32	N	0.97	25	Y	0.775	Y	0.531	Y	A	0.051	32	N	0.114	N	674	0.018	0.939	0.121	S	1	31	322.18	27.65	294.53	13	o10-32i130-152o162-184i191-213o255-272i292-314o334-356i394-416o420-442i449-468o488-510i588-610o620-642i	13	0	o12-33i134-153o165-184i191-213o255-272i292-317o346-373i394-414o420-441i448-468o488-510i588-608o620-644i	plas:21.0	mito:3.0
MVLG_00554T0	0.3	-	0.225	38	0.154	38	0.14	8	0.108	0.129	N	0.45	noTM	0.362	38	Y	0.159	38	N	0.179	12	N	0.072	N	0.116	N	Q	0.002	38	N	0.002	N	530	0.105	0.126	0.862	_	2	-	0.03	0	0.03	0	o	0	0	i	cyto:9.0	cyto_nucl:8.8
MVLG_00555T0	0	-	0.144	19	0.14	19	0.171	18	0.132	0.136	N	0.45	noTM	0.398	20	Y	0.146	20	N	0.316	1	N	0.114	N	0.13	N	Q	0.035	20	N	0.059	N	74	0.135	0.109	0.731	_	3	-	0.06	0.06	0	0	i	0	0	i	cyto:13.5	cyto_nucl:12.0
MVLG_00556T0	0.15	-	0.11	51	0.105	51	0.114	51	0.096	0.1	N	0.45	noTM	0.04	23	N	0.017	32	N	0.041	3	N	0.019	N	0.018	N	Q	0	0	N	0	N	580	0.107	0.031	0.956	_	1	-	256.06	0	256.06	12	i76-98o118-140i153-170o174-196i209-231o246-268i333-355o370-387i394-416o426-448i461-479o494-511i	12	0	i76-102o122-142i151-169o175-197i209-228o248-269i332-350o370-387i394-415o427-448i460-478o490-511i	plas:26.0
MVLG_00557T0	0.48	-	0.11	30	0.105	52	0.11	48	0.095	0.1	N	0.45	noTM	0.087	27	N	0.031	33	N	0.088	12	N	0.032	N	0.031	N	Q	0	0	N	0	N	674	0.252	0.028	0.81	_	3	-	0.04	0	0.04	0	o	0	0	i	nucl:14.0	cyto_nucl:11.0
MVLG_00558T0	0.12	-	0.139	42	0.121	44	0.23	41	0.098	0.109	N	0.45	noTM	0.096	42	N	0.051	42	N	0.07	1	N	0.027	N	0.039	N	Q	0.019	44	N	0.03	N	450	0.785	0.01	0.339	M	3	104	158.42	0	158.42	7	o119-138i233-255o259-281i288-305o315-337i346-368o378-400i	7	0	o119-138i234-253o259-279i286-305o311-334i346-364o376-400i	plas:18.0	mito:4.0
MVLG_00559T0	0.09	-	0.138	23	0.193	2	0.363	1	0.363	0.285	N	0.45	noTM	0.127	23	N	0.188	23	N	0.851	5	N	0.554	Y	0.371	N	S	0.2	30	N	0.817	Y	799	0.917	0.09	0.032	M	1	14	0.24	0	0.24	0	o	0	Y	n14-25c31/32o	extr:15.0	mito:10.0
MVLG_00560T0	0.72	-	0.244	23	0.346	23	0.73	2	0.489	0.423	N	0.45	noTM	0.227	23	N	0.373	23	Y	0.953	13	Y	0.74	Y	0.556	Y	S	0.558	23	Y	0.892	Y	1198	0.086	0.564	0.296	S	4	22	0.15	0.15	0	0	o	0	0	i	nucl:9.0	cyto:9.0
MVLG_00561T0	0.12	-	0.342	24	0.264	24	0.334	3	0.206	0.233	N	0.45	noTM	0.659	24	Y	0.315	24	N	0.683	2	N	0.3	N	0.307	N	S	0.883	24	Y	0.994	Y	534	0.945	0.02	0.072	M	1	60	0	0	0	0	o	0	Y	n7-18c23/24o	mito:26.0
MVLG_00562T0	0.84	-	0.113	37	0.109	5	0.124	3	0.112	0.111	N	0.45	noTM	0.047	25	N	0.049	4	N	0.36	1	N	0.288	N	0.168	N	Q	0.016	45	N	0.032	N	768	0.877	0.006	0.297	M	3	17	17.77	0	17.77	1	i135-154o	1	0	i134-149o	plas:9.0	mito:7.0
MVLG_00563T0	0.31	-	0.137	27	0.164	1	0.259	1	0	0.075	N	0.45	noTM	0.389	27	Y	0.095	27	N	0.64	3	N	0.186	N	0.14	N	Q	0.118	25	N	0.347	N	376	0.095	0.118	0.752	_	2	-	0.03	0.03	0	0	o	0	0	i	mito:11.0	cyto:8.5
MVLG_00564T0	0.07	-	0.339	20	0.18	20	0.114	56	0.094	0.133	N	0.45	noTM	0.745	20	Y	0.101	20	N	0.126	1	N	0.054	N	0.077	N	Q	0	20	N	0	N	86	0.219	0.058	0.816	_	3	-	0	0	0	0	o	0	0	i	nucl:10.5	cyto_nucl:10.5
MVLG_00565T0	0.75	-	0.112	32	0.104	44	0.11	32	0.094	0.099	N	0.45	noTM	0.224	32	N	0.051	32	N	0.066	2	N	0.022	N	0.036	N	Q	0	0	N	0	N	762	0.101	0.038	0.925	_	1	-	0.01	0	0.01	0	o	0	0	i	nucl:21.0	cyto:5.0
MVLG_00566T0	0.03	-	0.689	25	0.807	25	0.979	16	0.942	0.88	Y	0.45	noTM	0.776	25	Y	0.816	25	Y	0.996	13	Y	0.962	Y	0.889	Y	S	0.708	25	Y	0.997	Y	80	0.036	0.959	0.031	S	1	24	18.52	18.51	0.01	1	i5-24o	0	Y	n4-16c24/25o	extr:26.0
MVLG_00567T0	0.46	-	0.117	47	0.117	47	0.149	41	0.106	0.111	N	0.45	noTM	0.065	19	N	0.055	47	N	0.311	39	N	0.073	N	0.064	N	Q	0	0	N	0	N	176	0.092	0.121	0.899	_	2	-	0.09	0.08	0.01	0	o	0	0	i	nucl:17.5	cyto_nucl:13.5
MVLG_00568T0	0.33	-	0.121	17	0.122	17	0.197	13	0.125	0.124	N	0.45	noTM	0.07	25	N	0.077	17	N	0.389	1	N	0.164	N	0.12	N	Q	0.066	25	N	0.191	N	580	0.503	0.052	0.513	_	5	-	0	0	0	0	o	0	0	i	nucl:11.0	cyto_nucl:9.5
MVLG_00569T0	0.85	-	0.116	25	0.116	1	0.131	2	0	0.053	N	0.45	noTM	0.236	27	N	0.068	27	N	0.33	1	N	0.061	N	0.064	N	Q	0.012	17	N	0.02	N	1294	0.166	0.037	0.883	_	2	-	0.24	0	0.24	0	o	0	0	i	nucl:8.5	cyto_nucl:7.0
MVLG_00570T0	0.41	-	0.161	21	0.177	21	0.293	1	0.185	0.181	N	0.45	noTM	0.277	29	N	0.257	21	N	0.733	8	N	0.431	N	0.344	N	Q	0.08	29	N	0.212	N	450	0.912	0.034	0.074	M	1	43	42.52	0	42.52	2	i367-386o396-418i	2	0	i365-385o397-418i	mito:13.0	plas:6.0
MVLG_00571T0	0.93	-	0.11	52	0.118	2	0.132	9	0.132	0.125	N	0.45	noTM	0.082	27	N	0.031	3	N	0.176	1	N	0.146	N	0.088	N	Q	0.001	58	N	0.002	N	780	0.777	0.027	0.28	M	3	66	23.14	0	23.14	1	i132-154o	1	0	i132-152o	plas:10.0	nucl:6.0
MVLG_00572T0	0.18	-	0.434	24	0.48	24	0.779	8	0.536	0.511	Y	0.45	noTM	0.437	24	Y	0.48	24	Y	0.885	13	Y	0.668	Y	0.574	Y	S	0.475	26	N	0.994	Y	381	0.128	0.745	0.083	S	2	23	6.85	6.81	0.04	0	o	0	Y	n6-17c25/26o	extr:25.0
MVLG_00573T0	0.89	-	0.112	26	0.108	52	0.161	34	0.099	0.103	N	0.45	noTM	0.061	26	N	0.025	47	N	0.086	35	N	0.031	N	0.028	N	Q	0	28	N	0	N	1086	0.409	0.009	0.804	_	4	-	0	0	0	0	o	0	0	i	nucl:19.5	cyto_nucl:12.0
MVLG_00574T0	0.36	-	0.111	64	0.103	64	0.104	56	0.095	0.098	N	0.45	noTM	0.085	26	N	0.051	13	N	0.275	2	N	0.085	N	0.068	N	Q	0	16	N	0	N	412	0.077	0.093	0.907	_	1	-	0.02	0.01	0.01	0	o	0	0	i	nucl:10.5	cyto_nucl:10.0
MVLG_00575T0	0.42	D-996	0.175	23	0.144	23	0.159	21	0.119	0.131	N	0.45	noTM	0.469	22	Y	0.103	22	N	0.51	1	N	0.14	N	0.122	N	Q	0.004	22	N	0.007	N	1019	0.117	0.194	0.737	_	3	-	0.07	0	0.07	0	o	0	0	i	cyto_nucl:12.0	nucl:11.0
MVLG_00576T0	0.7	-	0.141	44	0.131	44	0.164	42	0.114	0.122	N	0.45	noTM	0.054	26	N	0.04	44	N	0.236	1	N	0.052	N	0.046	N	Q	0.085	44	N	0.099	N	546	0.848	0.024	0.229	M	2	15	0.08	0.05	0.03	0	o	0	0	i	mito:14.0	nucl:9.5
MVLG_00577T0	0.15	-	0.123	51	0.113	51	0.171	49	0.101	0.106	N	0.45	noTM	0.305	17	N	0.041	36	N	0.146	32	N	0.039	N	0.04	N	Q	0	0	N	0	N	222	0.052	0.205	0.908	_	2	-	0.01	0.01	0	0	o	0	0	i	nucl:13.5	cyto_nucl:11.0
MVLG_00578T0	0.94	-	0.109	22	0.103	67	0.131	41	0.097	0.1	N	0.45	noTM	0.058	42	N	0.031	13	N	0.236	4	N	0.087	N	0.059	N	Q	0	42	N	0	N	819	0.457	0.087	0.478	_	5	-	0	0	0	0	o	0	0	i	nucl:23.0	cyto_nucl:13.0
MVLG_00579T0	0.79	-	0.13	31	0.114	31	0.118	27	0.098	0.105	N	0.45	noTM	0.114	31	N	0.032	31	N	0.118	32	N	0.04	N	0.036	N	Q	0.001	16	N	0.001	N	883	0.764	0.024	0.329	M	3	33	0.03	0	0.03	0	o	0	0	i	mito:14.0	nucl:11.0
MVLG_00580T0	0.73	-	0.111	51	0.12	4	0.139	1	0.124	0.122	N	0.45	noTM	0.063	21	N	0.045	21	N	0.168	1	N	0.064	N	0.054	N	Q	0.017	21	N	0.055	N	1304	0.61	0.04	0.376	M	4	12	0	0	0	0	o	0	0	i	mito:11.0	cyto_nucl:9.5
MVLG_00581T0	0.94	-	0.203	29	0.165	48	0.206	28	0.14	0.155	N	0.5	TM	0.519	29	Y	0.178	36	N	0.799	28	N	0.202	N	0.19	N	Q	0.006	48	N	0.013	N	2148	0.08	0.538	0.545	_	5	-	1.29	1.27	0.02	0	o	0	0	i	nucl:18.5	cyto_nucl:13.0
MVLG_00582T0	0.6	-	0.115	64	0.106	64	0.106	54	0.095	0.1	N	0.45	noTM	0.184	19	N	0.031	19	N	0.055	8	N	0.029	N	0.03	N	Q	0	19	N	0	N	560	0.344	0.047	0.647	_	4	-	0	0	0	0	o	0	0	i	mito:18.0	mito_nucl:12.5
MVLG_00583T0	0.41	-	0.123	53	0.173	13	0.45	6	0.301	0.242	N	0.45	noTM	0.035	45	N	0.073	15	N	0.564	12	N	0.355	N	0.214	N	S	0.284	45	N	0.594	Y	1085	0.896	0.027	0.145	M	2	65	0.25	0	0.25	0	o	0	Y	n7-15c20/21o	mito:22.0	cyto:5.0
MVLG_00584T0	0.41	-	0.109	41	0.128	4	0.156	1	0.142	0.135	N	0.45	noTM	0.073	25	N	0.062	5	N	0.642	3	N	0.56	Y	0.311	N	Q	0	0	N	0	N	128	0.597	0.04	0.414	M	5	58	0	0	0	0	o	0	0	i	nucl:11.0	mito:8.0
MVLG_00585T0	0.03	-	0.122	21	0.115	21	0.141	12	0.106	0.11	N	0.45	noTM	0.118	21	N	0.035	36	N	0.164	2	N	0.042	N	0.038	N	Q	0.005	21	N	0.009	N	196	0.074	0.168	0.874	_	2	-	0	0	0	0	o	0	0	i	cyto:26.0
MVLG_00585T1	0.15	-	0.122	21	0.115	21	0.141	12	0.106	0.11	N	0.45	noTM	0.118	21	N	0.035	36	N	0.164	2	N	0.042	N	0.038	N	Q	0.005	21	N	0.009	N	137	0.074	0.168	0.874	_	2	-	0	0	0	0	o	0	0	i	cyto:18.5	cyto_mito:12.7
MVLG_00586T0	0.73	-	0.161	22	0.14	22	0.183	20	0.122	0.13	N	0.45	noTM	0.314	22	N	0.078	22	N	0.328	1	N	0.078	N	0.078	N	Q	0.02	22	N	0.021	N	560	0.267	0.066	0.757	_	3	-	0.02	0	0.02	0	o	0	0	i	cyto_nucl:10.3	cyto:9.5
MVLG_00586T1	0.73	-	0.161	22	0.14	22	0.183	20	0.122	0.13	N	0.45	noTM	0.314	22	N	0.078	22	N	0.328	1	N	0.078	N	0.078	N	Q	0.02	22	N	0.021	N	560	0.267	0.066	0.757	_	3	-	0.02	0	0.02	0	o	0	0	i	cyto_nucl:10.3	cyto:9.5
MVLG_00587T0	0.79	-	0.109	34	0.102	61	0.11	41	0.095	0.098	N	0.45	noTM	0.312	21	N	0.03	3	N	0.137	1	N	0.086	N	0.058	N	Q	0	0	N	0	N	695	0.156	0.041	0.88	_	2	-	1.54	0	1.54	0	o	0	0	i	nucl:17.0	cyto_nucl:12.5
MVLG_00588T0	0.59	-	0.121	27	0.111	27	0.13	29	0.103	0.107	N	0.45	noTM	0.082	29	N	0.049	38	N	0.134	28	N	0.046	N	0.048	N	Q	0.023	29	N	0.05	N	508	0.373	0.049	0.728	_	4	-	0.02	0	0.02	0	o	0	0	i	cyto_nucl:10.8	cyto:10.5
MVLG_00589T0	0.04	-	0.124	22	0.157	21	0.282	19	0.2	0.18	N	0.45	noTM	0.245	21	N	0.143	21	N	0.782	1	N	0.213	N	0.178	N	Q	0.155	21	N	0.258	N	477	0.345	0.1	0.441	_	5	-	30.87	0	30.87	1	o418-440i	1	0	o413-435i	extr:24.0	mito:2.0
MVLG_00590T0	0.29	-	0.566	30	0.222	41	0.331	37	0.129	0.185	N	0.5	TM	0.764	30	Y	0.515	41	Y	0.977	24	Y	0.427	N	0.471	Y	A	0.212	30	N	0.306	N	526	0.004	0.967	0.37	S	3	40	23.36	22.42	0.94	1	i13-35o	0	Y	n13-24c29/30o	plas:5.0	extr:5.0
MVLG_00591T0	0.93	-	0.195	29	0.152	20	0.164	1	0.128	0.139	N	0.45	noTM	0.476	29	Y	0.137	29	N	0.353	1	N	0.113	N	0.125	N	S	0.229	20	N	0.665	Y	709	0.837	0.044	0.147	M	2	45	0.02	0	0.02	0	o	0	0	i	mito:16.0	nucl:7.0
MVLG_00592T0	0.75	-	0.118	35	0.117	4	0.15	26	0.13	0.124	N	0.45	noTM	0.157	27	N	0.083	35	N	0.348	26	N	0.089	N	0.086	N	Q	0.192	30	N	0.395	N	745	0.178	0.055	0.835	_	2	-	0.04	0.02	0.02	0	o	0	0	i	cyto:11.0	extr:7.0
MVLG_00593T0	0.1	-	0.108	23	0.138	3	0.188	1	0.164	0.152	N	0.45	noTM	0.057	26	N	0.054	13	N	0.372	5	N	0.169	N	0.111	N	Q	0.004	32	N	0.009	N	574	0.294	0.155	0.467	_	5	-	300.59	0.5	300.09	14	i61-83o96-118i125-147o151-173i186-205o209-231i252-271o281-303i324-346o361-380i387-406o421-443i456-478o523-545i	14	0	i60-84o96-115i127-151o157-176i188-206o212-232i252-273o285-303i324-344o364-381i388-406o418-440i460-478o523-545i	plas:26.0
MVLG_00594T0	0.72	-	0.122	20	0.138	20	0.256	16	0.154	0.146	N	0.45	noTM	0.091	24	N	0.084	24	N	0.272	17	N	0.125	N	0.104	N	Q	0.001	21	N	0.003	N	412	0.062	0.091	0.853	_	2	-	6.41	0	6.41	0	o	1	0	o248-269i	nucl:10.5	cyto_nucl:9.0
MVLG_00595T0	0.6	-	0.114	38	0.129	3	0.161	1	0.148	0.14	N	0.45	noTM	0.122	26	N	0.042	7	N	0.3	1	N	0.158	N	0.1	N	Q	0	53	N	0.002	N	492	0.826	0.009	0.383	M	3	93	0	0	0	0	o	0	0	i	nucl:13.5	cyto_nucl:10.5
MVLG_00596T0	0.68	-	0.135	50	0.114	50	0.109	14	0.098	0.106	N	0.45	noTM	0.087	50	N	0.038	16	N	0.094	2	N	0.041	N	0.039	N	Q	0.008	16	N	0.009	N	345	0.12	0.096	0.885	_	2	-	0.03	0	0.03	0	o	0	0	i	cyto_nucl:15.3	cyto:13.5
MVLG_00597T0	0.43	-	0.109	38	0.108	38	0.116	30	0.099	0.103	N	0.45	noTM	0.046	27	N	0.025	4	N	0.115	1	N	0.08	N	0.052	N	Q	0	24	N	0	N	145	0.816	0.067	0.195	M	2	115	42.54	0	42.54	2	i70-88o98-120i	2	0	i70-87o99-120i	plas:22.0	nucl:2.0
MVLG_00598T0	0.71	-	0.154	51	0.136	51	0.175	50	0.113	0.124	N	0.45	noTM	0.05	51	N	0.049	17	N	0.274	1	N	0.125	N	0.087	N	Q	0.087	56	N	0.102	N	1075	0.494	0.041	0.572	_	5	-	0.04	0	0.04	0	o	0	0	i	nucl:9.0	mito:6.0
MVLG_00599T0	0.74	-	0.112	41	0.117	5	0.134	1	0.121	0.119	N	0.45	noTM	0.094	26	N	0.038	18	N	0.345	4	N	0.09	N	0.064	N	Q	0	26	N	0	N	728	0.763	0.007	0.484	M	4	11	6.61	0	6.61	0	o	1	0	i98-115o	plas:13.0	nucl:5.0
MVLG_00600T0	0.59	-	0.13	32	0.115	32	0.122	31	0.106	0.11	N	0.45	noTM	0.136	32	N	0.048	32	N	0.129	3	N	0.047	N	0.048	N	Q	0	32	N	0.001	N	603	0.688	0.026	0.445	M	4	8	19.47	0	19.47	1	i153-175o	1	0	o156-174i	plas:13.0	mito:5.0
MVLG_00601T0	0.25	-	0.456	23	0.635	23	0.945	5	0.884	0.769	Y	0.45	noTM	0.493	23	Y	0.646	23	Y	0.985	5	Y	0.92	Y	0.783	Y	S	0.65	23	Y	0.932	Y	489	0.031	0.952	0.047	S	1	22	17.19	17.04	0.15	1	i5-23o	0	Y	n4-14c22/23o	extr:11.0	plas:7.0
MVLG_00602T0	0.64	-	0.111	63	0.123	2	0.147	1	0.147	0.136	N	0.45	noTM	0.067	30	N	0.049	5	N	0.403	2	N	0.295	N	0.172	N	Q	0.002	21	N	0.007	N	671	0.134	0.074	0.813	_	2	-	27.63	0.04	27.59	1	i237-259o	1	0	o237-259i	plas:11.0	mito:5.0
MVLG_00603T0	0.19	-	0.119	33	0.169	5	0.276	1	0.262	0.219	N	0.45	noTM	0.127	33	N	0.161	33	N	0.414	27	N	0.138	N	0.149	N	Q	0	31	N	0	N	243	0.069	0.462	0.512	_	5	-	0.47	0.46	0.01	0	o	0	0	i	cysk:20.0	cyto:4.0
MVLG_00604T0	0.54	-	0.169	20	0.206	20	0.298	11	0.239	0.22	N	0.5	TM	0.201	32	N	0.236	32	N	0.821	12	N	0.478	N	0.357	N	Q	0.154	32	N	0.365	N	223	0.197	0.486	0.143	S	4	31	17.86	17.86	0	1	o4-23i	0	Y	n4-14c19/20o	nucl:13.0	cyto:6.5
MVLG_00605T0	0.01	-	0.163	18	0.163	18	0.279	31	0.164	0.164	N	0.45	noTM	0.221	18	N	0.148	18	N	0.674	12	N	0.289	N	0.219	N	Q	0.212	18	N	0.272	N	362	0.664	0.064	0.225	M	3	41	6.73	6.27	0.46	0	o	0	0	i	mito:21.0	cyto:4.5
MVLG_00606T0	0.53	-	0.13	20	0.117	43	0.192	62	0.109	0.114	N	0.5	TM	0.18	20	N	0.125	50	N	0.82	46	N	0.22	N	0.173	N	A	0.001	64	N	0.002	N	539	0.547	0.022	0.475	M	5	44	21.97	20.02	1.95	1	i39-61o	1	0	i39-61o	mito:9.0	golg:5.0
MVLG_00607T0	0.89	-	0.112	15	0.12	15	0.157	2	0.128	0.124	N	0.45	noTM	0.033	30	N	0.04	18	N	0.213	2	N	0.105	N	0.073	N	Q	0.094	36	N	0.205	N	1206	0.797	0.029	0.278	M	3	47	0	0	0	0	o	0	0	i	mito:12.5	cyto_mito:9.5
MVLG_00608T0	0.28	-	0.125	17	0.118	17	0.136	21	0.113	0.116	N	0.45	noTM	0.093	17	N	0.048	35	N	0.395	1	N	0.104	N	0.076	N	Q	0.258	17	N	0.259	N	121	0.92	0.025	0.096	M	1	21	0	0	0	0	o	0	0	i	mito:20.0	cyto:4.0
MVLG_00609T0	0.43	-	0.108	35	0.117	64	0.195	51	0.096	0.109	N	0.5	TM	0.025	26	N	0.04	38	N	0.416	37	N	0.069	N	0.054	N	Q	0	58	N	0	N	166	0.051	0.234	0.898	_	2	-	28.15	14.84	13.31	2	i29-51o61-80i	2	0	i29-48o60-80i	nucl:10.0	mito:10.0
MVLG_00610T0	0.99	-	0.121	18	0.121	2	0.145	1	0.145	0.134	N	0.45	noTM	0.091	25	N	0.052	18	N	0.099	2	N	0.07	N	0.061	N	Q	0.016	27	N	0.046	N	1375	0.126	0.097	0.823	_	2	-	0	0	0	0	o	0	0	i	nucl:20.5	cyto_nucl:13.5
MVLG_00611T0	0.89	-	0.11	61	0.119	9	0.177	8	0.155	0.138	N	0.45	noTM	0.037	31	N	0.042	13	N	0.279	1	N	0.134	N	0.088	N	Q	0	32	N	0	N	340	0.422	0.131	0.325	M	5	17	0.01	0	0.01	0	o	0	0	i	mito:12.0	nucl:9.5
MVLG_00612T0	0.38	-	0.198	20	0.153	20	0.157	17	0.116	0.133	N	0.45	noTM	0.388	20	Y	0.091	20	N	0.37	4	N	0.109	N	0.1	N	Q	0.117	42	N	0.398	N	1053	0.494	0.065	0.496	_	5	-	127.17	1.89	125.28	5	i103-125o178-200i308-330o345-367i374-396o	7	0	o101-120i179-203o262-281i308-326o346-365i377-395o401-421i	plas:20.0	mito:2.0
MVLG_00613T0	0.05	-	0.111	58	0.108	31	0.138	12	0.106	0.107	N	0.45	noTM	0.209	20	N	0.061	20	N	0.159	4	N	0.051	N	0.056	N	Q	0	0	N	0	N	472	0.095	0.061	0.917	_	1	-	0.16	0	0.16	0	o	0	0	i	cyto:16.5	cyto_nucl:10.5
MVLG_00614T0	0.97	-	0.112	27	0.104	52	0.108	56	0.094	0.099	N	0.45	noTM	0.093	27	N	0.021	3	N	0.081	1	N	0.06	N	0.041	N	Q	0	0	N	0	N	1738	0.362	0.029	0.725	_	4	-	0.01	0	0.01	0	o	0	0	i	nucl:19.5	cyto_nucl:15.0
MVLG_00615T0	0.02	-	0.118	31	0.116	31	0.148	22	0.116	0.116	N	0.45	noTM	0.185	23	N	0.096	23	N	0.324	6	N	0.134	N	0.115	N	Q	0	23	N	0	N	506	0.06	0.126	0.892	_	2	-	0.37	0	0.37	0	o	0	0	i	cyto:24.5	cyto_nucl:13.0
MVLG_00616T0	0.48	-	0.116	56	0.141	3	0.211	4	0.183	0.164	N	0.45	noTM	0.153	56	N	0.058	21	N	0.494	2	N	0.153	N	0.105	N	Q	0	0	N	0	N	1004	0.213	0.034	0.79	_	3	-	0.38	0	0.38	0	o	1	0	i381-403o	nucl:8.0	cyto:8.0
MVLG_00617T0	0.05	-	0.15	54	0.121	54	0.113	21	0.095	0.107	N	0.45	noTM	0.19	54	N	0.016	3	N	0.047	1	N	0.04	N	0.028	N	Q	0	0	N	0	N	424	0.06	0.245	0.9	_	2	-	196.29	0.79	195.5	9	i61-80o90-112i133-152o167-189i196-218o238-260i273-295o323-345i365-387o	8	0	i65-84o90-114i135-152o164-190i202-226o238-260i318-345o365-387i	plas:27.0
MVLG_00618T0	0.11	-	0.15	42	0.133	42	0.199	11	0.13	0.132	N	0.5	TM	0.056	48	N	0.181	40	N	0.945	34	Y	0.35	N	0.265	N	A	0.001	48	N	0.001	N	468	0.153	0.384	0.676	_	4	-	258.37	22.58	235.79	12	i27-46o61-83i90-112o116-138i151-173o178-197i255-277o297-319i340-362o367-389i396-418o433-455i	12	0	i27-49o61-79i91-112o118-138i150-172o178-198i254-279o299-319i339-362o368-389i401-422o434-456i	plas:26.0
MVLG_00619T0	0.11	-	0.109	12	0.104	70	0.122	23	0.098	0.1	N	0.45	noTM	0.081	26	N	0.025	7	N	0.116	1	N	0.06	N	0.043	N	Q	0	15	N	0	N	499	0.072	0.072	0.917	_	1	-	0	0	0	0	o	0	0	i	cyto:14.0	nucl:6.0
MVLG_00619T1	0.11	-	0.109	12	0.104	70	0.122	23	0.098	0.1	N	0.45	noTM	0.081	26	N	0.025	7	N	0.116	1	N	0.06	N	0.043	N	Q	0	15	N	0	N	499	0.072	0.072	0.917	_	1	-	0	0	0	0	o	0	0	i	cyto:14.0	nucl:6.0
MVLG_00620T0	0.77	-	0.185	17	0.192	17	0.242	7	0.19	0.191	N	0.45	noTM	0.213	17	N	0.179	17	N	0.444	4	N	0.201	N	0.19	N	Q	0.306	17	N	0.316	N	840	0.346	0.091	0.536	_	5	-	0	0	0	0	o	0	0	i	nucl:14.0	cyto_nucl:13.0
MVLG_00621T0	0.45	-	0.189	24	0.212	24	0.412	1	0.273	0.237	N	0.5	TM	0.338	20	Y	0.407	20	Y	0.979	12	Y	0.846	Y	0.627	Y	S	0.272	20	N	0.965	Y	287	0.561	0.737	0.009	S	5	19	125.69	36.63	89.06	5	o4-26i46-65o90-109i121-143o147-169i	7	0	o6-27i39-60o90-109i121-141o147-163i184-205o225-244i	plas:20.0	mito:3.0
MVLG_00622T0	0.02	-	0.119	40	0.112	40	0.144	34	0.1	0.105	N	0.45	noTM	0.109	29	N	0.051	29	N	0.177	28	N	0.059	N	0.055	N	Q	0	40	N	0	N	305	0.059	0.098	0.918	_	1	-	0.16	0	0.16	0	o	0	0	i	cyto:23.5	cyto_nucl:12.5
MVLG_00623T0	0.16	-	0.143	17	0.135	17	0.152	16	0.127	0.131	N	0.45	noTM	0.148	22	N	0.101	22	N	0.24	9	N	0.117	N	0.109	N	Q	0.001	17	N	0.003	N	503	0.106	0.081	0.861	_	2	-	4.23	0	4.23	0	o	0	0	i	cyto:14.5	cyto_nucl:9.0
MVLG_00624T0	0.32	-	0.14	40	0.118	40	0.112	8	0.1	0.108	N	0.45	noTM	0.226	40	N	0.077	40	N	0.284	1	N	0.049	N	0.063	N	Q	0.002	40	N	0.002	N	136	0.834	0.018	0.281	M	3	26	0	0	0	0	o	0	0	i	mito:14.0	nucl:10.0
MVLG_00625T0	0.02	-	0.114	50	0.113	4	0.128	41	0.105	0.109	N	0.45	noTM	0.077	31	N	0.043	8	N	0.25	1	N	0.146	N	0.094	N	Q	0.005	20	N	0.006	N	488	0.129	0.045	0.889	_	2	-	0	0	0	0	o	0	0	i	cyto:18.0	cyto_nucl:15.5
MVLG_00626T0	0.09	-	0.203	26	0.171	26	0.229	24	0.149	0.159	N	0.45	noTM	0.352	20	Y	0.136	20	N	0.441	24	N	0.166	N	0.151	N	Q	0.001	20	N	0.003	N	371	0.078	0.371	0.68	_	4	-	0.09	0.07	0.02	0	o	0	0	i	cyto:23.0	cyto_nucl:13.0
MVLG_00627T0	0.47	-	0.11	56	0.106	56	0.113	38	0.099	0.103	N	0.45	noTM	0.078	31	N	0.023	31	N	0.04	6	N	0.022	N	0.023	N	Q	0	0	N	0	N	711	0.083	0.049	0.939	_	1	-	15.53	0	15.53	0	o	1	0	o100-122i	plas:13.0	mito:4.0
MVLG_00627T1	0.45	-	0.11	56	0.106	56	0.113	38	0.099	0.103	N	0.45	noTM	0.078	31	N	0.023	31	N	0.04	6	N	0.022	N	0.023	N	Q	0	0	N	0	N	690	0.083	0.049	0.939	_	1	-	15.53	0	15.53	0	o	1	0	o100-122i	plas:13.0	mito:4.0
MVLG_00628T0	0.9	-	0.11	64	0.106	44	0.117	26	0.104	0.105	N	0.45	noTM	0.036	27	N	0.023	16	N	0.094	2	N	0.044	N	0.034	N	Q	0	25	N	0	N	827	0.063	0.082	0.946	_	1	-	0	0	0	0	o	0	0	i	nucl:21.0	cyto:5.0
MVLG_00629T0	0.3	-	0.111	50	0.157	1	0.238	1	0	0.072	N	0.45	noTM	0.077	22	N	0.056	11	N	0.485	6	N	0.322	N	0.189	N	S	0.286	52	N	0.818	Y	545	0.936	0.016	0.116	M	1	75	165.09	0.08	165.01	8	i152-174o238-257i264-286o306-328i366-388o442-459i480-502o506-523i	8	0	i156-176o238-256i268-286o306-328i366-388o440-458i479-497o503-523i	plas:14.0	mito:7.0
MVLG_00630T0	0.5	-	0.136	29	0.135	5	0.186	21	0.141	0.138	N	0.45	noTM	0.135	28	N	0.071	8	N	0.564	3	N	0.407	N	0.239	N	S	0.148	41	N	0.603	Y	678	0.944	0.007	0.114	M	1	80	15.25	0	15.25	0	o	1	0	o617-635i	mito:15.5	cyto_mito:11.0
MVLG_00631T0	0.11	W-185	0.113	59	0.189	1	0.402	5	0	0.114	N	0.5	TM	0.048	25	N	0.089	20	N	0.863	6	N	0.432	N	0.26	N	A	0.032	59	N	0.06	N	210	0.94	0.048	0.041	M	1	44	66.56	21.04	45.52	3	i37-59o96-118i131-153o	2	0	i91-111o131-153i	mito:15.0	nucl:3.0
MVLG_00632T0	0.13	-	0.109	56	0.131	2	0.167	1	0.167	0.151	N	0.45	noTM	0.026	24	N	0.05	11	N	0.355	6	N	0.263	N	0.157	N	Q	0	30	N	0	N	603	0.403	0.192	0.426	_	5	-	236.79	0	236.79	11	i183-200o205-222i229-251o278-300i313-335o369-391i398-416o436-458i465-482o492-514i575-594o	13	0	i66-82o147-172i184-201o207-224i231-256o276-296i317-339o365-386i398-417o437-458i467-486o492-514i575-594o	plas:25.0
MVLG_00633T0	0.7	-	0.131	42	0.113	42	0.122	8	0.101	0.106	N	0.45	noTM	0.092	35	N	0.05	35	N	0.16	1	N	0.054	N	0.052	N	Q	0.014	15	N	0.015	N	807	0.159	0.057	0.878	_	2	-	0	0	0	0	o	0	0	i	cyto:9.5	cyto_nucl:9.0
MVLG_00634T0	0.03	-	0.124	22	0.112	22	0.124	28	0.1	0.106	N	0.45	noTM	0.186	22	N	0.068	22	N	0.211	3	N	0.07	N	0.069	N	Q	0	22	N	0	N	203	0.088	0.073	0.911	_	1	-	1.25	0	1.25	0	o	0	0	i	cysk:15.0	cyto:4.5
MVLG_00635T0	0.22	-	0.116	56	0.111	56	0.173	53	0.1	0.105	N	0.45	noTM	0.049	25	N	0.019	14	N	0.05	1	N	0.024	N	0.022	N	Q	0	16	N	0	N	1020	0.058	0.094	0.955	_	1	-	165.31	0.02	165.29	7	i175-197o207-229i373-395o415-437i886-908o913-935i960-982o	7	0	i174-197o209-229i372-394o414-437i886-909o915-935i960-985o	plas:24.0	E.R.:2.0
MVLG_00636T0	0.43	-	0.111	61	0.107	48	0.124	23	0.101	0.104	N	0.45	noTM	0.067	37	N	0.018	43	N	0.04	4	N	0.018	N	0.018	N	Q	0	37	N	0	N	845	0.203	0.009	0.915	_	2	-	0.03	0	0.03	0	o	0	0	i	cyto_nucl:12.0	cyto:11.0
MVLG_00637T0	0.3	-	0.111	35	0.106	35	0.113	14	0.103	0.104	N	0.45	noTM	0.127	25	N	0.027	34	N	0.146	31	N	0.03	N	0.029	N	Q	0.082	33	N	0.246	N	971	0.131	0.045	0.898	_	2	-	1.66	0	1.66	0	o	1	0	i222-243o	cyto:10.0	cyto_nucl:7.3
MVLG_00638T0	0.36	-	0.121	38	0.126	17	0.195	17	0.13	0.127	N	0.5	TM	0.1	33	N	0.238	33	N	0.804	29	N	0.325	N	0.281	N	Q	0.003	31	N	0.004	N	1105	0.152	0.195	0.591	_	4	-	30.97	17.92	13.05	2	o15-37i115-137o	0	0	i	cyto:8.0	E.R.:6.0
MVLG_00639T0	0.84	-	0.134	17	0.125	17	0.14	1	0.109	0.116	N	0.45	noTM	0.115	17	N	0.09	17	N	0.244	7	N	0.105	N	0.098	N	Q	0.039	25	N	0.131	N	944	0.285	0.05	0.755	_	3	-	0.2	0	0.2	0	o	0	0	i	plas:14.0	nucl:9.0
MVLG_00640T0	0.78	-	0.124	20	0.13	20	0.176	12	0.136	0.133	N	0.45	noTM	0.067	20	N	0.073	13	N	0.443	1	N	0.137	N	0.105	N	Q	0.014	18	N	0.032	N	455	0.288	0.052	0.633	_	4	-	0	0	0	0	o	0	0	i	nucl:18.0	mito:6.5
MVLG_00641T0	0.16	-	0.11	32	0.121	14	0.172	8	0.146	0.135	N	0.45	noTM	0.062	32	N	0.075	32	N	0.298	10	N	0.132	N	0.104	N	Q	0.001	32	N	0.002	N	442	0.643	0.091	0.272	M	4	85	0.63	0.02	0.61	0	o	0	0	i	mito:14.0	cyto:8.0
MVLG_00642T0	0.01	-	0.11	28	0.105	38	0.111	17	0.099	0.102	N	0.45	noTM	0.098	28	N	0.036	28	N	0.054	1	N	0.027	N	0.031	N	Q	0.001	28	N	0.001	N	549	0.21	0.042	0.817	_	2	-	241.7	0	241.7	10	i79-101o111-133i146-165o170-187i208-230o240-262i426-448o463-485i492-514o524-546i	11	0	i82-101o146-164i171-191o211-230i242-263o356-378i390-406o426-445i457-474o494-513i525-544o	plas:27.0
MVLG_00643T0	0.13	-	0.121	21	0.109	21	0.113	23	0.098	0.103	N	0.45	noTM	0.228	24	N	0.037	16	N	0.116	2	N	0.043	N	0.04	N	Q	0	24	N	0	N	123	0.087	0.07	0.909	_	1	-	0	0	0	0	o	0	0	i	cyto:13.0	cyto_nucl:11.5
MVLG_00644T0	0.46	-	0.117	27	0.125	16	0.157	6	0.131	0.128	N	0.45	noTM	0.168	16	N	0.169	16	N	0.434	5	N	0.236	N	0.203	N	Q	0.048	27	N	0.078	N	351	0.916	0.019	0.152	M	2	18	0	0	0	0	o	0	0	i	mito:21.0	cyto:3.5
MVLG_00645T0	0.41	-	0.121	33	0.141	24	0.305	23	0.165	0.154	N	0.45	noTM	0.276	24	N	0.156	24	N	0.375	2	N	0.189	N	0.172	N	Q	0.055	24	N	0.082	N	314	0.917	0.012	0.177	M	2	27	0.02	0	0.02	0	o	0	0	i	mito:23.0	nucl:3.0
MVLG_00646T0	0.07	-	0.137	43	0.137	19	0.223	40	0.152	0.145	N	0.45	noTM	0.118	19	N	0.102	35	N	0.564	13	N	0.196	N	0.149	N	Q	0.076	43	N	0.156	N	392	0.039	0.274	0.812	_	3	-	0	0	0	0	o	0	0	i	cyto:21.0	cyto_nucl:12.8
MVLG_00647T0	0.32	-	0.458	28	0.454	28	0.678	7	0.513	0.478	N	0.5	TM	0.591	28	Y	0.619	28	Y	0.97	12	Y	0.767	Y	0.693	Y	S	0.775	28	Y	0.974	Y	968	0.025	0.939	0.063	S	1	27	14.79	14.48	0.31	0	o	0	Y	n12-22c27/28o	extr:26.0
MVLG_00648T0	0.17	-	0.843	28	0.887	28	0.978	19	0.931	0.911	Y	0.45	noTM	0.816	28	Y	0.824	28	Y	0.997	12	Y	0.928	Y	0.876	Y	S	0.959	28	Y	1	Y	961	0.063	0.955	0.01	S	1	27	15.45	15.35	0.1	0	o	0	Y	n11-22c27/28o	extr:26.0
MVLG_00648T1	0.17	-	0.843	28	0.887	28	0.978	19	0.931	0.911	Y	0.45	noTM	0.816	28	Y	0.824	28	Y	0.997	12	Y	0.928	Y	0.876	Y	S	0.959	28	Y	1	Y	961	0.063	0.955	0.01	S	1	27	15.45	15.35	0.1	0	o	0	Y	n11-22c27/28o	extr:26.0
MVLG_00649T0	0.73	-	0.124	9	0.116	9	0.211	36	0.102	0.108	N	0.45	noTM	0.069	19	N	0.069	39	N	0.352	36	N	0.1	N	0.084	N	Q	0.026	39	N	0.059	N	553	0.785	0.03	0.327	M	3	33	20.29	0	20.29	1	i131-153o	1	0	i131-152o	mito:14.0	plas:6.0
MVLG_00650T0	0.06	-	0.123	16	0.118	16	0.136	10	0.112	0.115	N	0.45	noTM	0.11	16	N	0.059	37	N	0.126	28	N	0.06	N	0.059	N	Q	0.015	16	N	0.019	N	565	0.686	0.022	0.417	M	4	50	270.32	0	270.32	12	i125-147o152-174i187-209o229-251i258-280o290-309i329-351o391-413i426-444o449-471i492-514o534-556i	12	0	i122-147o153-177i189-211o231-251i258-275o295-317i329-356o390-419i426-448o454-474i494-514o534-555i	plas:24.0	mito:2.0
MVLG_00650T1	0.01	-	0.128	41	0.215	2	0.447	1	0.447	0.307	N	0.5	TM	0.101	20	N	0.21	39	N	0.935	35	Y	0.626	Y	0.418	N	S	0.27	20	N	0.46	N	438	0.113	0.85	0.154	S	2	38	257.83	29.65	228.18	11	o25-47i60-82o102-124i131-153o163-182i202-224o264-286i299-317o322-344i365-387o407-429i	11	Y	n3-14c19/20o29-50i62-84o104-124i131-148o168-190i202-229o263-292i299-321o327-347i367-387o407-428i	plas:19.0	mito:4.0
MVLG_00651T0	0.07	-	0.118	17	0.113	17	0.13	19	0.104	0.108	N	0.45	noTM	0.134	17	N	0.061	17	N	0.388	1	N	0.079	N	0.07	N	Q	0.026	17	N	0.028	N	361	0.062	0.12	0.876	_	2	-	0.98	0	0.98	0	o	0	0	i	cyto:9.5	cysk:8.0
MVLG_00652T0	0.69	-	0.136	64	0.119	64	0.123	54	0.102	0.11	N	0.45	noTM	0.127	24	N	0.074	17	N	0.237	4	N	0.116	N	0.095	N	Q	0.028	19	N	0.051	N	962	0.627	0.071	0.323	M	4	74	0	0	0	0	o	0	0	i	mito:11.5	cyto_mito:8.8
MVLG_00653T0	0.23	-	0.139	24	0.225	5	0.495	1	0.403	0.321	N	0.45	noTM	0.243	24	N	0.197	24	N	0.558	23	N	0.312	N	0.254	N	Q	0.093	24	N	0.157	N	178	0.462	0.056	0.357	M	5	31	0.1	0.03	0.07	0	o	0	0	i	mito:12.0	extr:7.0
MVLG_00654T0	0.89	-	0.117	60	0.112	36	0.146	23	0.11	0.111	N	0.45	noTM	0.079	20	N	0.029	5	N	0.132	1	N	0.112	N	0.07	N	Q	0.018	18	N	0.027	N	385	0.092	0.046	0.862	_	2	-	0	0	0	0	o	0	0	i	nucl:22.5	cyto_nucl:13.5
MVLG_00655T0	0.02	-	0.329	17	0.236	17	0.221	10	0.166	0.198	N	0.45	noTM	0.568	17	Y	0.444	17	Y	0.811	4	N	0.413	N	0.429	N	Q	0.114	17	N	0.135	N	207	0.184	0.146	0.685	_	3	-	0.3	0	0.3	0	o	0	0	i	extr:17.0	mito:7.0
MVLG_00656T0	0.74	-	0.111	39	0.138	5	0.184	1	0.141	0.14	N	0.45	noTM	0.043	44	N	0.039	40	N	0.13	8	N	0.045	N	0.042	N	Q	0.001	31	N	0.003	N	1084	0.352	0.04	0.738	_	4	-	113.32	0	113.32	5	o842-861i933-955o989-1011i1018-1037o1042-1061i	7	0	o809-831i843-863o905-922i934-954o985-1005i1017-1036o1042-1061i	plas:16.0	nucl:7.5
MVLG_00657T0	0.06	-	0.134	40	0.118	40	0.13	5	0.107	0.112	N	0.45	noTM	0.068	24	N	0.045	40	N	0.167	1	N	0.05	N	0.047	N	Q	0.001	40	N	0.003	N	314	0.266	0.031	0.836	_	3	-	0.5	0.36	0.14	0	o	0	0	i	cyto:15.5	cyto_nucl:10.0
MVLG_00658T0	0	-	0.154	27	0.121	27	0.119	56	0.095	0.107	N	0.45	noTM	0.745	27	Y	0.057	27	N	0.135	2	N	0.033	N	0.045	N	Q	0	19	N	0	N	324	0.082	0.063	0.908	_	1	-	0.02	0	0.02	0	o	0	0	i	cyto:18.0	cyto_nucl:14.5
MVLG_00659T0	0.35	-	0.138	30	0.245	23	0.557	7	0.443	0.352	N	0.45	noTM	0.148	23	N	0.224	23	N	0.801	14	N	0.551	Y	0.387	N	S	0.347	34	N	0.99	Y	333	0.72	0.083	0.095	M	2	6	0.17	0.13	0.04	0	o	0	Y	n6-17c29/30o	mito:18.0	extr:6.0
MVLG_00660T0	0.01	-	0.122	15	0.159	15	0.317	14	0.228	0.197	N	0.45	noTM	0.119	20	N	0.154	20	N	0.915	12	Y	0.467	N	0.311	N	Q	0.006	15	N	0.011	N	181	0.497	0.203	0.223	M	4	83	0.27	0.27	0	0	o	0	0	i	mito:11.0	cyto:5.5
MVLG_00661T0	0.46	-	0.109	69	0.104	69	0.11	9	0.092	0.098	N	0.45	noTM	0.067	31	N	0.03	31	N	0.055	27	N	0.018	N	0.024	N	Q	0	0	N	0	N	412	0.068	0.047	0.948	_	1	-	0	0	0	0	o	0	0	i	nucl:16.0	cyto_nucl:12.5
MVLG_00662T0	0.34	-	0.111	70	0.105	70	0.105	56	0.095	0.1	N	0.45	noTM	0.023	18	N	0.028	5	N	0.142	2	N	0.105	N	0.066	N	Q	0	0	N	0	N	262	0.072	0.061	0.916	_	1	-	0	0	0	0	o	0	0	i	nucl:18.0	cyto:6.0
MVLG_00663T0	0	-	0.154	35	0.137	35	0.161	5	0.12	0.128	N	0.45	noTM	0.102	35	N	0.119	35	N	0.341	12	N	0.149	N	0.134	N	Q	0.063	35	N	0.124	N	169	0.573	0.013	0.65	_	5	-	0	0	0	0	o	0	0	i	cyto:15.0	cyto_nucl:10.3
MVLG_00664T0	0.35	-	0.109	42	0.115	1	0.133	3	0	0.053	N	0.45	noTM	0.139	26	N	0.02	9	N	0.087	1	N	0.057	N	0.039	N	Q	0	0	N	0	N	761	0.151	0.025	0.914	_	2	-	0.45	0.03	0.42	0	o	0	0	i	cyto:12.5	cyto_nucl:9.5
MVLG_00665T0	0.58	-	0.121	25	0.112	25	0.122	1	0.106	0.109	N	0.45	noTM	0.07	24	N	0.029	24	N	0.115	8	N	0.06	N	0.044	N	Q	0	21	N	0.001	N	468	0.061	0.088	0.917	_	1	-	0.05	0.05	0	0	o	0	0	i	nucl:19.0	mito:3.0
MVLG_00666T0	0.17	-	0.228	34	0.15	34	0.149	38	0.098	0.122	N	0.45	noTM	0.183	34	N	0.1	34	N	0.15	31	N	0.041	N	0.071	N	Q	0.003	34	N	0.003	N	475	0.072	0.114	0.885	_	2	-	0.11	0	0.11	0	o	0	0	i	cyto:22.0	cyto_nucl:13.0
MVLG_00667T0	0.93	-	0.17	16	0.164	16	0.2	1	0.139	0.151	N	0.45	noTM	0.13	16	N	0.182	16	N	0.548	4	N	0.325	N	0.254	N	Q	0.182	23	N	0.448	N	1912	0.916	0.023	0.116	M	1	76	0.33	0	0.33	0	o	2	0	o925-943i1249-1267o	mito:10.0	nucl:9.5
MVLG_00668T0	0.03	-	0.155	25	0.208	21	0.362	4	0.298	0.256	N	0.45	noTM	0.347	25	Y	0.255	25	N	0.793	5	N	0.467	N	0.361	N	S	0.245	25	N	0.558	Y	273	0.294	0.125	0.295	_	5	-	3.13	3.02	0.11	0	o	0	Y	n8-18c23/24o	mito:13.0	cyto:10.5
MVLG_00669T0	0.08	S-513	0.229	38	0.385	38	0.788	28	0.49	0.442	N	0.45	noTM	0.171	38	N	0.368	38	Y	0.94	32	Y	0.431	N	0.399	N	S	0.597	38	Y	0.727	Y	537	0.269	0.589	0.202	S	4	37	3.62	1.01	2.61	0	o	0	Y	n24-32c37/38o	extr:20.0	plas:4.0
MVLG_00670T0	0.16	-	0.131	64	0.105	40	0.125	39	0.093	0.1	N	0.5	TM	0.099	56	N	0.221	56	N	0.898	52	Y	0.169	N	0.195	N	A	0	58	N	0	N	670	0.101	0.101	0.875	_	2	-	25.08	20.13	4.95	1	i40-62o	1	0	i41-64o	extr:15.0	plas:5.0
MVLG_00671T0	0.22	-	0.109	21	0.111	46	0.136	66	0.097	0.106	N	0.5	TM	0.043	21	N	0.033	21	N	0.141	6	N	0.077	N	0.055	N	Q	0.033	21	N	0.121	N	681	0.141	0.044	0.907	_	2	-	99.11	1.64	97.47	4	o388-410i423-445o514-536i541-563o	5	0	o390-411i423-446o452-469i513-535o541-563i	cyto:12.0	plas:7.0
MVLG_00672T0	0.32	-	0.152	20	0.184	2	0.33	1	0.33	0.262	N	0.45	noTM	0.183	18	N	0.288	18	N	0.866	12	N	0.575	Y	0.432	Y	S	0.425	18	N	0.761	Y	347	0.911	0.02	0.114	M	2	112	116.35	0.04	116.31	6	i145-164o207-229i234-253o263-285i290-310o325-342i	6	0	i145-163o211-230i237-257o263-283i290-313o325-342i	plas:17.0	mito:6.0
MVLG_00673T0	0.25	-	0.111	36	0.11	22	0.125	7	0.111	0.11	N	0.45	noTM	0.126	67	N	0.034	22	N	0.154	12	N	0.045	N	0.039	N	Q	0	22	N	0.001	N	240	0.199	0.051	0.856	_	2	-	0	0	0	0	o	0	0	i	nucl:15.5	cyto_nucl:13.5
MVLG_00674T0	0.27	-	0.109	23	0.114	2	0.127	1	0.127	0.121	N	0.45	noTM	0.108	20	N	0.032	12	N	0.11	2	N	0.068	N	0.05	N	Q	0.007	44	N	0.019	N	143	0.712	0.013	0.512	M	4	26	22.24	0	22.24	1	i95-117o	1	0	i103-121o	mito:11.0	nucl:5.0
MVLG_00675T0	0.72	-	0.113	65	0.113	4	0.123	1	0.118	0.116	N	0.45	noTM	0.044	25	N	0.024	16	N	0.08	1	N	0.033	N	0.029	N	Q	0	0	N	0	N	801	0.307	0.057	0.762	_	3	-	9.48	0	9.48	0	o	1	0	i111-128o	nucl:12.5	mito:10.0
MVLG_00676T0	0.03	T-420	0.263	46	0.184	46	0.364	45	0.142	0.167	N	0.5	TM	0.284	46	N	0.459	46	Y	0.953	36	Y	0.429	N	0.444	Y	A	0.452	46	N	0.469	N	451	0.067	0.762	0.476	S	4	45	138.9	25.14	113.76	7	i21-43o53-75i214-236o256-278i364-381o391-413i426-448o	6	0	o26-44i214-238o258-278i365-382o394-412i424-443o	plas:21.0	E.R.:3.0
MVLG_00677T0	0.19	-	0.561	21	0.713	21	0.954	12	0.905	0.817	Y	0.45	noTM	0.538	21	Y	0.672	21	Y	0.982	14	Y	0.916	Y	0.794	Y	S	0.587	21	Y	1	Y	215	0.021	0.97	0.046	S	1	20	2.55	2.53	0.02	0	o	0	Y	n3-14c20/21o	extr:11.0	mito:4.0
MVLG_00678T0	0.26	-	0.117	31	0.109	58	0.122	50	0.1	0.104	N	0.45	noTM	0.069	31	N	0.042	31	N	0.084	27	N	0.03	N	0.036	N	Q	0.006	31	N	0.007	N	313	0.571	0.03	0.563	M	5	82	0.08	0	0.08	0	o	0	0	i	mito:20.5	cyto_mito:11.8
MVLG_00679T0	0.24	-	0.128	17	0.159	17	0.364	14	0.2	0.181	N	0.45	noTM	0.162	17	N	0.189	17	N	0.587	1	N	0.309	N	0.249	N	Q	0.023	17	N	0.033	N	162	0.473	0.08	0.358	M	5	42	0.02	0	0.02	0	o	0	0	i	mito:22.5	cyto_mito:13.5
MVLG_00680T0	0.08	S-209	0.11	29	0.104	69	0.11	56	0.096	0.1	N	0.45	noTM	0.16	25	N	0.024	39	N	0.05	7	N	0.02	N	0.022	N	Q	0	23	N	0	N	240	0.064	0.048	0.949	_	1	-	16.84	0	16.84	1	o216-238i	1	0	o219-238i	extr:17.0	cyto:7.0
MVLG_00681T0	0.01	-	0.258	24	0.381	24	0.674	6	0.569	0.483	Y	0.45	noTM	0.33	24	Y	0.483	24	Y	0.962	7	Y	0.827	Y	0.655	Y	Q	0.184	24	N	0.266	N	228	0.023	0.892	0.219	S	2	23	32.76	4.63	28.13	0	o	0	0	i	extr:15.0	mito:7.0
MVLG_00682T0	0.03	G-290	0.341	44	0.43	44	0.727	30	0.496	0.456	N	0.5	TM	0.332	44	Y	0.495	44	Y	0.998	31	Y	0.614	Y	0.555	Y	S	0.948	44	Y	0.981	Y	321	0.156	0.578	0.23	S	4	43	41.12	21.19	19.93	2	i21-43o298-320i	1	Y	n25-36c43/44o301-320i	extr:19.0	plas:6.0
MVLG_00683T0	0.78	-	0.111	17	0.107	39	0.112	17	0.099	0.103	N	0.45	noTM	0.304	17	N	0.019	37	N	0.039	33	N	0.018	N	0.018	N	Q	0	0	N	0	N	323	0.057	0.028	0.973	_	1	-	0.01	0	0.01	0	o	0	0	i	nucl:22.5	cyto_nucl:13.5
MVLG_00684T0	0.27	-	0.115	38	0.112	38	0.138	27	0.101	0.106	N	0.45	noTM	0.129	28	N	0.047	38	N	0.311	27	N	0.049	N	0.048	N	Q	0.001	28	N	0.002	N	199	0.127	0.042	0.886	_	2	-	0.73	0.02	0.71	0	o	0	0	i	nucl:9.0	mito:8.0
MVLG_00685T0	0.37	-	0.17	20	0.134	20	0.125	19	0.106	0.119	N	0.45	noTM	0.437	20	Y	0.148	20	N	0.209	2	N	0.093	N	0.12	N	Q	0.011	20	N	0.014	N	249	0.502	0.101	0.465	M	5	119	12.53	0	12.53	0	o	0	0	i	mito:13.0	plas:5.0
MVLG_00686T0	0.12	-	0.153	22	0.132	22	0.19	21	0.114	0.122	N	0.45	noTM	0.463	22	Y	0.069	22	N	0.213	3	N	0.085	N	0.077	N	Q	0.007	22	N	0.007	N	304	0.664	0.058	0.31	M	4	76	21.11	0	21.11	1	i186-208o	1	0	o189-209i	mito:16.0	plas:5.0
MVLG_00687T0	0.65	-	0.131	54	0.129	19	0.219	12	0.147	0.139	N	0.45	noTM	0.082	25	N	0.063	10	N	0.645	1	N	0.458	N	0.261	N	Q	0.079	45	N	0.253	N	439	0.898	0.13	0.053	M	2	27	0.19	0.09	0.1	0	o	0	0	i	mito:22.0	nucl:3.0
MVLG_00688T0	0.59	-	0.109	57	0.113	5	0.121	1	0.108	0.11	N	0.45	noTM	0.081	24	N	0.043	7	N	0.34	2	N	0.197	N	0.12	N	Q	0	24	N	0	N	284	0.598	0.025	0.448	M	5	19	0.05	0	0.05	0	i	0	0	i	mito:11.0	nucl:8.0
MVLG_00689T0	0.61	-	0.135	27	0.117	27	0.132	33	0.1	0.108	N	0.45	noTM	0.109	27	N	0.053	17	N	0.135	3	N	0.07	N	0.061	N	Q	0.067	35	N	0.232	N	415	0.934	0.06	0.062	M	1	15	0	0	0	0	o	0	0	i	nucl:10.5	mito:8.0
MVLG_00690T0	0.24	S-492	0.598	32	0.729	32	0.954	14	0.858	0.799	Y	0.45	noTM	0.711	32	Y	0.748	32	Y	0.947	22	Y	0.759	Y	0.753	Y	S	0.812	32	Y	0.988	Y	515	0.527	0.777	0.01	S	4	31	9.53	9.45	0.08	0	o	0	Y	n15-26c31/32o	mito:19.0	extr:5.0
MVLG_00691T0	0.89	-	0.114	40	0.109	23	0.138	36	0.112	0.11	N	0.45	noTM	0.071	37	N	0.069	16	N	0.268	12	N	0.096	N	0.082	N	Q	0.002	37	N	0.005	N	1402	0.841	0.027	0.201	M	2	72	0.02	0	0.02	0	o	0	0	i	mito:13.0	nucl:4.0
MVLG_00692T0	0.09	-	0.605	20	0.304	20	0.36	38	0.156	0.224	N	0.45	noTM	0.879	20	Y	0.158	41	N	0.646	32	N	0.232	N	0.195	N	Q	0.261	20	N	0.465	N	269	0.101	0.342	0.645	_	4	-	0.04	0.04	0	0	o	0	0	i	cyto:10.0	cysk:7.0
MVLG_00693T0	0.58	-	0.12	41	0.11	41	0.121	46	0.093	0.101	N	0.45	noTM	0.084	41	N	0.027	41	N	0.042	43	N	0.018	N	0.022	N	Q	0	0	N	0	N	770	0.094	0.033	0.957	_	1	-	0	0	0	0	o	0	0	i	nucl:16.0	cyto_nucl:12.5
MVLG_00694T0	0.29	-	0.111	49	0.105	67	0.115	56	0.098	0.101	N	0.45	noTM	0.072	22	N	0.016	3	N	0.046	1	N	0.037	N	0.026	N	Q	0	54	N	0	N	554	0.137	0.04	0.881	_	2	-	0	0	0	0	o	0	0	i	nucl:13.5	cyto_nucl:10.0
MVLG_00695T0	0.01	-	0.268	30	0.314	30	0.458	24	0.302	0.309	N	0.5	TM	0.47	30	Y	0.577	30	Y	0.97	21	Y	0.69	Y	0.634	Y	S	0.285	30	N	0.479	N	166	0.031	0.927	0.188	S	2	29	87.31	32.1	55.21	4	i13-35o50-72i79-101o129-151i	4	0	i12-33o53-72i79-99o133-151i	plas:23.0	mito:3.0
MVLG_00696T0	0.06	-	0.118	37	0.11	37	0.14	24	0.103	0.106	N	0.45	noTM	0.044	23	N	0.042	23	N	0.174	4	N	0.085	N	0.063	N	Q	0	29	N	0	N	230	0.24	0.049	0.729	_	3	-	0.01	0	0.01	0	o	0	0	i	cysk:19.0	cyto:3.5
MVLG_00697T0	0.63	W-1900	0.284	27	0.199	27	0.197	6	0.143	0.169	N	0.45	noTM	0.306	27	N	0.143	17	N	0.438	2	N	0.265	N	0.204	N	S	0.673	27	Y	0.815	Y	1924	0.482	0.06	0.407	M	5	112	0.54	0	0.54	0	o	0	0	i	mito:15.0	nucl:7.0
MVLG_00697T1	0.63	W-1900	0.284	27	0.199	27	0.197	6	0.143	0.169	N	0.45	noTM	0.306	27	N	0.143	17	N	0.438	2	N	0.265	N	0.204	N	S	0.673	27	Y	0.815	Y	1924	0.482	0.06	0.407	M	5	112	0.54	0	0.54	0	o	0	0	i	mito:15.0	nucl:7.0
MVLG_00698T0	0.44	-	0.112	37	0.12	70	0.164	58	0.107	0.115	N	0.5	TM	0.081	30	N	0.054	30	N	0.279	2	N	0.061	N	0.057	N	Q	0.001	21	N	0.003	N	1187	0.038	0.428	0.845	_	3	-	177.87	1.79	176.08	8	i59-81o802-819i849-871o910-932i971-993o1025-1047i1052-1074o1089-1111i	9	0	o59-82i804-825o845-865i895-917o923-939i960-979o985-1003i1024-1047o1091-1111i	plas:22.0	E.R.:4.0
MVLG_00699T0	0.08	-	0.114	53	0.14	4	0.286	2	0.234	0.191	N	0.45	noTM	0.142	23	N	0.121	23	N	0.739	4	N	0.281	N	0.201	N	Q	0.035	23	N	0.046	N	456	0.268	0.149	0.474	_	4	-	0.16	0	0.16	0	o	0	0	i	mito:14.5	cyto_mito:10.0
MVLG_00700T0	0.82	-	0.111	66	0.106	66	0.111	50	0.096	0.1	N	0.45	noTM	0.062	17	N	0.028	17	N	0.043	8	N	0.027	N	0.028	N	Q	0	17	N	0	N	467	0.273	0.081	0.761	_	3	-	1.16	0	1.16	0	o	0	0	i	nucl:22.0	mito:3.0
MVLG_00701T0	0.5	-	0.293	47	0.224	47	0.481	2	0.217	0.22	N	0.45	noTM	0.226	27	N	0.206	47	N	0.691	33	N	0.277	N	0.242	N	Q	0.053	27	N	0.066	N	632	0.095	0.825	0.164	S	2	46	2.01	0.9	1.11	0	o	0	0	i	cyto:8.5	cyto_nucl:8.0
MVLG_00702T0	0.32	-	0.138	20	0.234	3	0.678	2	0.598	0.431	N	0.45	noTM	0.121	20	N	0.164	20	N	0.678	6	N	0.396	N	0.28	N	Q	0.153	22	N	0.295	N	278	0.088	0.501	0.376	S	5	19	0.05	0.04	0.01	0	o	0	0	i	cyto_nucl:8.0	nucl:7.5
MVLG_00703T0	0.03	-	0.109	65	0.106	45	0.111	21	0.098	0.102	N	0.45	noTM	0.044	22	N	0.011	37	N	0.026	1	N	0.014	N	0.013	N	Q	0	0	N	0	N	596	0.12	0.073	0.886	_	2	-	270.08	0	270.08	12	i90-112o132-154i167-189o199-221i233-255o270-292i316-338o372-394i415-434o439-461i493-515o530-547i	12	0	i91-112o118-147i168-193o199-221i233-251o271-296i317-338o369-393i414-431o443-466i487-510o530-547i	plas:27.0
MVLG_00704T0	0.76	-	0.113	63	0.111	5	0.128	24	0.111	0.111	N	0.45	noTM	0.072	25	N	0.042	34	N	0.149	24	N	0.032	N	0.037	N	Q	0	34	N	0.001	N	897	0.119	0.057	0.909	_	2	-	3.13	0	3.13	0	o	1	0	o686-707i	nucl:15.0	plas:9.0
MVLG_00705T0	0.19	-	0.156	26	0.221	26	0.518	23	0.305	0.267	N	0.45	noTM	0.505	25	Y	0.348	25	Y	0.822	24	N	0.261	N	0.305	N	Q	0.078	25	N	0.164	N	572	0.074	0.246	0.683	_	3	-	0.52	0.48	0.04	0	o	0	0	i	cyto:14.0	extr:9.0
MVLG_00706T0	0.62	-	0.127	32	0.128	11	0.179	4	0.155	0.142	N	0.45	noTM	0.123	32	N	0.105	32	N	0.237	26	N	0.071	N	0.088	N	Q	0	32	N	0.001	N	141	0.203	0.059	0.837	_	2	-	0	0	0	0	o	0	0	i	nucl:17.5	mito_nucl:12.5
MVLG_00707T0	0.17	-	0.133	28	0.136	8	0.277	3	0.203	0.172	N	0.45	noTM	0.135	18	N	0.108	28	N	0.575	20	N	0.166	N	0.137	N	Q	0.002	21	N	0.005	N	452	0.035	0.331	0.716	_	4	-	1.36	1.36	0	0	o	0	0	i	cysk:20.0	cyto_nucl:5.0
MVLG_00708T0	0.74	-	0.376	21	0.516	21	0.799	16	0.7	0.615	Y	0.45	noTM	0.397	21	Y	0.5	21	Y	0.925	9	Y	0.773	Y	0.636	Y	S	0.9	21	Y	0.99	Y	563	0.256	0.64	0.047	S	4	20	10.66	10.64	0.02	0	o	0	Y	n5-15c20/21o	mito:8.0	cyto:8.0
MVLG_00709T0	0.4	-	0.141	21	0.122	21	0.135	20	0.105	0.113	N	0.45	noTM	0.175	23	N	0.052	23	N	0.22	1	N	0.048	N	0.05	N	Q	0.059	22	N	0.155	N	335	0.157	0.045	0.854	_	2	-	0	0	0	0	o	0	0	i	nucl:13.0	cyto_nucl:10.8
MVLG_00710T0	0.87	-	0.111	23	0.149	9	0.249	7	0.189	0.17	N	0.45	noTM	0.057	17	N	0.047	35	N	0.341	8	N	0.115	N	0.081	N	Q	0.002	22	N	0.002	N	863	0.233	0.164	0.309	_	5	-	0	0	0	0	o	0	0	i	nucl:18.0	mito:4.0
MVLG_00711T0	0.8	-	0.164	21	0.133	21	0.13	20	0.107	0.119	N	0.45	noTM	0.477	21	Y	0.162	21	N	0.261	1	N	0.126	N	0.144	N	Q	0.019	21	N	0.039	N	847	0.268	0.038	0.766	_	3	-	0.01	0	0.01	0	o	0	0	i	nucl:18.5	cyto_nucl:13.5
MVLG_00712T0	0.14	-	0.11	55	0.11	46	0.149	40	0.101	0.105	N	0.45	noTM	0.06	26	N	0.019	42	N	0.051	3	N	0.021	N	0.02	N	Q	0	41	N	0	N	184	0.245	0.039	0.839	_	3	-	0.05	0	0.05	0	o	0	0	i	cyto:15.0	cyto_nucl:13.5
MVLG_00713T0	0.02	-	0.109	17	0.104	45	0.112	55	0.094	0.098	N	0.45	noTM	0.16	31	N	0.036	31	N	0.049	12	N	0.022	N	0.029	N	Q	0	0	N	0	N	94	0.146	0.041	0.886	_	2	-	0	0	0	0	o	0	0	i	cyto:14.5	cyto_nucl:11.0
MVLG_00714T0	0.14	-	0.144	18	0.222	18	0.565	17	0.33	0.281	N	0.45	noTM	0.208	18	N	0.277	18	N	0.713	3	N	0.481	Y	0.379	N	S	0.223	22	N	0.864	Y	291	0.392	0.263	0.1	M	5	35	0.17	0.07	0.1	0	o	0	0	i	mito:18.0	cyto:8.0
MVLG_00715T0	0.33	-	0.112	40	0.123	7	0.173	3	0.148	0.136	N	0.45	noTM	0.087	30	N	0.066	22	N	0.264	6	N	0.146	N	0.106	N	Q	0.002	38	N	0.004	N	120	0.843	0.026	0.192	M	2	49	0	0	0	0	o	0	0	i	mito:19.0	nucl:4.0
MVLG_00716T0	0.64	-	0.129	19	0.117	19	0.129	13	0.105	0.111	N	0.45	noTM	0.174	19	N	0.074	19	N	0.318	1	N	0.117	N	0.095	N	Q	0.014	19	N	0.014	N	478	0.35	0.093	0.383	_	5	-	0	0	0	0	o	0	0	i	mito:14.0	cyto_nucl:7.0
MVLG_00717T0	0.23	-	0.111	63	0.106	63	0.124	12	0.097	0.102	N	0.45	noTM	0.048	27	N	0.016	3	N	0.051	1	N	0.049	N	0.032	N	Q	0	0	N	0	N	220	0.076	0.071	0.929	_	1	-	1.5	0	1.5	0	o	0	0	i	nucl:23.0	cyto_nucl:15.0
MVLG_00718T0	0.24	-	0.184	29	0.193	29	0.32	18	0.199	0.196	N	0.45	noTM	0.299	29	N	0.194	29	N	0.457	24	N	0.152	N	0.173	N	S	0.287	29	N	0.962	Y	489	0.597	0.224	0.185	M	4	54	49.29	0	49.29	1	i65-87o	2	0	i66-87o167-187i	plas:16.0	mito:4.0
MVLG_00718T1	0.24	-	0.184	29	0.193	29	0.32	18	0.199	0.196	N	0.45	noTM	0.299	29	N	0.194	29	N	0.457	24	N	0.152	N	0.173	N	S	0.287	29	N	0.962	Y	489	0.597	0.224	0.185	M	4	54	49.29	0	49.29	1	i65-87o	2	0	i66-87o167-187i	plas:16.0	mito:4.0
MVLG_00719T0	0.83	-	0.11	27	0.126	2	0.154	1	0.154	0.141	N	0.45	noTM	0.071	64	N	0.079	19	N	0.66	3	N	0.241	N	0.16	N	Q	0	19	N	0.001	N	759	0.866	0.032	0.165	M	2	44	0	0	0	0	o	0	0	i	mito:13.0	nucl:5.0
MVLG_00720T0	0.04	-	0.243	48	0.161	48	0.137	44	0.105	0.131	N	0.45	noTM	0.235	48	N	0.054	48	N	0.151	23	N	0.043	N	0.049	N	Q	0.001	24	N	0.002	N	231	0.131	0.044	0.891	_	2	-	0.02	0	0.02	0	o	0	0	i	cyto:11.0	cysk:11.0
MVLG_00721T0	0.77	-	0.112	43	0.106	26	0.117	58	0.104	0.105	N	0.45	noTM	0.063	40	N	0.025	40	N	0.035	7	N	0.013	N	0.019	N	Q	0	0	N	0	N	658	0.158	0.044	0.875	_	2	-	0	0	0	0	o	0	0	i	nucl:21.0	cyto:4.0
MVLG_00722T0	0.49	-	0.109	27	0.11	10	0.142	2	0.116	0.113	N	0.45	noTM	0.144	30	N	0.06	17	N	0.144	1	N	0.083	N	0.071	N	Q	0.001	17	N	0.001	N	443	0.211	0.058	0.78	_	3	-	89.55	0	89.55	3	i138-157o172-194i316-338o	4	0	i138-157o177-194i315-336o417-434i	plas:25.0
MVLG_00723T0	0.25	-	0.113	66	0.108	16	0.115	4	0.104	0.106	N	0.45	noTM	0.116	21	N	0.042	21	N	0.124	2	N	0.047	N	0.045	N	Q	0.003	21	N	0.004	N	3384	0.338	0.074	0.608	_	4	-	23.62	0.02	23.6	1	i128-150o	1	0	i128-152o	plas:23.0	E.R.:2.0
MVLG_00724T0	0.38	-	0.121	38	0.211	1	0.431	1	0	0.097	N	0.45	noTM	0.218	38	N	0.135	38	N	0.373	1	N	0.155	N	0.145	N	Q	0.06	26	N	0.105	N	1535	0.287	0.075	0.563	_	4	-	0.01	0	0.01	0	o	0	0	i	mito:13.5	cyto_mito:13.0
MVLG_00725T0	0.82	-	0.109	24	0.104	59	0.111	41	0.098	0.101	N	0.45	noTM	0.093	34	N	0.039	34	N	0.033	23	N	0.02	N	0.03	N	Q	0	22	N	0	N	332	0.107	0.054	0.93	_	1	-	0	0	0	0	o	0	0	i	nucl:16.5	cyto_nucl:12.5
MVLG_00726T0	0.64	-	0.11	41	0.108	49	0.123	3	0.1	0.104	N	0.45	noTM	0.052	21	N	0.026	17	N	0.124	3	N	0.047	N	0.036	N	Q	0	31	N	0	N	1433	0.762	0.03	0.314	M	3	112	0.02	0	0.02	0	o	0	0	i	mito:14.0	nucl:10.5
MVLG_00727T0	0.5	G-948	0.128	25	0.126	25	0.142	2	0.124	0.125	N	0.45	noTM	0.308	25	N	0.111	13	N	0.388	12	N	0.227	N	0.169	N	Q	0.011	58	N	0.043	N	973	0.429	0.041	0.616	_	5	-	1.27	0.01	1.26	0	o	1	0	o510-530i	extr:12.0	mito:9.0
MVLG_00728T0	0.04	-	0.643	17	0.545	17	0.691	1	0.486	0.522	Y	0.5	TM	0.769	17	Y	0.31	37	N	0.993	28	Y	0.835	Y	0.572	Y	S	0.397	37	N	0.982	Y	367	0.099	0.953	0.034	S	1	36	130.96	31.92	99.04	6	o13-35i52-71o81-98i110-132o142-164i185-207o	7	0	o12-31i52-69o81-98i110-132o138-160i181-198o204-222i	plas:20.0	E.R.:5.0
MVLG_00729T0	0.87	-	0.109	53	0.103	70	0.11	19	0.097	0.1	N	0.45	noTM	0.072	23	N	0.025	12	N	0.11	4	N	0.065	N	0.045	N	Q	0	0	N	0	N	925	0.317	0.052	0.732	_	3	-	0.1	0.1	0	0	o	0	0	i	nucl:22.5	cyto_nucl:14.0
MVLG_00730T0	0.69	-	0.122	20	0.107	41	0.12	22	0.097	0.102	N	0.45	noTM	0.175	20	N	0.055	20	N	0.149	1	N	0.048	N	0.052	N	Q	0	20	N	0	N	155	0.358	0.076	0.584	_	4	-	0.52	0	0.52	0	o	0	0	i	nucl:9.0	cyto_nucl:8.5
MVLG_00731T0	0.27	-	0.117	63	0.12	4	0.134	1	0.117	0.118	N	0.45	noTM	0.056	22	N	0.04	5	N	0.248	2	N	0.139	N	0.09	N	Q	0.001	18	N	0.002	N	170	0.084	0.221	0.834	_	2	-	0	0	0	0	o	0	0	i	mito:14.0	nucl:7.0
MVLG_00732T0	0.83	-	0.111	38	0.112	38	0.125	24	0.105	0.109	N	0.45	noTM	0.101	19	N	0.03	25	N	0.057	17	N	0.028	N	0.029	N	Q	0	21	N	0	N	958	0.047	0.055	0.96	_	1	-	0.03	0	0.03	0	o	0	0	i	nucl:14.5	cyto_nucl:12.0
MVLG_00733T0	0.41	-	0.113	26	0.119	4	0.148	2	0.143	0.132	N	0.45	noTM	0.06	26	N	0.023	6	N	0.146	3	N	0.095	N	0.059	N	Q	0	0	N	0	N	770	0.219	0.04	0.853	_	2	-	0.14	0	0.14	0	o	0	0	i	mito:12.0	nucl:7.0
MVLG_00734T0	0.74	-	0.168	20	0.139	20	0.139	17	0.116	0.127	N	0.45	noTM	0.608	20	Y	0.133	20	N	0.409	2	N	0.131	N	0.132	N	Q	0.172	20	N	0.187	N	548	0.121	0.099	0.764	_	2	-	3.13	0	3.13	0	o	0	0	i	nucl:9.0	plas:6.0
MVLG_00735T0	0.44	-	0.463	44	0.454	44	0.706	32	0.374	0.422	N	0.5	TM	0.264	44	N	0.391	44	Y	0.985	29	Y	0.463	N	0.427	N	S	0.944	44	Y	0.988	Y	645	0.395	0.438	0.178	S	5	43	19.6	19.58	0.02	1	i20-39o	0	Y	n24-35c43/44o	extr:23.0	mito:2.0
MVLG_00736T0	0.1	-	0.123	21	0.12	21	0.169	12	0.12	0.12	N	0.45	noTM	0.139	21	N	0.051	21	N	0.303	12	N	0.07	N	0.06	N	Q	0.006	18	N	0.027	N	128	0.829	0.04	0.203	M	2	48	0	0	0	0	o	0	0	i	mito:9.5	cyto_mito:9.3
MVLG_00737T0	0.81	-	0.114	16	0.115	55	0.16	11	0.116	0.116	N	0.45	noTM	0.124	16	N	0.089	16	N	0.183	2	N	0.079	N	0.084	N	Q	0.012	16	N	0.013	N	1563	0.111	0.071	0.883	_	2	-	0.63	0	0.63	0	o	0	0	i	cyto:7.5	cyto_nucl:7.5
MVLG_00737T1	0.81	-	0.114	16	0.115	55	0.16	11	0.116	0.116	N	0.45	noTM	0.124	16	N	0.089	16	N	0.183	2	N	0.079	N	0.084	N	Q	0.012	16	N	0.013	N	1563	0.111	0.071	0.883	_	2	-	0.63	0	0.63	0	o	0	0	i	cyto:7.5	cyto_nucl:7.5
MVLG_00738T0	0.35	-	0.197	26	0.164	26	0.188	25	0.139	0.151	N	0.45	noTM	0.346	26	Y	0.148	26	N	0.597	4	N	0.224	N	0.186	N	Q	0.227	26	N	0.251	N	774	0.866	0.027	0.192	M	2	61	0	0	0	0	o	0	0	i	mito:22.0	nucl:2.0
MVLG_00739T0	0.72	-	0.195	27	0.172	27	0.331	3	0.21	0.187	N	0.5	TM	0.375	27	Y	0.275	27	N	0.747	19	N	0.335	N	0.305	N	A	0.055	31	N	0.068	N	975	0.037	0.571	0.349	S	4	26	115.7	30.49	85.21	6	o13-35i42-64o79-101i106-128o143-165i287-309o	6	0	o12-35i47-67o79-101i113-132o144-163i286-304o	plas:19.0	nucl:3.0
MVLG_00740T0	0.92	-	0.109	59	0.104	67	0.108	59	0.097	0.1	N	0.45	noTM	0.043	55	N	0.032	5	N	0.138	1	N	0.086	N	0.059	N	Q	0	55	N	0	N	870	0.464	0.038	0.567	_	5	-	0	0	0	0	o	0	0	i	nucl:18.5	cyto_nucl:10.5
MVLG_00741T0	0.78	-	0.109	45	0.11	28	0.141	12	0.111	0.111	N	0.45	noTM	0.048	35	N	0.025	35	N	0.092	1	N	0.029	N	0.027	N	Q	0.001	17	N	0.001	N	611	0.553	0.023	0.544	M	5	19	15.4	0	15.4	0	o	1	0	o575-596i	nucl:10.0	mito:7.0
MVLG_00742T0	0.01	-	0.165	32	0.166	2	0.268	1	0.268	0.222	N	0.45	noTM	0.253	32	N	0.13	32	N	0.242	9	N	0.084	N	0.107	N	Q	0	32	N	0	N	797	0.182	0.059	0.818	_	2	-	0.24	0	0.24	0	o	0	0	i	cyto:26.5	cyto_nucl:14.0
MVLG_00743T0	0.19	-	0.114	24	0.165	4	0.287	2	0.26	0.216	N	0.45	noTM	0.186	24	N	0.19	24	N	0.782	1	N	0.348	N	0.269	N	Q	0.01	31	N	0.021	N	129	0.939	0.013	0.111	M	1	43	0	0	0	0	o	0	0	i	mito:22.0	plas:3.0
MVLG_00744T0	0.46	-	0.14	53	0.247	3	0.587	2	0.586	0.43	N	0.45	noTM	0.14	23	N	0.266	20	N	0.941	12	Y	0.653	Y	0.459	Y	Q	0.037	53	N	0.145	N	629	0.918	0.023	0.101	M	1	67	0.07	0	0.07	0	o	0	0	i	mito:25.5	cyto_mito:14.0
MVLG_00745T0	0.8	-	0.108	36	0.103	36	0.109	16	0.097	0.1	N	0.45	noTM	0.026	39	N	0.02	39	N	0.054	36	N	0.021	N	0.021	N	Q	0	0	N	0	N	1195	0.286	0.049	0.77	_	3	-	0	0	0	0	o	0	0	i	nucl:24.0	cyto:3.0
MVLG_00746T0	0.7	-	0.242	32	0.245	32	0.408	24	0.261	0.254	N	0.45	noTM	0.507	16	Y	0.36	25	Y	0.75	12	N	0.425	N	0.393	N	S	0.234	32	N	0.499	N	391	0.087	0.44	0.426	S	5	24	0.03	0	0.03	0	o	0	0	i	nucl:17.5	cyto_nucl:10.0
MVLG_00747T0	0.85	-	0.11	48	0.112	5	0.118	1	0.115	0.114	N	0.45	noTM	0.046	41	N	0.035	3	N	0.201	1	N	0.178	N	0.107	N	Q	0	41	N	0	N	247	0.72	0.021	0.393	M	4	117	0	0	0	0	o	0	0	i	nucl:12.0	mito:10.0
MVLG_00747T1	0.84	-	0.11	48	0.112	5	0.119	39	0.115	0.113	N	0.45	noTM	0.046	41	N	0.035	3	N	0.202	1	N	0.179	N	0.107	N	Q	0	41	N	0	N	246	0.722	0.021	0.397	M	4	56	0	0	0	0	o	0	0	i	nucl:13.0	mito:10.0
MVLG_00748T0	0.16	-	0.171	62	0.131	62	0.152	1	0.098	0.113	N	0.45	noTM	0.125	62	N	0.031	9	N	0.148	3	N	0.084	N	0.058	N	Q	0	26	N	0	N	329	0.036	0.236	0.888	_	2	-	0.3	0.06	0.24	0	o	0	0	i	cyto:8.5	cysk:8.0
MVLG_00749T0	0.01	-	0.11	19	0.111	70	0.153	59	0.083	0.099	N	0.5	TM	0.174	19	N	0.023	52	N	0.061	35	N	0.021	N	0.022	N	Q	0	0	N	0	N	69	0.073	0.069	0.938	_	1	-	22.06	21.02	1.04	1	i39-61o	0	0	i	cyto:20.0	cyto_nucl:12.0
MVLG_00750T0	0.85	-	0.143	23	0.172	2	0.293	1	0.293	0.237	N	0.45	noTM	0.191	23	N	0.187	23	N	0.567	4	N	0.251	N	0.219	N	Q	0.004	19	N	0.011	N	405	0.144	0.078	0.707	_	3	-	0	0	0	0	o	0	0	i	mito:16.0	nucl:10.0
MVLG_00750T1	0.82	-	0.114	26	0.106	26	0.113	15	0.098	0.102	N	0.45	noTM	0.089	21	N	0.039	40	N	0.167	2	N	0.035	N	0.037	N	Q	0	21	N	0	N	340	0.135	0.048	0.918	_	2	-	0	0	0	0	o	0	0	i	nucl:15.5	cyto_nucl:10.0
MVLG_00751T0	0.16	-	0.112	21	0.116	28	0.155	12	0.119	0.117	N	0.45	noTM	0.034	20	N	0.041	13	N	0.204	2	N	0.135	N	0.088	N	Q	0.004	20	N	0.016	N	872	0.711	0.023	0.37	M	4	22	0.02	0	0.02	0	o	0	0	i	cyto:11.5	cyto_mito:8.5
MVLG_00752T0	0.87	-	0.136	23	0.13	5	0.166	3	0.156	0.144	N	0.45	noTM	0.236	23	N	0.054	40	N	0.243	2	N	0.076	N	0.065	N	Q	0.151	17	N	0.275	N	521	0.094	0.05	0.91	_	1	-	0	0	0	0	o	0	0	i	nucl:17.5	cyto_nucl:11.5
MVLG_00753T0	0.38	-	0.119	31	0.148	6	0.27	2	0.24	0.198	N	0.45	noTM	0.191	22	N	0.182	22	N	0.64	4	N	0.333	N	0.258	N	Q	0.104	25	N	0.329	N	216	0.921	0.014	0.108	M	1	5	0.02	0	0.02	0	o	0	0	i	mito:23.0	nucl:2.5
MVLG_00754T0	0.77	-	0.115	18	0.106	42	0.119	22	0.097	0.102	N	0.45	noTM	0.082	18	N	0.057	18	N	0.158	2	N	0.071	N	0.064	N	Q	0.001	18	N	0.001	N	804	0.486	0.04	0.574	_	5	-	11.21	0	11.21	0	o	0	0	i	nucl:9.5	cyto_nucl:6.5
MVLG_00755T0	0.34	-	0.147	67	0.123	67	0.133	6	0.103	0.112	N	0.45	noTM	0.151	37	N	0.108	17	N	0.57	1	N	0.214	N	0.161	N	Q	0.068	17	N	0.072	N	775	0.514	0.049	0.478	M	5	33	0	0	0	0	o	0	0	i	mito:14.5	cyto_mito:11.3
MVLG_00755T1	0.29	-	0.117	43	0.105	43	0.12	42	0.095	0.1	N	0.45	noTM	0.104	35	N	0.046	35	N	0.28	1	N	0.055	N	0.051	N	Q	0	35	N	0	N	732	0.304	0.045	0.676	_	4	-	0	0	0	0	o	0	0	i	mito:12.0	cyto:10.5
MVLG_00756T0	0.91	-	0.11	70	0.117	25	0.192	8	0.122	0.12	N	0.45	noTM	0.077	18	N	0.042	18	N	0.126	12	N	0.041	N	0.041	N	Q	0	0	N	0	N	326	0.472	0.05	0.481	_	5	-	0	0	0	0	o	0	0	i	nucl:20.0	mito:3.0
MVLG_00757T0	0.02	-	0.137	55	0.134	55	0.2	54	0.109	0.124	N	0.5	TM	0.117	20	N	0.126	55	N	0.865	43	N	0.224	N	0.175	N	Q	0.082	55	N	0.091	N	495	0.066	0.239	0.861	_	2	-	228.36	21.21	207.15	10	i36-55o65-87i94-116o126-148i161-183o193-215i253-275o285-305i318-337o359-381i	10	0	i36-56o68-87i94-113o125-152i164-185o197-215i247-265o285-306i318-339o359-380i	plas:25.0
MVLG_00758T0	0.02	-	0.14	54	0.146	54	0.21	52	0.12	0.136	N	0.5	TM	0.151	19	N	0.136	54	N	0.912	42	Y	0.204	N	0.17	N	Q	0.035	54	N	0.04	N	494	0.043	0.269	0.9	_	2	-	228.13	21.56	206.57	10	i35-54o64-86i93-115o125-147i160-182o192-214i252-274o284-304i317-336o358-380i	10	0	i35-55o67-86i93-112o124-151i163-184o196-214i246-264o284-305i317-338o358-379i	plas:25.0
MVLG_00759T0	0.53	-	0.12	34	0.111	34	0.133	33	0.106	0.108	N	0.45	noTM	0.131	34	N	0.088	34	N	0.303	33	N	0.058	N	0.073	N	Q	0	34	N	0	N	312	0.267	0.059	0.739	_	3	-	0	0	0	0	o	0	0	i	nucl:20.0	cyto_nucl:12.5
MVLG_00760T0	0.21	-	0.758	26	0.844	26	0.965	17	0.935	0.893	Y	0.45	noTM	0.795	26	Y	0.755	26	Y	0.984	12	Y	0.946	Y	0.851	Y	S	0.401	26	N	0.995	Y	1064	0.05	0.978	0.011	S	1	25	44.31	21.65	22.66	2	i7-29o1023-1045i	1	Y	n8-19c25/26o1023-1045i	extr:14.0	plas:10.0
MVLG_00761T0	0.41	R-409	0.111	38	0.105	38	0.112	4	0.096	0.1	N	0.45	noTM	0.041	33	N	0.023	33	N	0.082	2	N	0.024	N	0.023	N	Q	0	0	N	0	N	440	0.049	0.233	0.867	_	2	-	88.44	0	88.44	4	o70-92i112-131o172-191i415-437o	4	0	o65-91i112-133o172-192i415-437o	plas:24.0	E.R.:2.0
MVLG_00762T0	0.58	-	0.126	16	0.116	30	0.181	24	0.111	0.113	N	0.45	noTM	0.143	16	N	0.093	16	N	0.356	13	N	0.119	N	0.106	N	S	0.252	30	N	0.508	Y	871	0.651	0.035	0.52	M	5	65	0.05	0	0.05	0	o	0	0	i	mito:13.0	cyto:8.0
MVLG_00763T0	0.02	-	0.124	40	0.115	40	0.156	39	0.103	0.111	N	0.5	TM	0.09	19	N	0.087	40	N	0.616	35	N	0.17	N	0.129	N	Q	0	0	N	0	N	486	0.02	0.274	0.943	_	2	-	239.72	10.96	228.76	11	o20-37i68-90o123-145i158-180o190-212i258-280o295-314i327-344o348-370i383-405o415-437i	12	0	i20-37o66-86i98-116o122-145i157-180o192-212i260-280o295-315i327-344o350-370i382-404o416-436i	plas:22.0	E.R.:4.0
MVLG_00764T0	0.34	-	0.121	38	0.121	5	0.14	1	0.126	0.123	N	0.45	noTM	0.073	23	N	0.065	38	N	0.533	4	N	0.145	N	0.105	N	Q	0.024	38	N	0.026	N	170	0.91	0.014	0.174	M	2	17	0	0	0	0	o	0	0	i	mito:21.0	nucl:4.0
MVLG_00765T0	0.53	-	0.111	61	0.131	2	0.179	43	0.168	0.146	N	0.5	TM	0.055	61	N	0.147	61	N	0.907	53	Y	0.215	N	0.181	N	A	0.018	61	N	0.033	N	442	0.942	0.02	0.107	M	1	41	20.17	15.92	4.25	1	i44-66o	1	0	i44-65o	mito:10.0	nucl:6.0
MVLG_00766T0	0.37	-	0.13	31	0.125	54	0.187	50	0.118	0.121	N	0.45	noTM	0.081	25	N	0.047	34	N	0.329	12	N	0.088	N	0.067	N	Q	0.001	59	N	0.004	N	481	0.516	0.036	0.521	_	5	-	0	0	0	0	o	0	0	i	cyto_nucl:10.8	nucl:10.0
MVLG_00767T0	0.44	-	0.116	32	0.175	9	0.328	7	0.284	0.234	N	0.45	noTM	0.098	28	N	0.145	23	N	0.724	12	N	0.417	N	0.281	N	S	0.229	36	N	0.851	Y	196	0.885	0.027	0.157	M	2	73	0	0	0	0	o	0	Y	n2-13c31/32o	mito:22.5	cyto_mito:12.0
MVLG_00768T0	0.92	-	0.112	27	0.111	4	0.124	2	0.116	0.114	N	0.45	noTM	0.049	21	N	0.029	27	N	0.097	23	N	0.044	N	0.037	N	Q	0	27	N	0.001	N	1330	0.399	0.019	0.746	_	4	-	0.13	0	0.13	0	o	0	0	i	cyto:8.5	mito:8.0
MVLG_00769T0	0.84	-	0.13	51	0.127	51	0.227	48	0.107	0.116	N	0.45	noTM	0.081	35	N	0.045	41	N	0.233	39	N	0.052	N	0.048	N	Q	0	51	N	0	N	582	0.053	0.114	0.915	_	1	-	0.65	0.44	0.21	0	o	0	0	i	nucl:17.0	cyto:7.0
MVLG_00770T0	0.67	-	0.127	30	0.19	3	0.392	3	0.333	0.267	N	0.45	noTM	0.171	23	N	0.229	23	N	0.817	10	N	0.411	N	0.32	N	S	0.153	30	N	0.649	Y	652	0.926	0.019	0.102	M	1	73	0	0	0	0	o	0	Y	n2-10c22/23o	mito:19.5	cyto_mito:12.5
MVLG_00771T0	0.75	-	0.108	6	0.126	6	0.149	1	0.139	0.133	N	0.45	noTM	0.097	24	N	0.065	21	N	0.463	1	N	0.127	N	0.096	N	Q	0.001	23	N	0.001	N	1166	0.06	0.185	0.874	_	2	-	0.05	0	0.05	0	o	0	0	i	cyto:12.0	cyto_nucl:11.0
MVLG_00772T0	0.51	-	0.138	33	0.116	33	0.141	8	0.106	0.111	N	0.45	noTM	0.086	62	N	0.02	33	N	0.069	8	N	0.022	N	0.021	N	Q	0	0	N	0	N	754	0.229	0.039	0.843	_	2	-	0.02	0	0.02	0	o	0	0	i	nucl:12.0	mito:10.0
MVLG_00773T0	0.75	-	0.111	23	0.11	41	0.153	22	0.108	0.109	N	0.45	noTM	0.158	24	N	0.089	24	N	0.265	4	N	0.109	N	0.099	N	Q	0.001	25	N	0.002	N	1195	0.841	0.03	0.233	M	2	19	1.56	0	1.56	0	o	0	0	i	mito:23.0	nucl:2.0
MVLG_00774T0	0.48	-	0.114	20	0.13	20	0.246	17	0.15	0.141	N	0.45	noTM	0.123	20	N	0.091	20	N	0.41	5	N	0.147	N	0.119	N	Q	0.002	20	N	0.003	N	231	0.139	0.08	0.737	_	3	-	21.02	0.04	20.98	1	i208-230o	1	0	i212-230o	nucl:6.0	cyto:6.0
MVLG_00775T0	0.72	-	0.116	49	0.109	4	0.123	2	0.115	0.112	N	0.45	noTM	0.04	49	N	0.016	34	N	0.06	9	N	0.022	N	0.019	N	Q	0.002	49	N	0.003	N	738	0.524	0.031	0.643	_	5	-	0.11	0	0.11	0	o	0	0	i	mito:19.0	cyto:5.0
MVLG_00776T0	0.42	-	0.121	24	0.117	5	0.152	20	0.12	0.119	N	0.45	noTM	0.174	24	N	0.085	24	N	0.621	1	N	0.111	N	0.098	N	Q	0.01	17	N	0.018	N	426	0.2	0.11	0.647	_	3	-	0	0	0	0	o	0	0	i	nucl:13.5	cyto_nucl:11.5
MVLG_00777T0	0.09	-	0.215	28	0.151	28	0.161	1	0.111	0.129	N	0.45	noTM	0.4	28	Y	0.082	28	N	0.423	6	N	0.112	N	0.097	N	Q	0.002	28	N	0.004	N	409	0.058	0.101	0.913	_	1	-	0.25	0.25	0	0	o	0	0	i	cyto:16.0	cyto_nucl:11.3
MVLG_00778T0	0.57	-	0.112	29	0.115	1	0.214	26	0	0.053	N	0.45	noTM	0.07	28	N	0.052	19	N	0.159	5	N	0.091	N	0.072	N	Q	0.001	28	N	0.002	N	374	0.55	0.02	0.57	_	5	-	0	0	0	0	o	0	0	i	mito:13.0	nucl:11.0
MVLG_00779T0	0.69	-	0.146	32	0.21	32	0.52	6	0.322	0.27	N	0.45	noTM	0.104	47	N	0.167	32	N	0.812	26	N	0.418	N	0.293	N	Q	0.023	32	N	0.04	N	1053	0.256	0.417	0.149	S	5	31	200.29	20.1	180.19	9	i7-26o62-84i136-158o191-213i249-271o291-310i367-389o399-421i426-445o	8	0	i142-159o197-214i253-271o291-309i329-353o373-394i401-421o427-446i	plas:12.0	E.R.:5.0
MVLG_00780T0	0.86	-	0.115	22	0.108	53	0.14	32	0.102	0.105	N	0.45	noTM	0.045	22	N	0.035	7	N	0.266	2	N	0.146	N	0.091	N	Q	0.009	22	N	0.01	N	732	0.193	0.079	0.753	_	3	-	0.01	0	0.01	0	o	0	0	i	mito:11.0	cyto:8.0
MVLG_00781T0	0.3	-	0.111	40	0.107	49	0.118	35	0.102	0.104	N	0.45	noTM	0.093	27	N	0.02	34	N	0.019	27	N	0.014	N	0.017	N	Q	0	0	N	0	N	232	0.101	0.023	0.945	_	1	-	0.08	0	0.08	0	o	0	0	i	nucl:19.0	cyto_nucl:13.0
MVLG_00782T0	0.46	-	0.15	37	0.142	37	0.244	35	0.129	0.135	N	0.45	noTM	0.05	37	N	0.059	37	N	0.137	35	N	0.061	N	0.06	N	S	0.388	37	N	0.705	Y	328	0.747	0.053	0.303	M	3	58	0.07	0.06	0.01	0	o	0	0	i	mito:23.0	cyto:2.5
MVLG_00783T0	0.3	-	0.308	24	0.515	24	0.939	19	0.861	0.702	Y	0.45	noTM	0.365	24	Y	0.485	24	Y	0.988	14	Y	0.874	Y	0.68	Y	S	0.182	29	N	0.998	Y	447	0.015	0.968	0.097	S	1	23	32.88	9.93	22.95	1	o266-288i	1	Y	n7-20c32/33o267-288i	extr:21.0	plas:5.0
MVLG_00784T0	0.06	-	0.682	25	0.758	25	0.937	6	0.846	0.805	Y	0.45	noTM	0.809	25	Y	0.785	25	Y	0.977	6	Y	0.876	Y	0.83	Y	S	0.885	25	Y	0.987	Y	215	0.082	0.91	0.031	S	1	24	4.9	4.87	0.03	0	o	0	Y	n8-19c24/25o	extr:14.0	plas:4.0
MVLG_00785T0	0.78	-	0.122	66	0.117	4	0.131	1	0.125	0.121	N	0.45	noTM	0.085	66	N	0.024	31	N	0.117	8	N	0.036	N	0.03	N	Q	0	62	N	0	N	945	0.163	0.086	0.789	_	2	-	0.12	0.08	0.04	0	o	0	0	i	nucl:19.0	mito:6.0
MVLG_00786T0	0.89	-	0.252	28	0.166	28	0.166	2	0.115	0.138	N	0.45	noTM	0.421	28	Y	0.104	28	N	0.128	9	N	0.056	N	0.08	N	Q	0	28	N	0	N	517	0.205	0.045	0.825	_	2	-	0.67	0	0.67	0	o	0	0	i	nucl:11.5	cyto_nucl:10.0
MVLG_00787T0	0.9	-	0.111	35	0.108	44	0.128	8	0.104	0.106	N	0.45	noTM	0.031	35	N	0.018	35	N	0.044	8	N	0.019	N	0.019	N	Q	0	35	N	0	N	1505	0.227	0.062	0.812	_	3	-	0.73	0	0.73	0	o	0	0	i	nucl:10.0	cyto_nucl:9.8
MVLG_00788T0	0.24	-	0.108	28	0.109	60	0.124	39	0.102	0.105	N	0.45	noTM	0.027	29	N	0.019	15	N	0.068	1	N	0.037	N	0.028	N	Q	0	29	N	0	N	524	0.641	0.031	0.464	M	5	13	0.01	0	0.01	0	o	0	0	i	nucl:11.0	mito:9.0
MVLG_00789T0	0.25	-	0.523	21	0.673	21	0.916	15	0.871	0.78	Y	0.45	noTM	0.642	21	Y	0.657	21	Y	0.99	13	Y	0.917	Y	0.787	Y	S	0.794	21	Y	0.997	Y	763	0.062	0.937	0.032	S	1	20	13.54	13.36	0.18	0	o	0	Y	n6-14c22/23o	extr:26.0
MVLG_00790T0	0.95	-	0.282	23	0.223	23	0.286	1	0.177	0.198	N	0.45	noTM	0.525	23	Y	0.151	23	N	0.598	2	N	0.192	N	0.172	N	S	0.645	23	Y	0.768	Y	904	0.137	0.321	0.566	_	4	-	0.05	0	0.05	0	o	0	0	i	nucl:14.0	cyto_nucl:11.0
MVLG_00791T0	0.23	-	0.121	52	0.112	52	0.124	54	0.097	0.104	N	0.45	noTM	0.043	52	N	0.02	35	N	0.074	1	N	0.027	N	0.024	N	Q	0	0	N	0	N	842	0.114	0.046	0.91	_	2	-	0	0	0	0	o	0	0	i	cyto:16.0	cyto_nucl:10.8
MVLG_00792T0	0.86	-	0.111	44	0.111	44	0.124	3	0.106	0.108	N	0.45	noTM	0.092	32	N	0.059	20	N	0.221	3	N	0.1	N	0.079	N	Q	0	19	N	0	N	950	0.722	0.039	0.348	M	4	54	0	0	0	0	o	0	0	i	nucl:17.5	cyto_nucl:12.0
MVLG_00793T0	0.19	-	0.502	31	0.494	31	0.68	13	0.502	0.497	N	0.5	TM	0.581	31	Y	0.663	31	Y	0.942	25	Y	0.766	Y	0.714	Y	S	0.634	31	Y	0.96	Y	382	0.289	0.835	0.014	S	3	30	39.03	15.88	23.15	1	o330-352i	1	Y	n15-26c30/31o328-352i	extr:22.0	plas:3.0
MVLG_00794T0	0.31	-	0.407	43	0.303	43	0.489	18	0.289	0.296	N	0.45	noTM	0.175	43	N	0.223	36	N	0.75	4	N	0.489	Y	0.356	N	S	0.79	43	Y	0.979	Y	257	0.598	0.272	0.066	M	4	6	17.95	0.38	17.57	0	o	1	Y	n23-34c42/43o96-115i	mito:20.0	cyto:6.0
MVLG_00795T0	0.66	-	0.115	46	0.112	3	0.126	7	0.12	0.116	N	0.45	noTM	0.093	46	N	0.047	46	N	0.195	9	N	0.061	N	0.054	N	Q	0.013	15	N	0.027	N	1641	0.545	0.012	0.734	_	5	-	0	0	0	0	o	0	0	i	mito:12.0	nucl:11.0
MVLG_00796T0	0.31	-	0.111	26	0.115	22	0.142	13	0.119	0.117	N	0.45	noTM	0.038	22	N	0.061	22	N	0.4	2	N	0.184	N	0.123	N	Q	0.007	42	N	0.011	N	143	0.931	0.027	0.099	M	1	9	0	0	0	0	o	0	0	i	mito:22.0	nucl:4.0
MVLG_00797T0	0.11	-	0.111	39	0.117	4	0.145	2	0.134	0.126	N	0.45	noTM	0.106	20	N	0.064	20	N	0.569	1	N	0.134	N	0.099	N	Q	0	20	N	0.001	N	244	0.353	0.024	0.72	_	4	-	0.05	0	0.05	0	o	0	0	i	mito:13.0	cyto_nucl:10.5
MVLG_00798T0	0.07	-	0.111	28	0.11	66	0.156	52	0.101	0.105	N	0.45	noTM	0.029	55	N	0.024	6	N	0.103	1	N	0.073	N	0.049	N	Q	0	18	N	0	N	405	0.13	0.067	0.888	_	2	-	1.92	0	1.92	0	o	0	0	i	plas:8.0	mito:7.0
MVLG_00798T1	0.27	-	0.111	28	0.11	66	0.156	52	0.101	0.105	N	0.45	noTM	0.029	55	N	0.024	6	N	0.103	1	N	0.073	N	0.049	N	Q	0	18	N	0	N	302	0.13	0.067	0.888	_	2	-	3.08	0	3.08	0	o	0	0	i	cyto:8.0	plas:6.0
MVLG_00799T0	0.03	-	0.134	60	0.122	23	0.165	22	0.116	0.119	N	0.45	noTM	0.154	23	N	0.107	23	N	0.343	22	N	0.156	N	0.131	N	Q	0.01	23	N	0.011	N	399	0.328	0.086	0.494	_	5	-	0.13	0.03	0.1	0	o	0	0	i	cyto:13.0	cyto_mito:12.3
MVLG_00800T0	0.84	-	0.204	21	0.139	21	0.117	34	0.093	0.114	N	0.45	noTM	0.549	21	Y	0.025	2	N	0.104	1	N	0.104	N	0.065	N	Q	0.001	21	N	0.001	N	243	0.124	0.05	0.896	_	2	-	0.01	0	0.01	0	o	0	0	i	nucl:21.5	cyto_nucl:13.8
MVLG_00801T0	0.24	-	0.124	21	0.162	5	0.251	1	0.213	0.19	N	0.45	noTM	0.2	21	N	0.23	21	N	0.757	12	N	0.353	N	0.291	N	Q	0.021	22	N	0.093	N	513	0.785	0.05	0.14	M	2	35	0.03	0	0.03	0	o	0	0	i	mito:23.5	cyto_mito:13.5
MVLG_00802T0	0.06	N-143	0.357	26	0.55	26	0.98	14	0.858	0.716	Y	0.45	noTM	0.679	26	Y	0.675	26	Y	0.994	7	Y	0.897	Y	0.786	Y	S	0.689	26	Y	0.789	Y	171	0.028	0.941	0.05	S	1	25	40.94	21.34	19.6	2	i3-25o151-170i	1	Y	n8-20c25/26o151-170i	extr:23.0	plas:2.0
MVLG_00803T0	0.42	-	0.113	35	0.105	35	0.113	42	0.098	0.101	N	0.45	noTM	0.109	35	N	0.058	35	N	0.078	24	N	0.033	N	0.046	N	Q	0	0	N	0	N	352	0.157	0.077	0.837	_	2	-	0	0	0	0	o	0	0	i	nucl:12.5	cyto_nucl:10.5
MVLG_00804T0	0.12	S-191	0.11	70	0.11	22	0.154	12	0.113	0.112	N	0.45	noTM	0.06	27	N	0.084	38	N	0.272	27	N	0.103	N	0.094	N	Q	0	38	N	0.001	N	217	0.581	0.019	0.591	_	5	-	3.46	0	3.46	0	o	1	0	i199-216o	extr:15.0	mito:5.0
MVLG_00805T0	0.28	-	0.112	26	0.154	2	0.229	1	0.229	0.195	N	0.45	noTM	0.139	26	N	0.105	14	N	0.459	8	N	0.244	N	0.174	N	Q	0.091	26	N	0.154	N	392	0.935	0.027	0.104	M	1	19	0	0	0	0	o	0	0	i	mito:26.0
MVLG_00806T0	0.28	-	0.122	26	0.111	26	0.12	41	0.1	0.105	N	0.45	noTM	0.067	26	N	0.024	5	N	0.177	2	N	0.129	N	0.077	N	Q	0	17	N	0	N	95	0.255	0.079	0.756	_	3	-	0	0	0	0	o	0	0	i	mito:11.0	nucl:10.5
MVLG_00807T0	0.65	-	0.11	24	0.115	5	0.144	4	0.126	0.121	N	0.45	noTM	0.088	20	N	0.045	20	N	0.159	2	N	0.071	N	0.058	N	Q	0	20	N	0	N	578	0.192	0.096	0.736	_	3	-	0.09	0	0.09	0	o	0	0	i	nucl:16.0	cyto:5.0
MVLG_00807T1	0.66	-	0.11	24	0.115	5	0.144	4	0.126	0.121	N	0.45	noTM	0.088	20	N	0.045	20	N	0.159	2	N	0.071	N	0.058	N	Q	0	20	N	0	N	562	0.192	0.096	0.736	_	3	-	0.09	0	0.09	0	o	0	0	i	nucl:16.0	cyto:5.0
MVLG_00808T0	0.28	-	0.309	26	0.388	26	0.802	1	0.569	0.46	N	0.5	TM	0.686	26	Y	0.683	26	Y	0.994	17	Y	0.869	Y	0.776	Y	S	0.735	26	Y	0.98	Y	846	0.111	0.914	0.014	S	1	25	208.82	20.51	188.31	7	i7-29o441-460i473-495o520-542i563-585o605-627i699-721o	12	Y	n11-21c25/26o441-460i472-492o498-514i521-543o563-582i603-629o649-668i680-705o717-737i758-777o789-807i814-833o	plas:19.0	extr:3.0
MVLG_00809T0	0.22	-	0.11	62	0.109	57	0.155	35	0.102	0.105	N	0.45	noTM	0.08	39	N	0.038	39	N	0.137	2	N	0.036	N	0.037	N	Q	0	23	N	0	N	728	0.215	0.05	0.818	_	2	-	21.42	0	21.42	1	i71-90o	1	0	i71-90o	plas:17.0	mito:3.0
MVLG_00810T0	0.17	-	0.853	17	0.902	17	0.974	8	0.953	0.93	Y	0.45	noTM	0.882	17	Y	0.78	17	Y	0.982	4	Y	0.95	Y	0.865	Y	S	0.564	23	Y	1	Y	599	0.077	0.926	0.06	S	1	16	1.52	1.5	0.02	0	o	0	Y	n2-17c22/23o	extr:26.0
MVLG_00811T0	0.51	-	0.176	23	0.2	23	0.348	8	0.227	0.215	N	0.45	noTM	0.38	23	Y	0.171	23	N	0.406	2	N	0.143	N	0.157	N	Q	0.256	23	N	0.275	N	1270	0.027	0.611	0.548	S	5	22	0.01	0	0.01	0	o	0	0	i	cyto:16.0	nucl:4.0
MVLG_00812T0	0.15	-	0.109	27	0.107	45	0.12	42	0.1	0.103	N	0.45	noTM	0.192	35	N	0.05	35	N	0.038	1	N	0.019	N	0.035	N	Q	0	21	N	0	N	418	0.08	0.063	0.928	_	1	-	0	0	0	0	o	0	0	i	cyto:22.0	cyto_nucl:14.5
MVLG_00813T0	0.12	-	0.109	42	0.12	16	0.202	13	0.141	0.132	N	0.45	noTM	0.091	16	N	0.113	16	N	0.302	3	N	0.166	N	0.14	N	Q	0.042	16	N	0.043	N	568	0.848	0.036	0.171	M	2	11	236.63	0	236.63	10	o125-147i160-182o192-209i216-238o320-342i386-408o421-443i464-482o497-519i539-561o	11	0	i121-148o160-180i192-212o218-245i257-280o320-342i386-409o421-443i464-486o498-523i535-555o	plas:17.0	E.R.:6.0
MVLG_00814T0	0.35	-	0.171	20	0.17	20	0.218	5	0.168	0.169	N	0.45	noTM	0.317	20	N	0.131	20	N	0.44	1	N	0.126	N	0.129	N	Q	0.303	18	N	0.494	N	215	0.667	0.048	0.325	M	4	68	0	0	0	0	o	0	Y	n4-12c17/18o	mito:13.0	nucl:6.0
MVLG_00815T0	0.15	S-135	0.754	22	0.834	22	0.984	10	0.92	0.88	Y	0.45	noTM	0.846	22	Y	0.823	22	Y	0.997	13	Y	0.94	Y	0.881	Y	S	0.964	22	Y	1	Y	165	0.017	0.972	0.059	S	1	21	0.73	0.54	0.19	0	o	0	Y	n5-16c21/22o	extr:27.0
MVLG_00816T0	0.38	-	0.121	41	0.153	3	0.226	1	0.199	0.178	N	0.45	noTM	0.19	30	N	0.075	30	N	0.466	3	N	0.127	N	0.101	N	Q	0.043	22	N	0.048	N	591	0.765	0.041	0.293	M	3	37	0.2	0	0.2	0	o	0	0	i	mito:14.0	extr:5.0
MVLG_00817T0	0.13	-	0.209	59	0.176	59	0.218	7	0.126	0.156	N	0.5	TM	0.267	27	N	0.194	59	N	0.756	36	N	0.295	N	0.244	N	A	0.063	59	N	0.07	N	193	0.726	0.227	0.079	M	3	120	88.58	22.95	65.63	4	i32-54o74-96i122-144o159-178i	4	0	i32-54o74-95i122-148o160-180i	plas:17.0	mito:4.0
MVLG_00818T0	0.1	-	0.111	21	0.152	5	0.318	3	0.24	0.199	N	0.45	noTM	0.137	16	N	0.209	16	N	0.686	10	N	0.381	N	0.295	N	Q	0.043	24	N	0.082	N	489	0.852	0.049	0.14	M	2	15	0.01	0	0.01	0	o	0	0	i	mito:21.5	cyto_mito:12.5
MVLG_00818T1	0.1	-	0.117	69	0.109	69	0.113	50	0.097	0.102	N	0.45	noTM	0.091	69	N	0.021	13	N	0.124	3	N	0.044	N	0.032	N	Q	0	0	N	0	N	477	0.22	0.069	0.74	_	3	-	0.01	0	0.01	0	o	0	0	i	cyto_mito:10.0	mito:9.5
MVLG_00819T0	0.18	-	0.157	28	0.215	4	0.512	2	0.456	0.345	N	0.45	noTM	0.149	28	N	0.172	28	N	0.506	9	N	0.276	N	0.224	N	Q	0.007	28	N	0.011	N	698	0.184	0.178	0.525	_	4	-	0.07	0	0.07	0	o	0	0	i	mito:7.0	cyto:6.5
MVLG_00820T0	0.39	-	0.113	22	0.108	70	0.117	20	0.098	0.103	N	0.45	noTM	0.136	21	N	0.027	5	N	0.173	2	N	0.123	N	0.075	N	Q	0.031	22	N	0.087	N	383	0.661	0.027	0.427	M	4	70	0	0	0	0	o	0	0	i	nucl:13.5	cyto_nucl:11.0
MVLG_00821T0	0.19	-	0.131	55	0.118	55	0.137	3	0.103	0.11	N	0.45	noTM	0.067	16	N	0.02	34	N	0.068	10	N	0.025	N	0.022	N	Q	0	23	N	0	N	585	0.079	0.061	0.921	_	1	-	0.07	0	0.07	0	o	0	0	i	cyto:20.0	nucl:4.5
MVLG_00822T0	0.5	-	0.139	18	0.134	18	0.257	31	0.125	0.129	N	0.45	noTM	0.281	18	N	0.114	32	N	0.533	7	N	0.232	N	0.173	N	Q	0.144	47	N	0.17	N	588	0.789	0.039	0.222	M	3	63	0.01	0.01	0	0	o	0	0	i	mito:22.5	cyto_mito:13.3
MVLG_00823T0	0.67	-	0.173	23	0.149	23	0.203	48	0.128	0.137	N	0.45	noTM	0.249	23	N	0.121	39	N	0.546	1	N	0.163	N	0.142	N	Q	0.023	23	N	0.048	N	756	0.178	0.116	0.618	_	3	-	0.05	0.04	0.01	0	o	0	0	i	mito:8.0	nucl:7.0
MVLG_00824T0	0.08	-	0.139	31	0.235	3	0.692	2	0.604	0.434	N	0.45	noTM	0.147	31	N	0.198	31	N	0.656	9	N	0.361	N	0.28	N	Q	0.031	17	N	0.085	N	491	0.82	0.084	0.102	M	2	49	0.02	0	0.02	0	o	0	0	i	mito:18.5	cyto_mito:11.5
MVLG_00825T0	0.37	-	0.111	33	0.118	24	0.187	22	0.127	0.123	N	0.45	noTM	0.06	24	N	0.068	24	N	0.257	11	N	0.116	N	0.092	N	Q	0.001	24	N	0.002	N	387	0.709	0.086	0.175	M	3	97	0.41	0.01	0.4	0	o	0	0	i	mito:18.0	nucl:5.0
MVLG_00826T0	0.2	-	0.889	24	0.911	24	0.972	15	0.932	0.922	Y	0.45	noTM	0.989	24	Y	0.928	24	Y	0.989	17	Y	0.944	Y	0.936	Y	S	0.924	24	Y	0.999	Y	404	0.017	0.876	0.079	S	2	23	13.66	13.34	0.32	0	o	0	Y	n8-18c23/24o	extr:25.0
MVLG_00827T0	0.63	-	0.109	22	0.105	11	0.116	22	0.105	0.105	N	0.45	noTM	0.042	34	N	0.025	15	N	0.058	3	N	0.033	N	0.029	N	Q	0	0	N	0	N	1252	0.263	0.032	0.799	_	3	-	1.25	0	1.25	0	o	4	0	o575-596i608-627o647-665i686-701o	plas:12.0	nucl:6.5
MVLG_00828T0	0.3	-	0.205	43	0.147	17	0.297	10	0.198	0.167	N	0.5	TM	0.232	33	N	0.42	36	Y	0.993	28	Y	0.526	Y	0.473	Y	A	0.014	36	N	0.041	N	409	0.013	0.848	0.41	S	3	35	21.74	21.32	0.42	1	o15-37i	1	0	o18-37i	plas:10.0	extr:5.0
MVLG_00829T0	0.13	-	0.169	37	0.151	2	0.223	1	0.223	0.19	N	0.45	noTM	0.138	37	N	0.159	18	N	0.641	12	N	0.361	N	0.26	N	Q	0.011	37	N	0.021	N	406	0.164	0.058	0.76	_	3	-	3.23	0.45	2.78	0	o	0	0	i	extr:12.0	cyto:10.5
MVLG_00830T0	0.5	-	0.113	26	0.128	26	0.217	5	0.145	0.137	N	0.45	noTM	0.07	26	N	0.07	38	N	0.41	12	N	0.138	N	0.104	N	S	0.349	26	N	0.849	Y	544	0.614	0.018	0.487	M	5	118	44.63	0	44.63	2	o286-308i399-421o	2	0	o286-308i401-420o	plas:18.0	extr:3.0
MVLG_00831T0	0.45	-	0.118	20	0.132	20	0.182	16	0.135	0.133	N	0.5	TM	0.386	20	Y	0.072	36	N	0.421	12	N	0.16	N	0.116	N	A	0.003	46	N	0.006	N	300	0.843	0.099	0.066	M	2	40	39.94	5.16	34.78	2	i56-75o260-282i	2	0	i56-75o260-279i	mito:24.0	nucl:1.0
MVLG_00832T0	0.81	-	0.108	32	0.105	40	0.117	37	0.101	0.103	N	0.45	noTM	0.025	29	N	0.017	37	N	0.046	2	N	0.019	N	0.018	N	Q	0	65	N	0.001	N	759	0.197	0.035	0.868	_	2	-	67.49	0	67.49	2	o324-346i544-566o	3	0	o317-345i577-593o599-619i	plas:7.0	mito:6.0
MVLG_00833T0	0.23	-	0.118	29	0.13	3	0.18	28	0.164	0.148	N	0.45	noTM	0.153	28	N	0.105	28	N	0.275	27	N	0.11	N	0.108	N	Q	0.006	28	N	0.007	N	204	0.086	0.311	0.787	_	3	-	0.02	0.01	0.01	0	o	0	0	i	cyto_nucl:15.0	cyto:13.5
MVLG_00834T0	0.13	-	0.114	19	0.117	2	0.137	1	0.137	0.128	N	0.45	noTM	0.213	25	N	0.097	25	N	0.137	4	N	0.067	N	0.082	N	Q	0	25	N	0	N	68	0.459	0.039	0.465	_	5	-	0	0	0	0	i	0	0	i	mito:14.5	mito_nucl:12.7
MVLG_00835T0	0.03	M-97	0.159	33	0.244	2	0.581	1	0.581	0.379	N	0.5	TM	0.115	26	N	0.216	26	N	0.973	12	Y	0.696	Y	0.456	Y	S	0.515	33	Y	0.995	Y	124	0.226	0.594	0.16	S	4	25	84.52	35.96	48.56	4	o15-37i50-67o71-93i100-122o	3	Y	n3-14c32/33o42-61i73-93o99-122i	plas:9.0	extr:8.0
MVLG_00836T0	0.77	-	0.108	21	0.109	5	0.118	3	0.114	0.112	N	0.45	noTM	0.075	33	N	0.03	33	N	0.042	9	N	0.017	N	0.024	N	Q	0	0	N	0	N	337	0.109	0.038	0.934	_	1	-	0	0	0	0	o	0	0	i	nucl:18.0	mito:7.0
MVLG_00837T0	0.86	-	0.113	18	0.11	18	0.123	9	0.105	0.107	N	0.45	noTM	0.072	21	N	0.044	18	N	0.178	2	N	0.074	N	0.059	N	Q	0	21	N	0	N	658	0.159	0.102	0.786	_	2	-	0	0	0	0	o	0	0	i	nucl:13.5	cyto_nucl:8.5
MVLG_00838T0	0.12	-	0.218	26	0.22	26	0.354	7	0.247	0.231	N	0.5	TM	0.296	26	N	0.224	26	N	0.974	21	Y	0.693	Y	0.459	Y	S	0.136	43	N	0.503	Y	497	0.018	0.961	0.148	S	1	25	81.38	29.31	52.07	2	o10-32i53-75o	4	0	i12-33o53-75i225-242o272-290i	cyto:8.0	plas:6.0
MVLG_00839T0	0.95	-	0.109	62	0.11	38	0.12	23	0.101	0.105	N	0.45	noTM	0.098	21	N	0.021	15	N	0.077	2	N	0.025	N	0.023	N	Q	0	0	N	0	N	1395	0.108	0.043	0.927	_	1	-	0	0	0	0	o	0	0	i	nucl:15.0	cyto:10.0
MVLG_00840T0	0.18	-	0.11	41	0.105	41	0.116	20	0.098	0.101	N	0.45	noTM	0.047	41	N	0.048	7	N	0.332	2	N	0.206	N	0.127	N	Q	0	17	N	0	N	444	0.517	0.077	0.437	M	5	14	0.01	0	0.01	0	o	0	0	i	cyto:11.0	pero:7.0
MVLG_00840T1	0.18	-	0.11	41	0.105	41	0.116	20	0.098	0.101	N	0.45	noTM	0.047	41	N	0.048	7	N	0.332	2	N	0.206	N	0.127	N	Q	0	17	N	0	N	443	0.517	0.077	0.437	M	5	14	0.01	0	0.01	0	o	0	0	i	cyto:11.0	pero:7.0
MVLG_00841T0	0.05	-	0.226	27	0.317	27	0.67	1	0.472	0.401	N	0.45	noTM	0.428	25	Y	0.455	25	Y	0.971	8	Y	0.648	Y	0.552	Y	S	0.81	25	Y	0.978	Y	299	0.183	0.489	0.106	S	4	24	0.45	0.04	0.41	0	o	0	0	i	cyto:11.0	mito:8.0
MVLG_00842T0	0.56	-	0.124	26	0.168	2	0.275	1	0.275	0.226	N	0.45	noTM	0.162	26	N	0.147	26	N	0.79	3	N	0.332	N	0.239	N	S	0.337	23	N	0.539	Y	227	0.195	0.108	0.566	_	4	-	0.02	0.01	0.01	0	o	0	0	i	mito:14.0	cyto:7.5
MVLG_00843T0	0.76	-	0.119	14	0.121	14	0.133	18	0.117	0.119	N	0.45	noTM	0.118	14	N	0.199	14	N	0.564	3	N	0.374	N	0.287	N	Q	0.033	60	N	0.173	N	467	0.856	0.035	0.202	M	2	19	10.39	0	10.39	0	o	1	0	i69-89o	mito:11.0	plas:9.0
MVLG_00844T0	0.83	-	0.15	23	0.203	5	0.407	3	0.378	0.298	N	0.45	noTM	0.158	23	N	0.201	23	N	0.745	12	N	0.387	N	0.294	N	S	0.1	33	N	0.599	Y	1027	0.868	0.053	0.129	M	2	93	0	0	0	0	o	0	0	i	mito:12.0	nucl:11.5
MVLG_00845T0	0.89	-	0.112	66	0.109	8	0.13	6	0.114	0.112	N	0.45	noTM	0.024	34	N	0.038	8	N	0.166	1	N	0.114	N	0.076	N	Q	0	63	N	0	N	675	0.249	0.046	0.721	_	3	-	0	0	0	0	o	0	0	i	nucl:19.5	cyto_nucl:12.0
MVLG_00846T0	0.94	-	0.109	65	0.108	53	0.159	7	0.107	0.108	N	0.45	noTM	0.052	39	N	0.034	34	N	0.203	5	N	0.05	N	0.042	N	Q	0	36	N	0	N	1397	0.127	0.072	0.822	_	2	-	22.59	0	22.59	1	o1352-1374i	1	0	o1353-1378i	nucl:11.5	cyto_nucl:9.5
MVLG_00847T0	0.23	-	0.122	25	0.153	16	0.314	5	0.231	0.195	N	0.45	noTM	0.074	19	N	0.084	19	N	0.432	13	N	0.131	N	0.108	N	Q	0.002	16	N	0.013	N	204	0.151	0.09	0.841	_	2	-	0.02	0	0.02	0	o	0	0	i	cyto:14.5	cyto_nucl:12.3
MVLG_00848T0	0.35	-	0.37	19	0.322	19	0.443	16	0.284	0.302	N	0.45	noTM	0.562	19	Y	0.393	19	Y	0.532	17	N	0.313	N	0.353	N	S	0.612	19	Y	0.991	Y	537	0.306	0.172	0.242	M	5	30	0.03	0	0.03	0	o	0	Y	n5-12c18/19o	mito:12.0	cyto:8.0
MVLG_00849T0	0.15	-	0.202	23	0.227	23	0.349	6	0.255	0.242	N	0.45	noTM	0.128	23	N	0.219	23	N	0.837	2	N	0.449	N	0.334	N	Q	0.031	23	N	0.044	N	303	0.099	0.292	0.495	_	4	-	0.03	0	0.03	0	o	0	0	i	mito:18.0	cyto:4.0
MVLG_00850T0	0.44	S-882	0.165	19	0.184	19	0.341	16	0.213	0.199	N	0.45	noTM	0.404	19	Y	0.249	19	N	0.556	13	N	0.194	N	0.221	N	S	0.331	19	N	0.728	Y	905	0.185	0.232	0.547	_	4	-	0.23	0	0.23	0	o	0	0	i	cyto_mito:9.3	cyto:9.0
MVLG_00851T0	0.38	-	0.115	39	0.107	39	0.15	37	0.096	0.101	N	0.45	noTM	0.16	27	N	0.071	33	N	0.156	32	N	0.031	N	0.051	N	Q	0	0	N	0	N	735	0.039	0.077	0.962	_	1	-	0.66	0	0.66	0	o	0	0	i	nucl:13.5	cyto_nucl:12.5
MVLG_00852T0	0.62	-	0.207	25	0.4	25	0.923	9	0.774	0.602	Y	0.45	noTM	0.338	25	Y	0.409	25	Y	0.992	12	Y	0.752	Y	0.58	Y	S	0.171	25	N	0.945	Y	839	0.581	0.258	0.037	M	4	27	33.81	7.27	26.54	0	o	2	Y	n3-14c18/19o260-282i303-321o	mito:9.0	plas:7.0
MVLG_00853T0	0.93	-	0.144	39	0.152	12	0.246	6	0.216	0.187	N	0.45	noTM	0.057	26	N	0.089	17	N	0.515	2	N	0.302	N	0.196	N	S	0.272	26	N	0.841	Y	1787	0.604	0.084	0.347	M	4	87	0	0	0	0	o	0	0	i	nucl:14.0	cyto_nucl:9.0
MVLG_00854T0	0.13	-	0.148	35	0.135	5	0.176	13	0.162	0.149	N	0.45	noTM	0.531	25	Y	0.142	25	N	0.72	5	N	0.361	N	0.251	N	S	0.491	35	N	0.533	Y	180	0.795	0.096	0.096	M	2	82	2.41	0.07	2.34	0	o	0	0	i	mito:18.0	cyto:6.5
MVLG_00855T0	0.13	-	0.125	18	0.133	18	0.175	15	0.141	0.137	N	0.45	noTM	0.104	18	N	0.091	18	N	0.402	1	N	0.163	N	0.127	N	Q	0.108	18	N	0.198	N	592	0.835	0.051	0.147	M	2	12	0.03	0	0.03	0	o	0	0	i	mito:14.5	cyto_mito:11.7
MVLG_00856T0	0.61	-	0.137	52	0.212	46	0.692	39	0.255	0.235	N	0.45	noTM	0.067	22	N	0.14	41	N	0.78	28	N	0.339	N	0.239	N	S	0.378	44	N	0.958	Y	412	0.86	0.105	0.099	M	2	83	0.32	0.03	0.29	0	o	0	0	i	mito:13.0	nucl:4.0
MVLG_00857T0	0.18	-	0.394	36	0.164	36	0.356	7	0.148	0.157	N	0.5	TM	0.302	36	N	0.47	36	Y	0.997	27	Y	0.819	Y	0.645	Y	A	0.391	36	N	0.476	N	252	0.023	0.955	0.069	S	1	35	21.85	21.84	0.01	1	i13-35o	1	0	o12-32i	mito:19.0	nucl:3.0
MVLG_00857T1	0.18	-	0.394	36	0.164	36	0.356	7	0.148	0.157	N	0.5	TM	0.302	36	N	0.47	36	Y	0.997	27	Y	0.819	Y	0.645	Y	A	0.391	36	N	0.476	N	252	0.023	0.955	0.069	S	1	35	21.85	21.84	0.01	1	i13-35o	1	0	o12-32i	mito:19.0	nucl:3.0
MVLG_00858T0	0.91	-	0.118	56	0.111	56	0.132	54	0.099	0.105	N	0.45	noTM	0.068	26	N	0.027	47	N	0.081	4	N	0.028	N	0.027	N	Q	0	0	N	0	N	839	0.099	0.055	0.901	_	1	-	66.18	0	66.18	2	o596-618i696-718o	3	0	o596-617i638-660o699-717i	nucl:8.5	cyto_nucl:8.5
MVLG_00859T0	0.47	S-662	0.433	22	0.637	22	0.986	12	0.934	0.797	Y	0.45	noTM	0.494	22	Y	0.639	22	Y	0.987	13	Y	0.939	Y	0.789	Y	S	0.946	22	Y	1	Y	687	0.147	0.861	0.024	S	2	21	3.94	0.37	3.57	0	o	1	Y	n6-16c21/22o665-686i	extr:21.0	cyto:2.0
MVLG_00860T0	0.96	-	0.111	34	0.112	34	0.134	31	0.11	0.111	N	0.45	noTM	0.102	18	N	0.041	32	N	0.114	24	N	0.046	N	0.044	N	Q	0.029	38	N	0.132	N	2312	0.834	0.013	0.356	M	3	55	44.55	0	44.55	2	o2241-2263i2284-2306o	2	0	o2245-2264i2285-2308o	nucl:13.5	cyto_nucl:10.0
MVLG_00861T0	0.04	-	0.135	35	0.136	35	0.239	13	0.145	0.141	N	0.45	noTM	0.196	27	N	0.139	27	N	0.612	12	N	0.244	N	0.191	N	Q	0.032	37	N	0.073	N	185	0.957	0.01	0.105	M	1	44	0	0	0	0	o	0	0	i	mito:21.5	cyto_mito:14.0
MVLG_00862T0	0.64	-	0.124	20	0.114	20	0.124	19	0.105	0.109	N	0.45	noTM	0.212	20	N	0.115	20	N	0.318	5	N	0.149	N	0.132	N	Q	0.005	20	N	0.006	N	830	0.453	0.086	0.435	M	5	92	0.31	0	0.31	0	o	0	0	i	mito:26.0
MVLG_00863T0	0.43	-	0.11	50	0.106	50	0.112	51	0.097	0.101	N	0.45	noTM	0.101	23	N	0.03	23	N	0.101	1	N	0.03	N	0.03	N	Q	0	22	N	0	N	337	0.197	0.049	0.873	_	2	-	0	0	0	0	o	0	0	i	nucl:15.0	cyto_nucl:14.0
MVLG_00864T0	0.03	-	0.132	26	0.112	26	0.11	68	0.094	0.102	N	0.45	noTM	0.238	26	N	0.032	26	N	0.062	2	N	0.023	N	0.027	N	Q	0	0	N	0	N	354	0.068	0.067	0.92	_	1	-	0	0	0	0	o	0	0	i	pero:9.5	cyto_pero:9.2
MVLG_00865T0	0.08	-	0.196	66	0.15	66	0.168	47	0.104	0.125	N	0.45	noTM	0.276	66	N	0.16	66	N	0.21	59	N	0.034	N	0.097	N	Q	0	0	N	0	N	531	0.255	0.228	0.596	_	4	-	248.32	7.54	240.78	11	o54-76i88-110o125-147i180-202o222-244i323-345o360-382i391-413o423-445i458-480o493-515i	12	0	i51-76o88-110i122-139o145-167i179-202o222-245i323-348o360-379i391-412o424-444i465-486o498-515i	plas:27.0
MVLG_00866T0	0.23	-	0.528	38	0.691	38	0.985	17	0.89	0.799	Y	0.45	noTM	0.299	38	N	0.515	38	Y	0.992	26	Y	0.833	Y	0.674	Y	S	0.547	38	Y	0.979	Y	603	0.12	0.946	0.02	S	1	37	180.54	21.59	158.95	8	i13-35o221-243i255-277o287-309i330-352o367-389i410-432o447-469i	7	Y	n13-31c37/38o221-243i255-275o287-311i331-352o364-389i410-434o454-471i	plas:20.0	E.R.:3.0
MVLG_00867T0	0.74	-	0.109	42	0.104	42	0.107	69	0.096	0.1	N	0.45	noTM	0.086	42	N	0.038	42	N	0.035	2	N	0.017	N	0.028	N	Q	0	42	N	0	N	613	0.344	0.012	0.819	_	3	-	0.33	0	0.33	0	o	0	0	i	mito:13.0	nucl:11.0
MVLG_00868T0	0.46	-	0.159	26	0.148	4	0.211	1	0.174	0.162	N	0.45	noTM	0.407	26	Y	0.229	26	N	0.665	12	N	0.231	N	0.23	N	Q	0.035	26	N	0.04	N	192	0.527	0.047	0.464	M	5	24	0	0	0	0	o	0	0	i	mito:23.0	nucl:3.0
MVLG_00869T0	0.75	-	0.109	68	0.106	32	0.126	21	0.104	0.105	N	0.45	noTM	0.027	40	N	0.017	40	N	0.045	1	N	0.017	N	0.017	N	Q	0	65	N	0	N	506	0.385	0.035	0.751	_	4	-	0	0	0	0	o	0	0	i	nucl:17.0	cyto_nucl:12.0
MVLG_00870T0	0.39	-	0.126	45	0.112	45	0.113	5	0.097	0.104	N	0.45	noTM	0.077	45	N	0.033	33	N	0.074	7	N	0.038	N	0.036	N	Q	0	33	N	0	N	370	0.078	0.091	0.895	_	1	-	0.1	0.03	0.07	0	o	0	0	i	nucl:10.0	cyto:10.0
MVLG_00871T0	0.46	-	0.114	24	0.135	3	0.177	1	0.164	0.151	N	0.45	noTM	0.221	24	N	0.165	24	N	0.63	4	N	0.291	N	0.228	N	Q	0.163	24	N	0.185	N	83	0.947	0.018	0.095	M	1	24	0	0	0	0	o	0	0	i	nucl:14.5	mito:11.0
MVLG_00872T0	0.14	-	0.13	49	0.123	2	0.171	48	0.148	0.137	N	0.45	noTM	0.147	27	N	0.066	27	N	0.387	12	N	0.162	N	0.114	N	Q	0.012	49	N	0.03	N	486	0.972	0.011	0.057	M	1	31	0.04	0.02	0.02	0	o	0	0	i	mito:25.0
MVLG_00873T0	0.11	-	0.132	20	0.132	20	0.183	15	0.129	0.13	N	0.45	noTM	0.134	24	N	0.076	24	N	0.258	1	N	0.08	N	0.078	N	Q	0.119	16	N	0.437	N	354	0.359	0.053	0.587	_	4	-	0.56	0	0.56	0	o	0	0	i	mito:16.0	cyto:8.0
MVLG_00874T0	0.71	-	0.112	40	0.11	39	0.125	17	0.101	0.105	N	0.45	noTM	0.059	18	N	0.053	40	N	0.175	1	N	0.039	N	0.046	N	Q	0	51	N	0	N	895	0.264	0.018	0.826	_	3	-	0.09	0	0.09	0	o	0	0	i	mito:21.0	cyto_mito:12.0
MVLG_00875T0	0.28	-	0.109	44	0.11	2	0.136	2	0.116	0.114	N	0.45	noTM	0.07	34	N	0.067	3	N	0.595	1	N	0.474	N	0.271	N	Q	0	0	N	0	N	197	0.071	0.127	0.879	_	2	-	0.01	0	0.01	0	o	0	0	i	cyto:11.5	cyto_nucl:11.5
MVLG_00876T0	0.26	-	0.107	60	0.103	12	0.119	9	0.104	0.103	N	0.45	noTM	0.064	28	N	0.015	38	N	0.032	32	N	0.015	N	0.015	N	Q	0	0	N	0	N	463	0.092	0.071	0.905	_	1	-	0.02	0	0.02	0	o	0	0	i	cyto:13.0	nucl:9.0
MVLG_00877T0	0.53	-	0.144	30	0.238	12	0.638	5	0.552	0.364	N	0.5	TM	0.115	30	N	0.287	30	N	0.982	20	Y	0.861	Y	0.574	Y	A	0.286	28	N	0.447	N	537	0.055	0.981	0.013	S	1	29	91.36	21.11	70.25	4	i12-31o97-119i132-154o174-196i	4	0	i12-31o96-120i132-155o175-196i	extr:24.0	plas:1.0
MVLG_00878T0	0.09	-	0.122	19	0.134	3	0.173	1	0.167	0.152	N	0.45	noTM	0.096	30	N	0.046	14	N	0.351	4	N	0.119	N	0.083	N	Q	0.001	23	N	0.003	N	243	0.061	0.13	0.85	_	2	-	0.02	0	0.02	0	o	0	0	i	cyto:11.5	cyto_pero:10.0
MVLG_00878T1	0.09	-	0.122	19	0.134	3	0.173	1	0.167	0.152	N	0.45	noTM	0.096	30	N	0.046	14	N	0.351	4	N	0.119	N	0.083	N	Q	0.001	23	N	0.003	N	243	0.061	0.13	0.85	_	2	-	0.02	0	0.02	0	o	0	0	i	cyto:11.5	cyto_pero:10.0
MVLG_00879T0	0.08	-	0.109	47	0.108	47	0.125	27	0.099	0.103	N	0.45	noTM	0.06	20	N	0.031	37	N	0.071	1	N	0.023	N	0.027	N	Q	0	20	N	0	N	157	0.149	0.038	0.907	_	2	-	0.12	0	0.12	0	o	0	0	i	cyto_nucl:12.5	cyto:11.5
MVLG_00880T0	0.04	-	0.243	41	0.155	41	0.134	40	0.101	0.126	N	0.45	noTM	0.648	41	Y	0.225	41	N	0.335	1	N	0.07	N	0.148	N	Q	0	25	N	0	N	379	0.109	0.101	0.778	_	2	-	0.1	0	0.1	0	o	0	0	i	mito:16.5	cyto_mito:13.3
MVLG_00881T0	0.46	-	0.117	52	0.113	25	0.14	48	0.11	0.111	N	0.45	noTM	0.154	25	N	0.04	25	N	0.124	5	N	0.062	N	0.051	N	Q	0.001	25	N	0.002	N	855	0.226	0.036	0.853	_	2	-	0	0	0	0	o	0	0	i	nucl:13.0	cyto_nucl:9.8
MVLG_00882T0	0.71	-	0.112	40	0.107	40	0.116	25	0.098	0.102	N	0.45	noTM	0.03	23	N	0.018	5	N	0.066	2	N	0.053	N	0.036	N	Q	0	55	N	0	N	643	0.452	0.035	0.626	_	5	-	0.02	0	0.02	0	o	0	0	i	nucl:13.5	mito:9.0
MVLG_00883T0	0.77	-	0.113	18	0.142	18	0.221	14	0.18	0.162	N	0.45	noTM	0.123	31	N	0.068	8	N	0.737	1	N	0.363	N	0.216	N	Q	0.026	18	N	0.077	N	971	0.08	0.249	0.764	_	3	-	0.18	0	0.18	0	o	0	0	i	cyto:9.5	cyto_nucl:9.5
MVLG_00884T0	0.04	-	0.116	22	0.146	3	0.209	1	0.189	0.169	N	0.45	noTM	0.238	22	N	0.251	22	N	0.698	8	N	0.376	N	0.314	N	Q	0	27	N	0.001	N	308	0.865	0.043	0.131	M	2	20	0	0	0	0	o	0	0	i	mito:18.0	nucl:4.0
MVLG_00885T0	0	-	0.721	20	0.816	20	0.948	2	0.919	0.871	Y	0.45	noTM	0.91	20	Y	0.871	20	Y	0.996	13	Y	0.922	Y	0.896	Y	S	0.875	20	Y	0.999	Y	76	0.104	0.92	0.022	S	1	19	4.13	4.13	0	0	o	0	Y	n3-14c19/20o	extr:22.0	plas:4.0
MVLG_00885T1	0	-	0.659	20	0.774	20	0.942	2	0.905	0.845	Y	0.45	noTM	0.91	20	Y	0.868	20	Y	0.996	13	Y	0.91	Y	0.889	Y	S	0.875	20	Y	0.999	Y	52	0.108	0.883	0.029	S	2	19	6.55	6.55	0	0	o	0	Y	n3-14c19/20o	extr:11.0	plas:9.0
MVLG_00886T0	0.53	-	0.11	22	0.109	4	0.118	23	0.106	0.107	N	0.45	noTM	0.083	22	N	0.034	29	N	0.091	2	N	0.049	N	0.041	N	Q	0.001	23	N	0.002	N	524	0.052	0.128	0.913	_	2	-	0.02	0	0.02	0	o	0	0	i	nucl:19.5	cyto_nucl:15.0
MVLG_00887T0	0.31	-	0.712	21	0.83	21	0.989	13	0.966	0.903	Y	0.45	noTM	0.75	21	Y	0.798	21	Y	0.999	13	Y	0.96	Y	0.879	Y	S	0.629	21	Y	1	Y	400	0.028	0.905	0.052	S	1	20	17.16	17.07	0.09	1	i7-29o	0	Y	n5-15c20/21o	extr:26.0
MVLG_00888T0	0	-	0.116	53	0.185	2	0.335	1	0.335	0.266	N	0.45	noTM	0.119	24	N	0.123	24	N	0.662	2	N	0.307	N	0.215	N	Q	0.001	24	N	0.001	N	105	0.278	0.223	0.343	_	5	-	0	0	0	0	o	0	0	i	mito:20.0	cyto:5.0
MVLG_00889T0	0.08	-	0.111	59	0.123	4	0.146	2	0.138	0.131	N	0.45	noTM	0.052	21	N	0.05	21	N	0.289	1	N	0.115	N	0.083	N	Q	0.023	54	N	0.039	N	580	0.892	0.015	0.201	M	2	26	0.02	0.02	0	0	o	0	0	i	mito:26.0
MVLG_00890T0	0.73	-	0.195	28	0.137	28	0.121	14	0.099	0.116	N	0.45	noTM	0.203	28	N	0.08	28	N	0.233	24	N	0.038	N	0.059	N	Q	0	25	N	0.001	N	344	0.068	0.087	0.922	_	1	-	0	0	0	0	o	0	0	i	nucl:11.0	cyto_nucl:10.5
MVLG_00891T0	0.31	-	0.152	35	0.11	65	0.153	52	0.084	0.1	N	0.5	TM	0.596	35	Y	0.451	35	Y	0.992	30	Y	0.329	N	0.39	N	A	0.003	35	N	0.006	N	994	0.039	0.622	0.63	_	5	-	162.71	31.29	131.42	6	o20-42i51-73o98-120i279-301o316-335i355-377o	7	0	o20-42i54-74o94-121i246-268o280-303i315-335o355-377i	plas:13.0	extr:7.0
MVLG_00892T0	0.15	-	0.162	39	0.167	39	0.395	27	0.181	0.174	N	0.45	noTM	0.172	39	N	0.162	39	N	0.621	5	N	0.27	N	0.216	N	S	0.29	30	N	0.567	Y	339	0.907	0.03	0.095	M	1	28	0.14	0.09	0.05	0	o	0	0	i	mito:21.5	cyto_mito:13.5
MVLG_00893T0	0.62	-	0.113	36	0.108	51	0.112	37	0.1	0.103	N	0.45	noTM	0.092	28	N	0.037	36	N	0.033	31	N	0.015	N	0.026	N	Q	0	0	N	0	N	404	0.053	0.091	0.944	_	1	-	0	0	0	0	o	0	0	i	nucl:13.0	cyto_nucl:11.0
MVLG_00894T0	0.22	-	0.151	21	0.145	21	0.206	20	0.14	0.142	N	0.45	noTM	0.194	21	N	0.125	41	N	0.652	32	N	0.244	N	0.185	N	Q	0.022	41	N	0.042	N	319	0.176	0.154	0.59	_	3	-	3.11	2.92	0.19	0	o	1	0	o24-42i	cysk:14.0	cyto:9.0
MVLG_00895T0	0.26	-	0.166	18	0.13	18	0.144	32	0.097	0.112	N	0.45	noTM	0.234	18	N	0.042	26	N	0.134	2	N	0.05	N	0.046	N	Q	0.002	18	N	0.003	N	405	0.259	0.05	0.774	_	3	-	0	0	0	0	o	0	0	i	nucl:13.5	mito:9.0
MVLG_00896T0	0.66	-	0.175	19	0.147	19	0.146	6	0.125	0.135	N	0.45	noTM	0.645	19	Y	0.165	19	N	0.148	12	N	0.081	N	0.123	N	Q	0	61	N	0	N	1538	0.059	0.191	0.794	_	2	-	0.02	0	0.02	0	o	0	0	i	cyto:10.0	cyto_nucl:10.0
MVLG_00897T0	0.7	-	0.127	33	0.182	8	0.413	7	0.345	0.27	N	0.45	noTM	0.199	25	N	0.161	25	N	0.59	8	N	0.305	N	0.233	N	Q	0.01	30	N	0.026	N	413	0.516	0.096	0.348	M	5	12	26.51	0.44	26.07	1	i145-162o	1	0	o144-162i	extr:11.0	mito:7.0
MVLG_00898T0	0.28	-	0.221	21	0.167	21	0.16	20	0.124	0.144	N	0.45	noTM	0.55	21	Y	0.113	21	N	0.278	1	N	0.082	N	0.097	N	Q	0.416	21	N	0.441	N	133	0.174	0.055	0.751	_	3	-	0	0	0	0	o	0	0	i	nucl:9.0	cyto_nucl:9.0
MVLG_00899T0	0.19	-	0.188	36	0.298	36	0.675	29	0.467	0.366	N	0.5	TM	0.123	26	N	0.305	36	N	0.966	21	Y	0.656	Y	0.481	Y	S	0.505	36	Y	0.987	Y	586	0.079	0.76	0.095	S	2	35	37.09	19.13	17.96	2	i13-32o555-572i	1	Y	n13-25c43/44o555-572i	mito:16.0	extr:8.0
MVLG_00900T0	0.43	-	0.11	58	0.108	3	0.116	1	0.107	0.108	N	0.45	noTM	0.096	20	N	0.021	34	N	0.043	1	N	0.023	N	0.022	N	Q	0	50	N	0.001	N	425	0.526	0.019	0.629	_	5	-	73.32	0	73.32	3	i107-129o139-156i168-190o	3	0	i106-126o138-155i167-189o	plas:16.0	E.R.:4.0
MVLG_00901T0	0.06	-	0.113	34	0.129	2	0.185	8	0.161	0.146	N	0.45	noTM	0.129	34	N	0.115	34	N	0.562	1	N	0.159	N	0.137	N	Q	0.003	34	N	0.004	N	262	0.061	0.207	0.708	_	3	-	0.01	0.01	0	0	o	0	0	i	cyto:11.0	cysk:9.0
MVLG_00902T0	0.45	-	0.149	44	0.15	49	0.321	43	0.131	0.14	N	0.45	noTM	0.07	25	N	0.045	37	N	0.149	30	N	0.053	N	0.049	N	Q	0.001	44	N	0.002	N	650	0.453	0.105	0.481	_	5	-	0	0	0	0	o	0	0	i	cyto:13.0	cyto_nucl:11.8
MVLG_00902T1	0.45	-	0.149	44	0.15	49	0.321	43	0.131	0.14	N	0.45	noTM	0.07	25	N	0.045	37	N	0.149	30	N	0.053	N	0.049	N	Q	0.001	44	N	0.002	N	650	0.453	0.105	0.481	_	5	-	0	0	0	0	o	0	0	i	cyto:13.0	cyto_nucl:11.8
MVLG_00903T0	0.92	-	0.127	40	0.113	40	0.141	12	0.102	0.107	N	0.45	noTM	0.144	30	N	0.043	40	N	0.064	2	N	0.021	N	0.032	N	Q	0	40	N	0.001	N	943	0.307	0.022	0.84	_	3	-	0.15	0	0.15	0	o	0	0	i	nucl:14.5	cyto_nucl:13.0
MVLG_00904T0	0.86	-	0.115	28	0.124	2	0.15	1	0.15	0.138	N	0.45	noTM	0.072	21	N	0.035	16	N	0.285	2	N	0.109	N	0.072	N	Q	0.003	21	N	0.005	N	1728	0.186	0.302	0.442	_	5	-	0	0	0	0	o	0	0	i	mito:9.0	nucl:6.5
MVLG_00905T0	0.37	-	0.22	25	0.204	25	0.286	24	0.187	0.195	N	0.45	noTM	0.537	25	Y	0.232	25	N	0.457	23	N	0.154	N	0.193	N	S	0.147	25	N	0.812	Y	1253	0.348	0.059	0.637	_	4	-	0.15	0.09	0.06	0	o	0	0	i	mito:15.0	cyto:7.5
MVLG_00906T0	0.16	-	0.616	22	0.747	22	0.968	12	0.906	0.833	Y	0.45	noTM	0.825	22	Y	0.817	22	Y	0.994	14	Y	0.896	Y	0.857	Y	S	0.946	22	Y	0.999	Y	795	0.038	0.967	0.041	S	1	21	0.63	0.55	0.08	0	o	0	Y	n6-16c21/22o	extr:18.0	mito:4.0
MVLG_00907T0	0.84	-	0.147	68	0.144	2	0.201	1	0.201	0.175	N	0.45	noTM	0.145	68	N	0.059	22	N	0.332	1	N	0.125	N	0.092	N	Q	0.043	22	N	0.053	N	1609	0.231	0.246	0.464	_	4	-	0.3	0	0.3	0	o	0	0	i	nucl:7.5	mito:7.0
MVLG_00908T0	0.25	-	0.181	27	0.136	27	0.144	26	0.101	0.117	N	0.45	noTM	0.489	27	Y	0.168	27	N	0.329	26	N	0.073	N	0.121	N	Q	0.001	27	N	0.001	N	445	0.05	0.214	0.842	_	2	-	0.11	0	0.11	0	o	0	0	i	cysk:16.0	cyto:5.0
MVLG_00909T0	0.76	-	0.11	65	0.106	65	0.118	22	0.099	0.102	N	0.45	noTM	0.068	26	N	0.026	26	N	0.114	12	N	0.029	N	0.028	N	Q	0	0	N	0	N	240	0.107	0.067	0.876	_	2	-	0	0	0	0	o	0	0	i	nucl:24.0	cyto_nucl:14.5
MVLG_00910T0	0.03	-	0.606	24	0.706	24	0.947	6	0.827	0.772	Y	0.45	noTM	0.798	24	Y	0.713	24	Y	0.987	12	Y	0.765	Y	0.739	Y	S	0.976	24	Y	0.995	Y	184	0.032	0.916	0.161	S	2	23	9.17	9.1	0.07	0	o	0	Y	n7-18c23/24o	extr:23.0	plas:2.0
MVLG_00911T0	0.18	-	0.131	26	0.119	5	0.136	1	0.126	0.122	N	0.45	noTM	0.423	26	Y	0.112	32	N	0.261	7	N	0.101	N	0.107	N	Q	0.001	26	N	0.002	N	129	0.527	0.019	0.65	_	5	-	0.1	0	0.1	0	o	0	0	i	mito:21.0	nucl:4.0
MVLG_00912T0	0.3	-	0.112	39	0.108	59	0.156	49	0.101	0.104	N	0.45	noTM	0.067	21	N	0.019	5	N	0.051	1	N	0.027	N	0.023	N	Q	0	0	N	0	N	172	0.045	0.071	0.96	_	1	-	0.04	0.04	0	0	o	0	0	i	nucl:16.0	cyto_nucl:14.5
MVLG_00913T0	0.11	-	0.116	25	0.145	2	0.208	1	0.208	0.179	N	0.45	noTM	0.178	25	N	0.137	25	N	0.615	3	N	0.212	N	0.174	N	Q	0.015	25	N	0.034	N	438	0.037	0.395	0.701	_	4	-	0.25	0.06	0.19	0	o	0	0	i	cyto_mito:10.3	cyto:10.0
MVLG_00914T0	0.05	-	0.366	27	0.577	27	0.956	18	0.907	0.755	Y	0.45	noTM	0.377	27	Y	0.544	27	Y	0.993	12	Y	0.907	Y	0.726	Y	S	0.438	30	N	0.999	Y	415	0.297	0.849	0.011	S	3	26	5.37	3.49	1.88	0	o	0	Y	n12-23c27/28o	extr:21.0	mito:6.0
MVLG_00915T0	0.74	-	0.114	49	0.118	2	0.135	7	0.133	0.126	N	0.45	noTM	0.091	16	N	0.063	16	N	0.271	1	N	0.075	N	0.069	N	Q	0	17	N	0.002	N	853	0.201	0.126	0.74	_	3	-	0.17	0	0.17	0	o	0	0	i	cyto:10.5	cyto_mito:9.5
MVLG_00916T0	0.87	-	0.113	19	0.105	53	0.111	43	0.093	0.099	N	0.45	noTM	0.146	19	N	0.034	4	N	0.176	1	N	0.136	N	0.085	N	Q	0	19	N	0	N	421	0.088	0.062	0.922	_	1	-	0.07	0	0.07	0	o	0	0	i	nucl:23.0	cyto:3.0
MVLG_00917T0	0.76	-	0.112	14	0.11	14	0.13	3	0.109	0.11	N	0.45	noTM	0.056	16	N	0.046	16	N	0.121	13	N	0.055	N	0.051	N	Q	0.001	17	N	0.002	N	1039	0.446	0.049	0.546	_	5	-	0.07	0	0.07	0	o	0	0	i	nucl:15.5	cyto_nucl:10.0
MVLG_00918T0	0.16	-	0.114	62	0.107	62	0.11	51	0.094	0.1	N	0.45	noTM	0.086	29	N	0.021	4	N	0.077	1	N	0.068	N	0.045	N	Q	0	0	N	0	N	309	0.415	0.032	0.697	_	4	-	99.57	0	99.57	5	i94-113o159-181i201-223o262-284i291-308o	7	0	i72-88o94-111i138-155o161-181i201-219o263-279i291-308o	plas:19.0	mito:3.0
MVLG_00919T0	0.09	-	0.138	29	0.123	29	0.147	27	0.11	0.116	N	0.45	noTM	0.141	29	N	0.06	29	N	0.278	1	N	0.12	N	0.09	N	Q	0.025	30	N	0.05	N	109	0.598	0.041	0.427	M	5	12	0.04	0.04	0	0	o	0	0	i	mito:11.5	nucl:8.5
MVLG_00920T0	0.44	-	0.107	28	0.105	39	0.124	3	0.1	0.102	N	0.45	noTM	0.033	47	N	0.028	12	N	0.134	2	N	0.042	N	0.035	N	Q	0	16	N	0	N	250	0.127	0.034	0.9	_	2	-	0.03	0	0.03	0	o	0	0	i	nucl:13.0	cyto_nucl:9.5
MVLG_00921T0	0.4	-	0.133	64	0.119	3	0.134	1	0.121	0.12	N	0.45	noTM	0.117	64	N	0.039	26	N	0.328	2	N	0.08	N	0.059	N	Q	0	17	N	0	N	399	0.137	0.115	0.813	_	2	-	2.87	0	2.87	0	o	1	0	o306-327i	mito:13.0	cyto:6.5
MVLG_00922T0	0.01	-	0.11	42	0.103	42	0.112	37	0.094	0.098	N	0.45	noTM	0.058	28	N	0.02	42	N	0.036	32	N	0.018	N	0.019	N	Q	0	0	N	0	N	566	0.117	0.067	0.89	_	2	-	224.79	0	224.79	10	i79-101o121-143i156-178o251-273i336-358o368-390i399-421o431-453i465-483o498-515i	12	0	i69-100o120-141i153-172o178-199i211-230o242-265i336-357o369-390i399-419o425-452i464-482o494-515i	plas:27.0
MVLG_00923T0	0.79	-	0.124	30	0.11	30	0.137	2	0.103	0.106	N	0.45	noTM	0.2	18	N	0.079	32	N	0.134	28	N	0.056	N	0.067	N	Q	0.001	32	N	0.002	N	366	0.3	0.017	0.866	_	3	-	1.16	0	1.16	0	o	0	0	i	nucl:8.0	cyto:7.0
MVLG_00924T0	0.51	-	0.112	37	0.109	55	0.141	36	0.1	0.104	N	0.45	noTM	0.212	21	N	0.037	37	N	0.114	1	N	0.025	N	0.031	N	Q	0	37	N	0	N	413	0.153	0.028	0.906	_	2	-	0.9	0	0.9	0	o	0	0	i	mito:12.0	cyto:12.0
MVLG_00925T0	0.46	-	0.122	25	0.164	1	0.26	5	0	0.075	N	0.45	noTM	0.081	27	N	0.112	18	N	0.675	3	N	0.335	N	0.224	N	Q	0.252	18	N	0.467	N	391	0.074	0.51	0.37	S	5	17	0	0	0	0	o	0	0	i	extr:10.0	mito:6.0
MVLG_00926T0	0.51	-	0.119	12	0.187	1	0.344	1	0	0.086	N	0.45	noTM	0.126	22	N	0.098	22	N	0.593	2	N	0.144	N	0.121	N	Q	0.001	24	N	0.004	N	87	0.095	0.174	0.759	_	3	-	0	0	0	0	o	0	0	i	nucl:15.5	cyto_nucl:10.5
MVLG_00927T0	0.46	-	0.134	19	0.12	19	0.124	7	0.107	0.113	N	0.45	noTM	0.25	19	N	0.058	19	N	0.089	12	N	0.038	N	0.048	N	Q	0.008	19	N	0.009	N	320	0.752	0.023	0.358	M	4	80	0	0	0	0	o	0	0	i	nucl:13.0	cyto_nucl:9.5
MVLG_00928T0	0.92	-	0.108	34	0.112	38	0.132	24	0.105	0.108	N	0.45	noTM	0.017	21	N	0.017	2	N	0.049	1	N	0.049	N	0.033	N	Q	0	0	N	0	N	533	0.089	0.073	0.918	_	1	-	0	0	0	0	o	0	0	i	nucl:25.0	cyto_nucl:14.5
MVLG_00929T0	0.52	-	0.108	34	0.119	8	0.155	4	0.131	0.125	N	0.45	noTM	0.103	29	N	0.057	29	N	0.209	12	N	0.072	N	0.065	N	Q	0	30	N	0	N	345	0.089	0.125	0.853	_	2	-	0	0	0	0	o	0	0	i	nucl:20.0	cyto_nucl:14.8
MVLG_00930T0	0.83	-	0.11	68	0.109	11	0.127	5	0.119	0.114	N	0.45	noTM	0.054	62	N	0.03	36	N	0.05	24	N	0.027	N	0.028	N	Q	0	0	N	0	N	727	0.132	0.023	0.912	_	2	-	0.09	0	0.09	0	o	0	0	i	nucl:24.0	cyto:2.0
MVLG_00931T0	0.57	-	0.111	70	0.105	70	0.116	55	0.097	0.101	N	0.45	noTM	0.049	67	N	0.017	67	N	0.031	1	N	0.011	N	0.014	N	Q	0	0	N	0	N	612	0.036	0.158	0.948	_	2	-	22.09	0.15	21.94	1	o309-328i	1	0	o309-328i	plas:10.0	nucl:7.5
MVLG_00931T1	0.57	-	0.121	22	0.131	3	0.167	1	0.145	0.138	N	0.45	noTM	0.093	22	N	0.058	22	N	0.394	1	N	0.126	N	0.092	N	Q	0.003	19	N	0.005	N	453	0.222	0.064	0.682	_	3	-	21.32	0.06	21.26	1	o150-169i	1	0	o150-169i	mito:6.0	plas:6.0
MVLG_00932T0	0.85	-	0.119	27	0.113	16	0.127	15	0.106	0.11	N	0.45	noTM	0.081	27	N	0.049	16	N	0.189	7	N	0.099	N	0.074	N	Q	0.001	16	N	0.002	N	499	0.655	0.037	0.39	M	4	14	28.04	0.86	27.18	1	o134-156i	1	0	o131-157i	extr:8.0	mito:7.0
MVLG_00933T0	0.49	-	0.888	28	0.901	28	0.959	16	0.916	0.909	Y	0.45	noTM	1	28	Y	0.893	28	Y	0.995	17	Y	0.948	Y	0.92	Y	S	0.996	28	Y	1	Y	450	0.514	0.938	0.001	S	3	27	24.45	18.48	5.97	1	i7-25o	0	Y	n13-22c27/28o	extr:19.0	mito:2.0
MVLG_00934T0	0.02	-	0.117	24	0.116	5	0.128	1	0.117	0.116	N	0.45	noTM	0.074	24	N	0.068	16	N	0.376	3	N	0.13	N	0.099	N	Q	0.001	24	N	0.001	N	333	0.081	0.073	0.903	_	1	-	6.21	0	6.21	0	o	0	0	i	cyto:11.5	cyto_nucl:7.5
MVLG_00935T0	0.16	-	0.114	26	0.119	4	0.136	1	0.127	0.123	N	0.45	noTM	0.351	26	Y	0.052	6	N	0.56	3	N	0.432	N	0.242	N	Q	0	27	N	0.001	N	160	0.517	0.055	0.414	M	5	9	0.02	0.02	0	0	o	0	0	i	nucl:16.5	mito_nucl:12.8
MVLG_00936T0	0.07	-	0.132	31	0.124	31	0.15	13	0.115	0.119	N	0.45	noTM	0.199	31	N	0.119	31	N	0.335	4	N	0.099	N	0.109	N	Q	0	36	N	0.001	N	317	0.036	0.228	0.892	_	2	-	0.02	0	0.02	0	o	0	0	i	cyto:24.0	nucl:1.0
MVLG_00936T1	0.28	-	0.151	54	0.151	28	0.215	8	0.156	0.154	N	0.45	noTM	0.183	17	N	0.114	35	N	0.411	22	N	0.181	N	0.147	N	Q	0.105	54	N	0.196	N	286	0.769	0.036	0.255	M	3	24	0	0	0	0	o	0	0	i	mito:24.0	cyto:2.0
MVLG_00937T0	0.66	-	0.125	21	0.164	1	0.258	1	0	0.075	N	0.45	noTM	0.09	21	N	0.108	21	N	0.547	2	N	0.273	N	0.191	N	S	0.297	30	N	0.526	Y	442	0.784	0.033	0.2	M	3	54	11.34	0.02	11.32	0	o	1	0	i360-377o	mito:14.0	nucl:6.5
MVLG_00938T0	0.02	-	0.12	22	0.119	22	0.152	12	0.118	0.118	N	0.45	noTM	0.139	26	N	0.077	38	N	0.23	31	N	0.094	N	0.085	N	Q	0.001	38	N	0.002	N	364	0.507	0.028	0.53	_	5	-	0.17	0.15	0.02	0	o	0	0	i	mito:15.0	cyto:6.5
MVLG_00939T0	0.12	-	0.111	62	0.115	2	0.127	1	0.127	0.121	N	0.45	noTM	0.078	25	N	0.035	15	N	0.217	3	N	0.074	N	0.055	N	Q	0	15	N	0	N	98	0.044	0.131	0.943	_	1	-	2.17	0	2.17	0	o	0	0	i	cyto:7.0	extr:5.0
MVLG_00940T0	0.57	-	0.199	30	0.227	1	0.507	2	0	0.104	N	0.45	noTM	0.185	30	N	0.137	30	N	0.744	8	N	0.271	N	0.204	N	Q	0.017	30	N	0.034	N	443	0.907	0.013	0.15	M	2	24	0.13	0	0.13	0	o	0	0	i	mito:22.0	cyto:4.0
MVLG_00941T0	0.93	-	0.109	60	0.122	4	0.141	1	0.132	0.128	N	0.45	noTM	0.023	24	N	0.048	3	N	0.376	2	N	0.36	N	0.204	N	Q	0	23	N	0.001	N	1077	0.409	0.041	0.599	_	5	-	0	0	0	0	o	0	0	i	nucl:20.5	cyto_nucl:12.5
MVLG_00942T0	0.2	-	0.13	49	0.223	2	0.479	1	0.479	0.361	N	0.45	noTM	0.081	27	N	0.165	20	N	0.807	7	N	0.528	Y	0.346	N	Q	0.019	21	N	0.044	N	368	0.042	0.863	0.216	S	2	19	0.07	0.02	0.05	0	o	0	0	i	cyto:13.5	cyto_nucl:8.0
MVLG_00943T0	0.19	-	0.12	16	0.116	63	0.15	60	0.108	0.113	N	0.5	TM	0.071	25	N	0.052	16	N	0.191	12	N	0.075	N	0.064	N	Q	0.001	25	N	0.002	N	298	0.299	0.28	0.463	_	5	-	8.25	1.11	7.14	0	o	3	0	o57-76i235-253o273-292i	mito:9.0	cyto:7.0
MVLG_00944T0	0.71	-	0.111	60	0.112	60	0.152	41	0.101	0.106	N	0.45	noTM	0.064	28	N	0.026	42	N	0.074	40	N	0.033	N	0.029	N	Q	0	26	N	0	N	1158	0.33	0.016	0.841	_	3	-	0.19	0	0.19	0	o	0	0	i	nucl:19.5	cyto_nucl:12.0
MVLG_00945T0	0.95	-	0.11	70	0.143	2	0.198	1	0.198	0.172	N	0.45	noTM	0.099	21	N	0.07	21	N	0.326	6	N	0.121	N	0.096	N	Q	0.001	21	N	0.001	N	566	0.836	0.024	0.21	M	2	52	0	0	0	0	o	0	0	i	nucl:21.5	cyto_nucl:12.0
MVLG_00945T1	0.95	-	0.11	70	0.143	2	0.198	1	0.198	0.172	N	0.45	noTM	0.099	21	N	0.07	21	N	0.326	6	N	0.121	N	0.096	N	Q	0.001	21	N	0.001	N	566	0.836	0.024	0.21	M	2	52	0	0	0	0	o	0	0	i	nucl:21.5	cyto_nucl:12.0
MVLG_00945T2	0.95	-	0.11	70	0.143	2	0.198	1	0.198	0.172	N	0.45	noTM	0.099	21	N	0.07	21	N	0.326	6	N	0.121	N	0.096	N	Q	0.001	21	N	0.001	N	565	0.836	0.024	0.21	M	2	52	0	0	0	0	o	0	0	i	nucl:21.5	cyto_nucl:12.0
MVLG_00946T0	0.42	-	0.112	34	0.108	15	0.14	3	0.109	0.108	N	0.45	noTM	0.052	26	N	0.033	5	N	0.179	1	N	0.143	N	0.088	N	Q	0	37	N	0.001	N	736	0.59	0.048	0.359	M	4	30	0.51	0	0.51	0	o	0	0	i	mito:15.0	nucl:4.0
MVLG_00947T0	0.95	-	0.159	21	0.164	21	0.207	4	0.17	0.167	N	0.45	noTM	0.405	21	Y	0.211	21	N	0.391	5	N	0.203	N	0.207	N	Q	0.019	21	N	0.019	N	1485	0.063	0.237	0.781	_	3	-	0.02	0	0.02	0	o	0	0	i	nucl:16.0	cyto:11.0
MVLG_00948T0	0.83	-	0.152	16	0.169	16	0.3	13	0.179	0.175	N	0.45	noTM	0.199	21	N	0.183	16	N	0.716	1	N	0.269	N	0.226	N	S	0.847	16	Y	0.929	Y	4834	0.596	0.055	0.425	M	5	28	0.04	0	0.04	0	o	0	Y	n3-10c15/16o	nucl:8.5	plas:8.0
MVLG_00949T0	0.2	-	0.152	27	0.142	27	0.179	1	0.136	0.139	N	0.45	noTM	0.221	27	N	0.076	27	N	0.479	4	N	0.183	N	0.13	N	Q	0.045	27	N	0.093	N	676	0.118	0.111	0.733	_	2	-	4.19	4.04	0.15	0	o	0	0	i	cyto:9.0	extr:8.0
MVLG_00950T0	0.05	-	0.147	23	0.131	23	0.2	18	0.117	0.123	N	0.45	noTM	0.208	23	N	0.133	23	N	0.309	1	N	0.13	N	0.132	N	Q	0.007	23	N	0.019	N	302	0.131	0.044	0.864	_	2	-	0.03	0	0.03	0	o	0	0	i	extr:12.0	mito:8.0
MVLG_00951T0	0.82	-	0.119	37	0.119	37	0.201	34	0.117	0.118	N	0.45	noTM	0.065	37	N	0.074	37	N	0.314	23	N	0.094	N	0.084	N	Q	0.002	44	N	0.013	N	1637	0.761	0.042	0.29	M	3	63	0	0	0	0	o	0	0	i	mito:17.0	nucl:6.0
MVLG_00951T1	0.77	-	0.111	68	0.108	68	0.123	22	0.101	0.104	N	0.45	noTM	0.114	23	N	0.042	23	N	0.104	2	N	0.046	N	0.044	N	Q	0.005	18	N	0.007	N	1388	0.491	0.018	0.616	_	5	-	0.03	0	0.03	0	o	0	0	i	mito:16.0	nucl:7.0
MVLG_00952T0	0.28	-	0.189	14	0.218	48	0.658	43	0.237	0.228	N	0.45	noTM	0.241	14	N	0.242	14	N	0.731	38	N	0.414	N	0.328	N	S	0.426	46	N	0.913	Y	214	0.941	0.028	0.076	M	1	21	0	0	0	0	o	0	Y	n29-37c45/46o	mito:24.0	nucl:2.0
MVLG_00953T0	0.21	-	0.216	28	0.245	28	0.537	5	0.341	0.284	N	0.5	TM	0.274	28	N	0.456	28	Y	0.914	23	Y	0.738	Y	0.597	Y	S	0.257	28	N	0.689	Y	421	0.038	0.834	0.123	S	2	27	189.74	22.09	167.65	9	o7-29i70-87o102-124i145-167o172-191i198-217o258-277i309-331o336-354i	9	0	o6-29i70-90o102-124i145-167o173-191i198-216o258-277i309-331o337-354i	plas:19.0	mito:3.0
MVLG_00954T0	0.47	-	0.139	17	0.126	17	0.154	33	0.116	0.12	N	0.45	noTM	0.221	17	N	0.152	17	N	0.399	12	N	0.169	N	0.161	N	Q	0.001	17	N	0.001	N	429	0.034	0.313	0.903	_	3	-	4.03	0	4.03	0	o	1	0	o266-286i	cyto:6.5	cyto_nucl:6.5
MVLG_00955T0	0.37	-	0.112	48	0.114	2	0.139	27	0.128	0.121	N	0.45	noTM	0.097	20	N	0.019	6	N	0.08	2	N	0.068	N	0.044	N	Q	0.001	20	N	0.001	N	645	0.074	0.117	0.887	_	2	-	2.43	0	2.43	0	o	1	0	o459-479i	cysk:9.0	cyto:7.0
MVLG_00956T0	0.03	-	0.153	32	0.205	32	0.351	31	0.261	0.227	N	0.5	TM	0.502	32	Y	0.551	32	Y	0.922	27	Y	0.559	Y	0.555	Y	S	0.903	32	Y	0.994	Y	301	0.597	0.192	0.097	M	3	110	2.74	2.55	0.19	0	o	0	Y	n17-27c31/32o	mito:19.5	cyto_mito:12.5
MVLG_00957T0	0.79	-	0.108	20	0.108	29	0.122	26	0.107	0.108	N	0.45	noTM	0.068	29	N	0.042	17	N	0.112	1	N	0.063	N	0.053	N	Q	0.004	28	N	0.011	N	611	0.345	0.037	0.745	_	4	-	0.01	0	0.01	0	o	0	0	i	nucl:25.5	cyto_nucl:14.0
MVLG_00958T0	0.37	-	0.123	37	0.116	37	0.144	3	0.11	0.113	N	0.45	noTM	0.087	27	N	0.053	27	N	0.094	24	N	0.05	N	0.051	N	Q	0.002	37	N	0.004	N	619	0.18	0.059	0.837	_	2	-	0	0	0	0	o	0	0	i	cyto:9.5	mito:8.0
MVLG_00959T0	0.13	-	0.114	44	0.112	4	0.144	3	0.127	0.12	N	0.45	noTM	0.077	29	N	0.046	29	N	0.196	2	N	0.057	N	0.051	N	Q	0	44	N	0	N	255	0.32	0.058	0.629	_	4	-	0	0	0	0	o	0	0	i	nucl:11.0	cyto_nucl:9.8
MVLG_00959T1	0.05	-	0.131	24	0.116	24	0.125	3	0.103	0.109	N	0.45	noTM	0.313	24	N	0.087	24	N	0.206	23	N	0.086	N	0.087	N	Q	0.003	24	N	0.003	N	235	0.073	0.123	0.888	_	2	-	0	0	0	0	o	0	0	i	nucl:9.5	cyto_nucl:8.3
MVLG_00960T0	0.84	-	0.203	27	0.186	27	0.325	12	0.171	0.178	N	0.45	noTM	0.204	27	N	0.154	27	N	0.734	13	N	0.278	N	0.216	N	Q	0.187	27	N	0.426	N	892	0.813	0.036	0.234	M	3	102	21.91	0	21.91	0	o	1	0	o405-426i	mito:10.0	plas:5.0
MVLG_00961T0	0.01	-	0.122	44	0.112	64	0.169	50	0.092	0.104	N	0.5	TM	0.077	18	N	0.219	44	N	0.896	34	Y	0.305	N	0.262	N	A	0	44	N	0.001	N	359	0.025	0.501	0.914	_	3	-	157.73	22.3	135.43	7	o28-50i63-85o105-127i201-223o262-284i297-319o339-358i	8	0	o30-51i63-83o103-122i201-224o230-250i262-284o304-324i336-356o	plas:24.0	E.R.:2.0
MVLG_00962T0	0.09	-	0.12	18	0.12	18	0.143	11	0.121	0.121	N	0.45	noTM	0.102	18	N	0.066	18	N	0.207	12	N	0.081	N	0.073	N	Q	0.066	18	N	0.071	N	257	0.83	0.025	0.271	M	3	25	0.02	0	0.02	0	o	0	0	i	mito:16.5	cyto_mito:12.0
MVLG_00963T0	0.1	-	0.225	25	0.217	25	0.323	4	0.218	0.217	N	0.45	noTM	0.201	25	N	0.195	25	N	0.608	11	N	0.346	N	0.27	N	Q	0.231	18	N	0.402	N	360	0.098	0.644	0.344	S	4	24	0.48	0.06	0.42	0	o	0	0	i	cyto:19.5	cyto_nucl:10.5
MVLG_00963T1	0.18	-	0.225	25	0.217	25	0.323	4	0.218	0.217	N	0.45	noTM	0.201	25	N	0.195	25	N	0.608	11	N	0.346	N	0.27	N	Q	0.231	18	N	0.402	N	261	0.098	0.644	0.344	S	4	24	1.1	0.11	0.99	0	o	0	0	i	cyto:15.0	cyto_nucl:12.0
MVLG_00964T0	0.87	-	0.11	58	0.121	5	0.153	2	0.141	0.132	N	0.45	noTM	0.107	28	N	0.071	14	N	0.341	4	N	0.158	N	0.114	N	Q	0.169	28	N	0.264	N	1338	0.183	0.098	0.683	_	3	-	0.01	0	0.01	0	o	0	0	i	nucl:26.0
MVLG_00965T0	0.64	-	0.619	34	0.562	34	0.825	31	0.5	0.537	Y	0.5	TM	0.646	34	Y	0.633	34	Y	0.997	29	Y	0.872	Y	0.753	Y	S	0.834	34	Y	0.958	Y	907	0.037	0.986	0.02	S	1	33	23.21	22.76	0.45	1	i13-35o	0	Y	n13-28c33/34o	golg:7.0	E.R.:6.0
MVLG_00966T0	0.78	-	0.11	65	0.104	32	0.112	45	0.099	0.101	N	0.45	noTM	0.102	23	N	0.027	27	N	0.07	2	N	0.038	N	0.033	N	Q	0	23	N	0	N	517	0.391	0.014	0.772	_	4	-	0	0	0	0	o	0	0	i	nucl:18.0	cyto_nucl:12.0
MVLG_00967T0	0.66	-	0.293	34	0.28	34	0.531	17	0.287	0.284	N	0.45	noTM	0.147	34	N	0.164	34	N	0.824	14	N	0.373	N	0.268	N	S	0.317	34	N	0.869	Y	316	0.627	0.105	0.103	M	3	50	17.6	0	17.6	1	o281-300i	0	Y	n7-15c33/34o	mito:10.0	extr:10.0
MVLG_00968T0	0.73	-	0.129	49	0.141	2	0.211	2	0.193	0.162	N	0.5	TM	0.17	23	N	0.099	23	N	0.25	10	N	0.112	N	0.106	N	Q	0	30	N	0.001	N	981	0.062	0.215	0.86	_	2	-	22.63	5.78	16.85	1	i55-77o	1	0	o55-77i	extr:15.0	nucl:3.0
MVLG_00969T0	0.75	-	0.184	42	0.14	42	0.135	41	0.097	0.117	N	0.45	noTM	0.07	42	N	0.046	42	N	0.164	1	N	0.047	N	0.046	N	Q	0.002	42	N	0.004	N	515	0.084	0.043	0.932	_	1	-	55.27	0	55.27	2	i205-227o247-269i	1	0	o248-272i	nucl:9.5	extr:8.0
MVLG_00969T1	0.74	-	0.184	42	0.14	42	0.135	41	0.097	0.117	N	0.45	noTM	0.07	42	N	0.046	42	N	0.164	1	N	0.047	N	0.046	N	Q	0.002	42	N	0.004	N	511	0.084	0.043	0.932	_	1	-	55.37	0	55.37	2	i201-223o243-265i	1	0	o244-268i	nucl:9.5	cyto_nucl:7.5
MVLG_00970T0	0.58	-	0.125	22	0.142	22	0.228	19	0.16	0.152	N	0.45	noTM	0.163	22	N	0.12	22	N	0.337	1	N	0.144	N	0.132	N	Q	0.035	22	N	0.053	N	789	0.55	0.032	0.487	M	5	81	0.04	0	0.04	0	o	0	0	i	mito:20.0	cyto:4.5
MVLG_00971T0	0.42	-	0.131	22	0.113	22	0.159	44	0.097	0.105	N	0.45	noTM	0.165	22	N	0.042	37	N	0.106	1	N	0.031	N	0.036	N	Q	0.001	46	N	0.002	N	427	0.436	0.017	0.733	_	4	-	0	0	0	0	o	0	0	i	cyto:13.0	cyto_nucl:11.0
MVLG_00972T0	0.68	-	0.147	18	0.163	18	0.347	15	0.186	0.175	N	0.45	noTM	0.451	18	Y	0.227	18	N	0.264	2	N	0.157	N	0.192	N	Q	0.045	20	N	0.067	N	431	0.14	0.194	0.658	_	3	-	0.03	0	0.03	0	o	0	0	i	nucl:12.0	cyto_mito:7.5
MVLG_00973T0	0.08	-	0.115	43	0.143	43	0.229	41	0.141	0.142	N	0.5	TM	0.061	26	N	0.084	37	N	0.536	55	N	0.114	N	0.099	N	A	0.019	62	N	0.03	N	336	0.427	0.172	0.373	M	5	26	37.61	12.13	25.48	0	o	2	0	i46-69o102-120i	plas:19.0	mito:4.0
MVLG_00974T0	0.11	-	0.305	19	0.504	19	0.913	15	0.838	0.685	Y	0.45	noTM	0.553	19	Y	0.623	19	Y	0.985	12	Y	0.948	Y	0.785	Y	S	0.347	24	N	0.999	Y	293	0.083	0.919	0.03	S	1	18	3.35	2.72	0.63	0	o	0	Y	n6-16c20/21o	extr:27.0
MVLG_00975T0	0.74	-	0.109	58	0.118	13	0.189	10	0.135	0.127	N	0.45	noTM	0.039	38	N	0.028	38	N	0.15	4	N	0.042	N	0.035	N	Q	0.003	38	N	0.005	N	119	0.505	0.038	0.557	_	5	-	0	0	0	0	o	0	0	i	nucl:17.0	mito:8.0
MVLG_00976T0	0.19	-	0.121	46	0.106	46	0.125	48	0.095	0.1	N	0.45	noTM	0.04	28	N	0.034	38	N	0.076	2	N	0.036	N	0.035	N	Q	0	46	N	0	N	259	0.291	0.04	0.752	_	3	-	0.03	0.03	0	0	o	0	0	i	nucl:15.5	cyto_nucl:13.8
MVLG_00977T0	0.48	-	0.877	24	0.783	24	0.805	4	0.721	0.758	Y	0.5	TM	0.979	24	Y	0.903	24	Y	0.989	6	Y	0.912	Y	0.907	Y	S	0.942	24	Y	0.954	Y	164	0.059	0.991	0.017	S	1	23	38.95	38.58	0.37	2	i7-29o39-61i	1	Y	n3-15c23/24o39-60i	extr:26.0
MVLG_00978T0	0.81	-	0.113	63	0.131	2	0.166	1	0.166	0.15	N	0.45	noTM	0.097	62	N	0.073	17	N	0.494	1	N	0.2	N	0.136	N	Q	0.011	17	N	0.024	N	1006	0.184	0.139	0.642	_	3	-	0	0	0	0	o	0	0	i	nucl:20.0	cyto:4.0
MVLG_00979T0	0.28	-	0.142	25	0.17	18	0.399	15	0.194	0.183	N	0.45	noTM	0.256	19	N	0.204	19	N	0.465	7	N	0.284	N	0.244	N	Q	0.006	18	N	0.012	N	101	0.585	0.147	0.221	M	4	92	0	0	0	0	o	0	0	i	mito:17.5	cyto_mito:11.0
MVLG_00980T0	0.09	-	0.119	54	0.11	54	0.117	55	0.098	0.103	N	0.45	noTM	0.07	25	N	0.05	3	N	0.37	1	N	0.363	N	0.206	N	Q	0	21	N	0	N	221	0.194	0.062	0.785	_	3	-	0	0	0	0	o	0	0	i	cyto:17.0	nucl:4.0
MVLG_00981T0	0.45	-	0.11	20	0.103	26	0.122	6	0.099	0.101	N	0.45	noTM	0.043	20	N	0.017	32	N	0.047	1	N	0.021	N	0.019	N	Q	0.001	20	N	0.001	N	289	0.061	0.12	0.911	_	2	-	0	0	0	0	o	0	0	i	nucl:20.5	cyto_nucl:16.0
MVLG_00982T0	0.46	-	0.152	24	0.19	2	0.354	1	0.354	0.256	N	0.5	TM	0.352	24	Y	0.387	24	Y	0.968	12	Y	0.62	Y	0.504	Y	A	0.129	30	N	0.205	N	800	0.646	0.424	0.035	M	4	43	124.58	38.36	86.22	6	o10-29i36-58o106-128i149-171o176-195i231-253o	7	0	i12-30o36-63i84-102o108-126i146-165o177-201i231-252o	plas:15.0	extr:5.0
MVLG_00983T0	0.83	-	0.111	45	0.103	26	0.133	7	0.099	0.101	N	0.45	noTM	0.121	21	N	0.04	13	N	0.12	12	N	0.067	N	0.054	N	Q	0	21	N	0	N	1285	0.407	0.035	0.749	_	4	-	0.28	0	0.28	0	o	0	0	i	mito:18.0	cyto_nucl:5.0
MVLG_00983T1	0.83	-	0.111	45	0.103	26	0.133	7	0.099	0.101	N	0.45	noTM	0.121	21	N	0.04	13	N	0.12	12	N	0.067	N	0.054	N	Q	0	21	N	0	N	1285	0.407	0.035	0.749	_	4	-	0.28	0	0.28	0	o	0	0	i	mito:18.0	cyto_nucl:5.0
MVLG_00984T0	0.15	-	0.22	33	0.248	33	0.434	19	0.312	0.273	N	0.5	TM	0.335	33	Y	0.084	55	N	0.817	40	N	0.337	N	0.211	N	A	0.032	55	N	0.074	N	383	0.74	0.437	0.079	M	4	74	189.49	19.59	169.9	8	i35-52o62-84i113-135o145-164i171-190o200-222i253-275o290-312i	8	0	i35-54o66-86i107-129o149-166i175-192o198-221i253-271o291-313i	plas:14.0	E.R.:5.0
MVLG_00985T0	0.01	-	0.348	37	0.293	37	0.587	2	0.248	0.275	N	0.5	TM	0.503	37	Y	0.525	37	Y	0.997	12	Y	0.821	Y	0.673	Y	S	0.623	28	Y	0.884	Y	208	0.031	0.958	0.031	S	1	36	87.73	37.54	50.19	4	i12-34o44-66i73-95o124-146i	4	0	i12-32o44-65i77-96o124-146i	plas:21.0	E.R.:5.0
MVLG_00986T0	0.04	-	0.427	37	0.196	37	0.406	4	0.127	0.169	N	0.5	TM	0.562	37	Y	0.654	37	Y	0.998	11	Y	0.863	Y	0.759	Y	A	0.004	37	N	0.007	N	209	0.008	0.987	0.052	S	1	36	87.78	39.04	48.74	4	i12-34o44-66i73-95o120-142i	4	0	i12-32o44-65i77-96o124-142i	extr:22.0	mito:2.0
MVLG_00987T0	0.3	-	0.127	34	0.127	7	0.17	3	0.149	0.139	N	0.45	noTM	0.162	32	N	0.089	32	N	0.529	12	N	0.149	N	0.119	N	Q	0.003	16	N	0.012	N	249	0.932	0.014	0.133	M	2	30	0	0	0	0	o	0	0	i	mito:23.5	cyto_mito:12.5
MVLG_00988T0	0.83	-	0.109	9	0.107	9	0.109	1	0.099	0.103	N	0.45	noTM	0.029	33	N	0.017	9	N	0.034	32	N	0.021	N	0.019	N	Q	0	0	N	0	N	125	0.156	0.036	0.893	_	2	-	0	0	0	0	o	0	0	i	nucl:18.0	cyto_nucl:11.0
MVLG_00989T0	0.67	-	0.11	41	0.108	41	0.116	60	0.099	0.103	N	0.45	noTM	0.096	26	N	0.016	4	N	0.046	1	N	0.037	N	0.027	N	Q	0	0	N	0	N	175	0.06	0.053	0.947	_	1	-	0	0	0	0	o	0	0	i	nucl:23.0	cyto_nucl:14.0
MVLG_00990T0	0.36	-	0.115	24	0.106	4	0.124	28	0.098	0.102	N	0.45	noTM	0.26	24	N	0.052	24	N	0.194	1	N	0.045	N	0.049	N	Q	0.001	24	N	0.001	N	413	0.129	0.05	0.869	_	2	-	0.13	0	0.13	0	o	0	0	i	cyto:16.0	nucl:8.5
MVLG_00991T0	0.1	-	0.156	20	0.174	20	0.267	15	0.194	0.185	N	0.45	noTM	0.316	20	N	0.185	20	N	0.626	1	N	0.179	N	0.182	N	Q	0.054	20	N	0.08	N	408	0.783	0.039	0.293	M	3	27	0	0	0	0	o	0	0	i	mito:10.0	nucl:8.5
MVLG_00992T0	0.96	-	0.11	54	0.113	54	0.127	49	0.105	0.109	N	0.45	noTM	0.096	32	N	0.028	32	N	0.115	1	N	0.023	N	0.025	N	Q	0	21	N	0.001	N	816	0.131	0.066	0.881	_	2	-	0	0	0	0	o	0	0	i	nucl:22.0	cyto:5.0
MVLG_00993T0	0.07	-	0.131	41	0.112	41	0.139	8	0.102	0.107	N	0.45	noTM	0.242	23	N	0.074	41	N	0.191	33	N	0.076	N	0.075	N	Q	0	23	N	0	N	152	0.096	0.064	0.897	_	1	-	0.03	0.02	0.01	0	o	0	0	i	nucl:13.5	cyto_nucl:13.5
MVLG_00994T0	0.43	-	0.21	23	0.194	23	0.353	22	0.18	0.187	N	0.45	noTM	0.552	28	Y	0.219	28	N	0.703	2	N	0.282	N	0.25	N	S	0.557	28	Y	0.725	Y	214	0.919	0.014	0.147	M	2	10	0	0	0	0	o	0	0	i	mito:21.0	nucl:3.5
MVLG_00994T1	0.35	-	0.21	23	0.194	23	0.353	22	0.18	0.187	N	0.45	noTM	0.552	28	Y	0.219	28	N	0.703	2	N	0.282	N	0.25	N	S	0.557	28	Y	0.725	Y	205	0.919	0.014	0.147	M	2	10	0	0	0	0	o	0	0	i	mito:24.0	nucl:2.0
MVLG_00995T0	0.86	-	0.106	5	0.144	5	0.199	1	0.185	0.166	N	0.45	noTM	0.064	21	N	0.106	21	N	0.695	2	N	0.276	N	0.191	N	Q	0.003	21	N	0.004	N	544	0.287	0.043	0.682	_	4	-	0	0	0	0	o	0	0	i	cyto_nucl:10.3	mito_nucl:10.0
MVLG_00996T0	0.25	-	0.124	23	0.132	23	0.178	11	0.139	0.136	N	0.45	noTM	0.125	23	N	0.077	23	N	0.359	1	N	0.126	N	0.101	N	Q	0.005	17	N	0.008	N	347	0.585	0.03	0.377	M	4	115	0.06	0	0.06	0	o	0	0	i	mito:23.0	cyto:3.0
MVLG_00997T0	0.48	-	0.109	46	0.106	70	0.115	47	0.099	0.102	N	0.45	noTM	0.02	57	N	0.025	3	N	0.108	1	N	0.089	N	0.057	N	Q	0	30	N	0	N	581	0.683	0.047	0.381	M	4	70	0	0	0	0	o	0	0	i	mito:15.0	nucl:7.0
MVLG_00998T0	0.05	-	0.113	32	0.111	19	0.146	50	0.115	0.113	N	0.45	noTM	0.042	32	N	0.045	3	N	0.313	1	N	0.234	N	0.14	N	Q	0.009	40	N	0.029	N	513	0.369	0.065	0.589	_	4	-	0.13	0.13	0	0	o	0	0	i	mito:15.5	cyto_mito:11.3
MVLG_00999T0	0.68	-	0.108	55	0.106	29	0.129	7	0.106	0.106	N	0.45	noTM	0.049	28	N	0.067	39	N	0.339	28	N	0.078	N	0.073	N	Q	0	43	N	0	N	332	0.767	0.013	0.367	M	4	44	0	0	0	0	o	0	0	i	mito:12.5	mito_nucl:11.3
MVLG_01000T0	0.77	-	0.11	45	0.116	1	0.133	26	0	0.053	N	0.45	noTM	0.133	28	N	0.039	28	N	0.171	1	N	0.041	N	0.04	N	Q	0.003	28	N	0.008	N	1393	0.175	0.073	0.825	_	2	-	0	0	0	0	o	0	0	i	nucl:18.5	cyto_nucl:13.0
MVLG_01001T0	0.57	-	0.127	24	0.133	5	0.167	1	0.152	0.143	N	0.45	noTM	0.192	24	N	0.089	24	N	0.238	1	N	0.105	N	0.097	N	Q	0.111	22	N	0.434	N	1071	0.426	0.053	0.504	_	5	-	0.22	0.01	0.21	0	o	0	0	i	nucl:17.0	mito:3.0
MVLG_01002T0	0.26	-	0.108	47	0.116	5	0.145	15	0.114	0.115	N	0.45	noTM	0.045	18	N	0.046	18	N	0.221	1	N	0.102	N	0.074	N	Q	0	18	N	0	N	438	0.125	0.104	0.81	_	2	-	1.07	0	1.07	0	o	0	0	i	cyto:18.0	pero:4.0
MVLG_01003T0	0.68	-	0.211	30	0.15	30	0.148	1	0.108	0.128	N	0.45	noTM	0.339	30	Y	0.129	30	N	0.126	3	N	0.056	N	0.093	N	Q	0	30	N	0	N	490	0.074	0.039	0.93	_	1	-	0	0	0	0	o	0	0	i	nucl:25.0
MVLG_01004T0	0.15	S-251	0.578	27	0.623	27	0.802	15	0.641	0.633	Y	0.45	noTM	0.837	27	Y	0.761	27	Y	0.978	12	Y	0.806	Y	0.783	Y	S	0.587	27	Y	0.993	Y	282	0.262	0.897	0.008	S	2	26	35.82	17.28	18.54	0	o	0	Y	n10-21c26/27o	extr:26.0
MVLG_01005T0	0.32	S-305	0.466	23	0.547	23	0.842	2	0.643	0.599	Y	0.45	noTM	0.397	22	Y	0.405	22	Y	0.93	8	Y	0.689	Y	0.547	Y	S	0.611	22	Y	0.998	Y	331	0.065	0.937	0.047	S	1	21	6.92	0.53	6.39	0	o	0	Y	n6-14c22/23o	extr:15.0	golg:4.0
MVLG_01006T0	0.16	S-280	0.506	25	0.63	25	0.958	10	0.792	0.718	Y	0.45	noTM	0.773	25	Y	0.737	25	Y	0.974	7	Y	0.829	Y	0.783	Y	S	0.559	25	Y	1	Y	305	0.137	0.9	0.038	S	2	24	2.11	0.79	1.32	0	o	0	Y	n2-17c24/25o	extr:26.0
MVLG_01007T0	0.07	T-277	0.321	24	0.532	24	0.957	4	0.884	0.722	Y	0.45	noTM	0.527	24	Y	0.663	24	Y	0.992	13	Y	0.914	Y	0.789	Y	S	0.875	24	Y	0.991	Y	308	0.06	0.959	0.019	S	1	23	36.53	12.57	23.96	0	o	0	Y	n3-14c19/20o	extr:12.0	plas:6.0
MVLG_01007T1	0.08	T-206	0.111	34	0.121	17	0.23	12	0.137	0.127	N	0.5	TM	0.072	30	N	0.068	16	N	0.435	2	N	0.196	N	0.132	N	Q	0	16	N	0.002	N	237	0.168	0.083	0.787	_	2	-	24.77	11.12	13.65	0	o	0	0	i	plas:7.0	mito:6.0
MVLG_01008T0	0.07	-	0.112	38	0.105	38	0.119	3	0.099	0.102	N	0.45	noTM	0.125	22	N	0.039	39	N	0.061	9	N	0.029	N	0.034	N	Q	0	19	N	0	N	468	0.071	0.076	0.929	_	1	-	0.23	0	0.23	0	o	0	0	i	cyto:15.0	nucl:8.0
MVLG_01009T0	0.22	-	0.24	33	0.262	33	0.622	32	0.257	0.259	N	0.45	noTM	0.183	33	N	0.244	33	N	0.73	25	N	0.302	N	0.273	N	S	0.197	36	N	0.662	Y	551	0.079	0.678	0.462	S	4	32	0.82	0.4	0.42	0	o	0	0	i	cyto:12.5	mito:11.0
MVLG_01010T0	0.49	-	0.148	30	0.174	2	0.343	6	0.293	0.221	N	0.5	TM	0.286	26	N	0.196	54	N	0.877	47	Y	0.456	N	0.326	N	A	0.187	56	N	0.358	N	673	0.053	0.956	0.066	S	1	53	29.68	29.52	0.16	1	i36-54o	2	0	o6-26i38-58o	plas:18.0	extr:3.0
MVLG_01011T0	0.96	-	0.11	47	0.111	49	0.127	39	0.096	0.103	N	0.45	noTM	0.038	16	N	0.038	3	N	0.227	1	N	0.185	N	0.112	N	Q	0	16	N	0	N	2391	0.439	0.056	0.63	_	5	-	0	0	0	0	o	0	0	i	nucl:22.0	cyto_nucl:14.0
MVLG_01012T0	0.53	-	0.195	28	0.17	2	0.29	2	0.277	0.227	N	0.45	noTM	0.406	28	Y	0.201	28	N	0.69	7	N	0.218	N	0.209	N	S	0.725	28	Y	0.848	Y	542	0.465	0.084	0.408	M	5	100	0	0	0	0	o	0	0	i	mito:22.0	nucl:3.0
MVLG_01013T0	0.12	-	0.176	32	0.14	32	0.153	15	0.112	0.125	N	0.45	noTM	0.511	17	Y	0.179	17	N	0.393	5	N	0.149	N	0.164	N	Q	0.009	17	N	0.009	N	453	0.081	0.18	0.819	_	2	-	0	0	0	0	o	0	0	i	cyto:13.5	cyto_nucl:9.0
MVLG_01014T0	0.09	-	0.112	70	0.108	4	0.133	2	0.118	0.113	N	0.45	noTM	0.045	30	N	0.05	5	N	0.383	1	N	0.185	N	0.117	N	Q	0	0	N	0	N	170	0.081	0.072	0.902	_	1	-	0.26	0.21	0.05	0	o	0	0	i	nucl:13.5	cyto_nucl:10.5
MVLG_01015T0	0.58	-	0.111	38	0.108	38	0.127	46	0.102	0.105	N	0.45	noTM	0.043	67	N	0.04	11	N	0.2	1	N	0.109	N	0.074	N	Q	0.007	51	N	0.011	N	880	0.843	0.007	0.371	M	3	18	0.38	0	0.38	0	o	0	0	i	mito:13.0	nucl:5.0
MVLG_01016T0	0.75	-	0.109	70	0.104	34	0.115	20	0.095	0.099	N	0.45	noTM	0.105	15	N	0.057	15	N	0.148	1	N	0.047	N	0.052	N	Q	0.002	15	N	0.002	N	591	0.294	0.061	0.702	_	3	-	0	0	0	0	o	0	0	i	nucl:25.0
MVLG_01016T1	0.58	-	0.11	28	0.106	28	0.117	10	0.102	0.104	N	0.45	noTM	0.116	28	N	0.043	35	N	0.142	5	N	0.048	N	0.046	N	Q	0	35	N	0.001	N	482	0.523	0.026	0.548	_	5	-	0	0	0	0	o	0	0	i	nucl:24.5	cyto_nucl:13.5
MVLG_01017T0	0.71	-	0.121	28	0.135	5	0.171	1	0.142	0.138	N	0.45	noTM	0.096	28	N	0.107	18	N	0.492	6	N	0.238	N	0.173	N	Q	0.001	28	N	0.003	N	674	0.728	0.026	0.427	M	4	85	0.02	0	0.02	0	o	0	0	i	mito:17.5	cyto_mito:11.0
MVLG_01018T0	0.65	-	0.126	44	0.114	20	0.172	13	0.122	0.118	N	0.45	noTM	0.044	15	N	0.035	37	N	0.154	1	N	0.036	N	0.036	N	Q	0	37	N	0.001	N	420	0.109	0.105	0.854	_	2	-	0	0	0	0	o	0	0	i	cyto:9.5	cyto_mito:9.0
MVLG_01019T0	0.58	-	0.123	38	0.139	12	0.263	11	0.199	0.171	N	0.45	noTM	0.172	26	N	0.098	36	N	0.419	1	N	0.148	N	0.123	N	Q	0.085	33	N	0.172	N	551	0.844	0.028	0.245	M	3	111	0.12	0	0.12	0	o	0	0	i	mito:17.0	cyto:5.0
MVLG_01020T0	0.19	-	0.156	18	0.138	18	0.155	14	0.125	0.131	N	0.45	noTM	0.134	18	N	0.092	18	N	0.199	1	N	0.093	N	0.093	N	S	0.503	18	Y	0.772	Y	475	0.767	0.033	0.282	M	3	45	0.07	0	0.07	0	o	0	0	i	mito:15.0	cyto:11.5
MVLG_01021T0	0.48	-	0.147	25	0.127	25	0.179	5	0.11	0.118	N	0.45	noTM	0.208	25	N	0.078	25	N	0.357	12	N	0.074	N	0.076	N	Q	0.003	25	N	0.004	N	503	0.72	0.036	0.309	M	3	16	0	0	0	0	o	0	0	i	mito:18.0	nucl:6.0
MVLG_01022T0	0.19	-	0.116	33	0.106	33	0.117	28	0.097	0.101	N	0.45	noTM	0.13	21	N	0.041	35	N	0.092	1	N	0.031	N	0.036	N	Q	0.001	33	N	0.001	N	462	0.074	0.123	0.927	_	1	-	247.34	0	247.34	9	o164-186i193-215o220-242i267-289o299-321i328-350o360-382i394-416o431-453i	12	0	i68-90o102-121i133-150o156-178i190-210o222-242i268-293o305-324i336-353o359-377i384-402o432-453i	plas:25.0
MVLG_01023T0	0.89	-	0.116	43	0.114	44	0.224	42	0.111	0.112	N	0.45	noTM	0.065	33	N	0.051	35	N	0.211	32	N	0.053	N	0.052	N	Q	0.233	54	N	0.458	N	830	0.884	0.026	0.252	M	2	60	0	0	0	0	o	0	0	i	nucl:12.0	mito:11.0
MVLG_01024T0	0.9	-	0.112	35	0.113	31	0.152	13	0.113	0.113	N	0.45	noTM	0.037	34	N	0.04	34	N	0.074	3	N	0.047	N	0.043	N	Q	0.008	37	N	0.016	N	884	0.723	0.02	0.4	M	4	106	0.14	0	0.14	0	o	0	0	i	plas:14.0	mito:6.0
MVLG_01024T1	0.9	-	0.112	35	0.113	31	0.152	13	0.113	0.113	N	0.45	noTM	0.037	34	N	0.04	34	N	0.074	3	N	0.047	N	0.043	N	Q	0.008	37	N	0.016	N	884	0.723	0.02	0.4	M	4	106	0.14	0	0.14	0	o	0	0	i	plas:14.0	mito:6.0
MVLG_01025T0	0.18	-	0.134	31	0.116	31	0.14	42	0.104	0.11	N	0.45	noTM	0.294	31	N	0.133	31	N	0.224	3	N	0.099	N	0.116	N	Q	0	31	N	0.001	N	403	0.127	0.072	0.816	_	2	-	0.09	0	0.09	0	o	0	0	i	cyto:9.0	cyto_nucl:9.0
MVLG_01026T0	0.06	-	0.165	33	0.13	33	0.171	32	0.102	0.115	N	0.45	noTM	0.347	33	Y	0.103	33	N	0.109	12	N	0.034	N	0.069	N	Q	0.111	33	N	0.114	N	578	0.454	0.02	0.762	_	4	-	0.01	0	0.01	0	o	0	0	i	mito:16.5	cyto_mito:12.5
MVLG_01027T0	0.43	-	0.108	49	0.109	45	0.128	29	0.103	0.106	N	0.45	noTM	0.094	25	N	0.052	3	N	0.402	1	N	0.306	N	0.179	N	Q	0	0	N	0	N	306	0.116	0.058	0.854	_	2	-	0.47	0	0.47	0	o	0	0	i	nucl:17.5	cyto_nucl:14.0
MVLG_01028T0	0.93	-	0.118	21	0.107	41	0.122	25	0.099	0.103	N	0.45	noTM	0.098	21	N	0.048	21	N	0.255	2	N	0.073	N	0.06	N	Q	0	21	N	0.002	N	349	0.606	0.007	0.552	M	5	86	0.01	0	0.01	0	o	0	0	i	mito:19.0	cyto_nucl:4.0
MVLG_01029T0	0.77	-	0.108	58	0.106	54	0.12	16	0.103	0.104	N	0.45	noTM	0.058	35	N	0.038	35	N	0.059	12	N	0.027	N	0.032	N	Q	0	16	N	0	N	423	0.281	0.049	0.737	_	3	-	0	0	0	0	o	0	0	i	nucl:21.0	cyto_nucl:15.5
MVLG_01030T0	0.43	-	0.209	26	0.148	26	0.145	1	0.107	0.126	N	0.45	noTM	0.631	26	Y	0.125	26	N	0.472	1	N	0.103	N	0.114	N	Q	0	26	N	0	N	158	0.101	0.035	0.878	_	2	-	0	0	0	0	o	0	0	i	nucl:19.5	cyto_nucl:12.5
MVLG_01031T0	0.6	-	0.111	68	0.105	68	0.11	20	0.098	0.102	N	0.45	noTM	0.032	58	N	0.017	38	N	0.028	25	N	0.017	N	0.017	N	Q	0	0	N	0	N	452	0.074	0.021	0.961	_	1	-	0	0	0	0	o	0	0	i	nucl:22.0	cyto_nucl:14.5
MVLG_01032T0	0.65	-	0.165	24	0.167	24	0.228	13	0.169	0.168	N	0.45	noTM	0.333	24	Y	0.241	24	N	0.669	12	N	0.239	N	0.24	N	Q	0.22	24	N	0.438	N	611	0.239	0.209	0.469	_	4	-	0.08	0	0.08	0	o	0	0	i	cyto:8.0	nucl:7.0
MVLG_01033T0	0.81	-	0.11	67	0.105	67	0.108	61	0.097	0.101	N	0.45	noTM	0.036	23	N	0.023	8	N	0.077	1	N	0.043	N	0.033	N	Q	0	0	N	0	N	804	0.176	0.078	0.843	_	2	-	157.71	0	157.71	7	o214-236i257-279o283-305i317-336o361-383i421-443o447-469i	8	0	i210-228o234-252i259-278o284-304i316-336o361-382i422-443o449-469i	plas:20.0	nucl:4.0
MVLG_01033T1	0.73	-	0.11	67	0.105	67	0.108	61	0.097	0.101	N	0.45	noTM	0.036	23	N	0.023	8	N	0.077	1	N	0.043	N	0.033	N	Q	0	0	N	0	N	574	0.176	0.078	0.843	_	2	-	158.94	0	158.94	7	o214-236i257-279o283-305i317-336o361-383i421-443o447-469i	8	0	i210-228o234-252i259-278o284-304i316-336o361-382i422-443o449-469i	plas:20.0	nucl:3.0
MVLG_01034T0	0.96	-	0.11	49	0.107	31	0.131	13	0.102	0.104	N	0.45	noTM	0.079	39	N	0.05	3	N	0.372	1	N	0.287	N	0.168	N	Q	0	17	N	0	N	935	0.104	0.099	0.824	_	2	-	2.24	0	2.24	0	o	0	0	i	nucl:22.0	cyto:4.0
MVLG_01034T1	0.97	-	0.11	49	0.107	31	0.131	13	0.102	0.104	N	0.45	noTM	0.079	39	N	0.05	3	N	0.372	1	N	0.287	N	0.168	N	Q	0	17	N	0	N	922	0.104	0.099	0.824	_	2	-	2.4	0	2.4	0	o	0	0	i	nucl:21.0	cyto:5.0
MVLG_01035T0	0.16	-	0.122	40	0.117	13	0.165	32	0.127	0.122	N	0.45	noTM	0.138	27	N	0.075	27	N	0.239	21	N	0.066	N	0.071	N	Q	0	24	N	0	N	72	0.063	0.109	0.911	_	1	-	0.01	0.01	0	0	o	0	0	i	nucl:21.0	cyto_nucl:13.5
MVLG_01036T0	0.51	-	0.113	50	0.113	5	0.123	1	0.11	0.111	N	0.45	noTM	0.052	31	N	0.038	13	N	0.209	1	N	0.089	N	0.064	N	Q	0	40	N	0	N	404	0.796	0.013	0.348	M	3	38	0	0	0	0	o	0	0	i	nucl:11.0	mito:11.0
MVLG_01037T0	0.94	-	0.111	22	0.113	5	0.123	1	0.117	0.116	N	0.45	noTM	0.071	22	N	0.061	6	N	0.601	1	N	0.402	N	0.232	N	Q	0.006	26	N	0.015	N	658	0.756	0.028	0.315	M	3	90	0	0	0	0	o	0	0	i	nucl:20.5	cyto_nucl:11.8
MVLG_01038T0	0.42	-	0.111	46	0.11	12	0.168	5	0.129	0.12	N	0.45	noTM	0.021	24	N	0.019	24	N	0.126	12	N	0.03	N	0.024	N	Q	0	0	N	0	N	645	0.099	0.04	0.946	_	1	-	0.02	0	0.02	0	o	0	0	i	nucl:19.0	cyto_nucl:14.0
MVLG_01039T0	0.25	-	0.168	25	0.135	25	0.163	32	0.109	0.121	N	0.45	noTM	0.231	25	N	0.054	17	N	0.174	2	N	0.077	N	0.065	N	Q	0.015	28	N	0.048	N	309	0.058	0.158	0.845	_	2	-	0	0	0	0	o	0	0	i	cyto_nucl:12.7	cyto:12.0
MVLG_01040T0	0.32	-	0.284	47	0.185	47	0.177	44	0.112	0.146	N	0.45	noTM	0.264	47	N	0.14	47	N	0.594	30	N	0.098	N	0.119	N	Q	0.003	31	N	0.004	N	525	0.032	0.471	0.833	_	4	-	157.15	0.13	157.02	4	o307-329i385-407o433-455i468-490o	9	0	i64-84o90-108i120-139o210-229i250-269o294-323i390-411o437-456i468-491o	plas:22.0	mito:2.0
MVLG_01041T0	0.72	-	0.11	68	0.106	68	0.109	22	0.099	0.102	N	0.45	noTM	0.031	18	N	0.016	34	N	0.053	2	N	0.018	N	0.017	N	Q	0	0	N	0	N	103	0.391	0.033	0.693	_	4	-	0	0	0	0	o	0	0	i	nucl:23.5	cyto_nucl:12.5
MVLG_01042T0	0.15	-	0.227	37	0.324	27	0.692	16	0.522	0.403	N	0.5	TM	0.375	27	Y	0.435	37	Y	0.988	25	Y	0.723	Y	0.579	Y	S	0.734	37	Y	0.993	Y	302	0.142	0.67	0.057	S	3	36	23.29	21.04	2.25	1	o15-37i	0	Y	n18-33c38/39o	extr:27.0
MVLG_01043T0	0.21	-	0.167	30	0.157	30	0.223	15	0.159	0.158	N	0.45	noTM	0.173	32	N	0.115	19	N	0.351	12	N	0.155	N	0.135	N	Q	0.047	32	N	0.094	N	1086	0.04	0.515	0.578	_	5	-	0.42	0.02	0.4	0	o	0	0	i	cyto:16.5	cyto_nucl:10.3
MVLG_01044T0	0.4	-	0.117	18	0.116	18	0.149	16	0.118	0.117	N	0.45	noTM	0.086	18	N	0.04	18	N	0.14	1	N	0.072	N	0.056	N	Q	0.023	18	N	0.065	N	266	0.629	0.038	0.294	M	4	111	0	0	0	0	o	0	0	i	nucl:15.0	mito:6.0
MVLG_01045T0	0.44	-	0.119	51	0.108	51	0.12	22	0.096	0.101	N	0.45	noTM	0.282	37	N	0.083	37	N	0.065	34	N	0.022	N	0.053	N	Q	0	0	N	0	N	557	0.044	0.078	0.948	_	1	-	0.03	0	0.03	0	o	0	0	i	cyto_nucl:13.0	nucl:12.5
MVLG_01046T0	0.13	-	0.109	57	0.119	3	0.138	1	0.131	0.125	N	0.45	noTM	0.1	24	N	0.062	17	N	0.182	5	N	0.074	N	0.068	N	Q	0	24	N	0	N	736	0.186	0.03	0.856	_	2	-	25.94	0	25.94	1	i248-270o	1	0	i248-271o	extr:11.0	mito:3.0
MVLG_01047T0	0.1	-	0.155	30	0.152	30	0.217	43	0.162	0.157	N	0.45	noTM	0.09	24	N	0.148	16	N	0.865	12	N	0.421	N	0.285	N	S	0.114	44	N	0.532	Y	666	0.764	0.052	0.202	M	3	89	0.02	0	0.02	0	o	0	0	i	mito:26.5	cyto_mito:14.0
MVLG_01048T0	0.67	-	0.113	54	0.112	5	0.134	3	0.126	0.12	N	0.45	noTM	0.103	29	N	0.043	15	N	0.23	4	N	0.126	N	0.084	N	Q	0	31	N	0	N	443	0.715	0.009	0.5	M	4	106	0.04	0	0.04	0	o	0	0	i	nucl:11.5	cyto_nucl:10.0
MVLG_01049T0	0.13	-	0.412	18	0.356	18	0.503	1	0.332	0.346	N	0.5	TM	0.899	18	Y	0.436	18	Y	0.748	1	N	0.324	N	0.38	N	A	0.15	18	N	0.153	N	453	0.419	0.638	0.046	S	4	17	136.64	21.37	115.27	6	i38-60o77-99i120-142o200-222i316-338o358-377i	6	0	i37-61o81-105i117-143o200-223i316-338o358-377i	plas:19.0	E.R.:5.0
MVLG_01050T0	0.21	-	0.169	33	0.205	20	0.453	8	0.338	0.258	N	0.5	TM	0.107	26	N	0.255	26	N	0.962	11	Y	0.785	Y	0.52	Y	A	0.066	26	N	0.127	N	481	0.061	0.903	0.067	S	1	25	134.21	38.59	95.62	6	i7-26o41-63i89-111o166-188i296-318o338-360i	6	0	i7-30o50-68i89-110o166-189i295-318o338-360i	plas:22.0	mito:2.0
MVLG_01051T0	0.57	-	0.172	32	0.163	6	0.278	2	0.226	0.197	N	0.45	noTM	0.065	21	N	0.097	21	N	0.733	12	N	0.232	N	0.164	N	Q	0.018	32	N	0.028	N	207	0.502	0.059	0.39	M	5	34	0.11	0.11	0	0	o	0	0	i	mito:13.0	nucl:9.0
MVLG_01052T0	0.76	-	0.116	30	0.136	1	0.179	1	0	0.063	N	0.45	noTM	0.129	23	N	0.091	30	N	0.644	26	N	0.076	N	0.083	N	Q	0.005	27	N	0.011	N	391	0.052	0.138	0.92	_	2	-	0.01	0	0.01	0	o	0	0	i	nucl:12.5	cyto_nucl:11.5
MVLG_01053T0	0.3	-	0.52	18	0.702	18	0.971	12	0.952	0.837	Y	0.45	noTM	0.521	18	Y	0.505	18	Y	0.994	14	Y	0.969	Y	0.737	Y	S	0.199	47	N	1	Y	648	0.032	0.958	0.039	S	1	17	5.29	4.36	0.93	0	o	0	Y	n4-15c26/27o	extr:27.0
MVLG_01054T0	0.73	-	0.112	38	0.106	38	0.115	23	0.097	0.101	N	0.45	noTM	0.045	24	N	0.012	4	N	0.035	1	N	0.032	N	0.022	N	Q	0	0	N	0	N	1147	0.127	0.04	0.901	_	2	-	0.02	0	0.02	0	o	0	0	i	nucl:21.5	cyto_nucl:12.5
MVLG_01055T0	0.67	-	0.29	25	0.28	25	0.413	19	0.265	0.272	N	0.45	noTM	0.479	25	Y	0.302	25	N	0.811	24	N	0.307	N	0.304	N	Q	0.023	25	N	0.093	N	559	0.028	0.716	0.426	S	4	24	2.14	0.03	2.11	0	o	1	0	o193-219i	extr:8.0	plas:7.0
MVLG_01056T0	0.72	-	0.113	69	0.105	57	0.117	42	0.096	0.1	N	0.45	noTM	0.082	23	N	0.017	35	N	0.034	1	N	0.013	N	0.015	N	Q	0	0	N	0	N	623	0.071	0.082	0.928	_	1	-	0	0	0	0	o	0	0	i	nucl:14.5	cyto_nucl:10.0
MVLG_01057T0	0.09	-	0.113	23	0.111	2	0.116	1	0.116	0.114	N	0.45	noTM	0.097	25	N	0.059	3	N	0.537	1	N	0.43	N	0.245	N	Q	0.003	23	N	0.009	N	639	0.239	0.038	0.775	_	3	-	284.09	0	284.09	14	i85-107o127-149i156-178o188-207i214-236o241-263i276-298o308-330i350-372o387-406i413-435o445-467i480-502o548-565i	13	0	o86-103i124-142o154-173i215-235o241-264i276-297o309-328i349-373o385-405i414-432o444-469i481-500o547-565i	plas:20.0	mito:2.0
MVLG_01058T0	0.76	-	0.107	59	0.102	34	0.111	16	0.097	0.1	N	0.45	noTM	0.023	22	N	0.021	3	N	0.082	1	N	0.074	N	0.047	N	Q	0	0	N	0	N	690	0.619	0.008	0.706	_	5	-	8.24	0	8.24	0	o	1	0	i90-106o	nucl:13.5	cyto_nucl:10.0
MVLG_01058T1	0.76	-	0.107	59	0.102	34	0.111	16	0.097	0.1	N	0.45	noTM	0.023	22	N	0.021	3	N	0.082	1	N	0.074	N	0.047	N	Q	0	0	N	0	N	690	0.619	0.008	0.706	_	5	-	8.24	0	8.24	0	o	1	0	i90-106o	nucl:13.5	cyto_nucl:10.0
MVLG_01059T0	0.69	-	0.113	26	0.111	12	0.163	7	0.123	0.118	N	0.45	noTM	0.126	22	N	0.032	22	N	0.147	1	N	0.049	N	0.04	N	Q	0.003	33	N	0.005	N	554	0.57	0.016	0.605	_	5	-	0	0	0	0	o	0	0	i	nucl:12.0	mito:11.0
MVLG_01060T0	0.44	-	0.111	24	0.109	2	0.114	32	0.114	0.112	N	0.45	noTM	0.041	24	N	0.061	13	N	0.207	2	N	0.125	N	0.093	N	Q	0.013	24	N	0.028	N	261	0.216	0.065	0.773	_	3	-	0	0	0	0	o	0	0	i	nucl:9.0	mito:7.0
MVLG_01061T0	0.74	-	0.109	34	0.109	28	0.132	23	0.107	0.108	N	0.45	noTM	0.266	19	N	0.035	19	N	0.07	1	N	0.031	N	0.033	N	Q	0	19	N	0	N	477	0.093	0.06	0.91	_	1	-	0	0	0	0	o	0	0	i	nucl:18.5	cyto_nucl:15.0
MVLG_01062T0	0.54	-	0.169	20	0.163	31	0.276	35	0.161	0.162	N	0.5	TM	0.739	20	Y	0.184	37	N	0.928	28	Y	0.348	N	0.266	N	Q	0.017	40	N	0.031	N	663	0.032	0.769	0.706	S	5	36	171.71	30.36	141.35	8	i12-34o49-68i75-92o252-274i315-332o365-384i539-561o571-590i	8	0	i24-42o48-68i75-92o98-115i315-332o366-384i539-559o571-590i	plas:21.0	E.R.:4.0
MVLG_01062T1	0.45	-	0.169	20	0.163	31	0.276	35	0.161	0.162	N	0.5	TM	0.739	20	Y	0.184	37	N	0.928	28	Y	0.348	N	0.266	N	Q	0.017	40	N	0.031	N	587	0.032	0.77	0.709	S	5	36	180.2	30.36	149.84	9	o24-41i46-68o72-91i98-117o173-195i239-256o289-308i463-485o495-514i	8	0	i24-42o48-68i75-92o98-117i239-256o290-308i463-483o495-514i	plas:19.0	E.R.:6.0
MVLG_01063T0	0.29	-	0.119	52	0.143	52	0.209	42	0.141	0.142	N	0.45	noTM	0.09	19	N	0.045	40	N	0.284	5	N	0.088	N	0.067	N	Q	0.002	23	N	0.003	N	340	0.114	0.149	0.783	_	2	-	0.69	0	0.69	0	o	0	0	i	cyto_nucl:9.8	nucl:9.5
MVLG_01064T0	0.32	-	0.11	35	0.11	46	0.128	24	0.103	0.106	N	0.45	noTM	0.032	22	N	0.021	3	N	0.069	1	N	0.061	N	0.041	N	Q	0	0	N	0	N	925	0.075	0.058	0.943	_	1	-	0.05	0	0.05	0	o	0	0	i	nucl:15.5	cyto_nucl:13.0
MVLG_01065T0	0.05	-	0.115	33	0.118	1	0.134	1	0	0.054	N	0.45	noTM	0.178	22	N	0.059	33	N	0.345	2	N	0.109	N	0.084	N	Q	0.001	33	N	0.002	N	261	0.241	0.039	0.785	_	3	-	0.03	0.02	0.01	0	o	0	0	i	cyto:14.0	mito:9.0
MVLG_01066T0	0.04	-	0.269	26	0.33	26	0.614	1	0.411	0.362	N	0.5	TM	0.709	26	Y	0.651	26	Y	0.997	12	Y	0.954	Y	0.803	Y	S	0.319	26	N	0.642	Y	263	0.022	0.931	0.06	S	1	25	106.01	34.47	71.54	4	i7-29o152-174i181-203o231-253i	3	Y	n6-17c25/26o152-172i179-203o230-251i	extr:22.0	plas:4.0
MVLG_01067T0	0.37	-	0.11	38	0.116	5	0.138	4	0.131	0.122	N	0.5	TM	0.069	30	N	0.133	30	N	0.766	28	N	0.252	N	0.192	N	A	0.017	35	N	0.042	N	617	0.588	0.091	0.286	M	4	104	17.96	17.89	0.07	1	i20-37o	1	0	i20-38o	cyto_mito:11.8	mito:11.5
MVLG_01068T0	0.91	-	0.303	18	0.176	18	0.117	26	0.105	0.138	N	0.45	noTM	0.746	18	Y	0.151	18	N	0.148	1	N	0.059	N	0.105	N	Q	0.055	18	N	0.056	N	1194	0.056	0.052	0.943	_	1	-	0.11	0	0.11	0	o	0	0	i	nucl:13.0	cyto:9.0
MVLG_01069T0	0.03	-	0.127	30	0.145	28	0.297	13	0.164	0.155	N	0.45	noTM	0.157	24	N	0.131	33	N	0.275	23	N	0.131	N	0.131	N	Q	0.04	28	N	0.081	N	289	0.087	0.153	0.814	_	2	-	26.13	5.69	20.44	0	o	0	0	i	cysk:19.0	mito:5.0
MVLG_01070T0	0.57	-	0.174	18	0.131	18	0.13	32	0.1	0.114	N	0.45	noTM	0.216	18	N	0.045	18	N	0.241	1	N	0.076	N	0.061	N	Q	0.016	39	N	0.041	N	221	0.743	0.021	0.401	M	4	101	0.01	0	0.01	0	o	0	0	i	mito:18.0	nucl:6.0
MVLG_01071T0	0	-	0.258	18	0.177	18	0.142	1	0.116	0.144	N	0.45	noTM	0.492	18	Y	0.139	18	N	0.211	3	N	0.097	N	0.118	N	Q	0.008	18	N	0.008	N	61	0.081	0.118	0.869	_	2	-	1.8	1.8	0	0	o	0	0	i	cyto:13.5	cysk:13.0
MVLG_01072T0	0.07	-	0.565	21	0.384	21	0.374	3	0.253	0.313	N	0.45	noTM	0.576	21	Y	0.326	21	N	0.737	2	N	0.361	N	0.344	N	S	0.993	21	Y	0.995	Y	241	0.091	0.475	0.386	S	5	20	0.03	0.02	0.01	0	o	0	Y	n7-15c20/21o	cysk:17.0	cyto:9.0
MVLG_01073T0	0	-	0.19	60	0.143	60	0.123	50	0.1	0.12	N	0.45	noTM	0.264	22	N	0.03	22	N	0.106	1	N	0.044	N	0.037	N	Q	0.001	22	N	0.001	N	325	0.124	0.043	0.899	_	2	-	0.24	0.02	0.22	0	o	0	0	i	cyto:19.0	cyto_nucl:12.5
MVLG_01074T0	0.12	-	0.163	20	0.134	20	0.168	1	0.118	0.128	N	0.5	TM	0.28	20	N	0.213	20	N	0.585	2	N	0.256	N	0.235	N	A	0.014	52	N	0.019	N	109	0.938	0.047	0.055	M	1	18	15.51	15.51	0	0	o	0	0	i	mito:18.0	nucl:7.5
MVLG_01075T0	0.39	-	0.137	47	0.147	47	0.268	34	0.13	0.138	N	0.45	noTM	0.103	35	N	0.141	35	N	0.83	34	N	0.134	N	0.137	N	Q	0.015	47	N	0.039	N	140	0.051	0.229	0.885	_	2	-	0.33	0.33	0	0	o	0	0	i	nucl:10.5	extr:10.0
MVLG_01076T0	0.83	-	0.109	17	0.107	44	0.122	34	0.101	0.104	N	0.45	noTM	0.075	30	N	0.029	30	N	0.066	4	N	0.029	N	0.029	N	Q	0	30	N	0	N	943	0.727	0.015	0.461	M	4	23	0.04	0	0.04	0	o	0	0	i	mito:18.0	nucl:6.0
MVLG_01077T0	0.21	-	0.132	21	0.117	21	0.141	31	0.105	0.11	N	0.45	noTM	0.088	21	N	0.041	32	N	0.119	10	N	0.045	N	0.043	N	Q	0	20	N	0	N	394	0.082	0.11	0.864	_	2	-	0.67	0	0.67	0	o	0	0	i	cyto:12.5	cyto_nucl:10.5
MVLG_01078T0	0.59	-	0.111	46	0.119	5	0.154	2	0.145	0.133	N	0.45	noTM	0.076	26	N	0.04	31	N	0.093	3	N	0.04	N	0.04	N	Q	0	32	N	0	N	590	0.231	0.055	0.813	_	3	-	0	0	0	0	o	0	0	i	nucl:17.0	cyto_nucl:13.5
MVLG_01079T0	0.88	-	0.253	26	0.237	20	0.328	3	0.223	0.229	N	0.45	noTM	0.372	26	Y	0.19	20	N	0.767	11	N	0.426	N	0.308	N	S	0.226	46	N	0.746	Y	358	0.941	0.061	0.053	M	1	38	0.01	0.01	0	0	o	0	0	i	mito:18.0	nucl:7.0
MVLG_01080T0	0.41	-	0.123	27	0.106	58	0.121	46	0.096	0.101	N	0.45	noTM	0.272	27	N	0.024	7	N	0.099	1	N	0.072	N	0.048	N	Q	0	27	N	0	N	253	0.32	0.028	0.769	_	3	-	1.62	0	1.62	0	o	0	0	i	nucl:9.0	cyto:6.0
MVLG_01081T0	0.05	S-332	0.327	25	0.327	25	0.82	8	0.492	0.393	N	0.5	TM	0.544	25	Y	0.564	25	Y	0.988	16	Y	0.952	Y	0.758	Y	S	0.362	25	N	0.997	Y	361	0.062	0.958	0.018	S	1	24	42.08	22.72	19.36	2	i5-27o336-358i	1	Y	n8-19c24/25o341-359i	plas:16.0	extr:5.0
MVLG_01082T0	0.13	-	0.137	37	0.157	37	0.246	16	0.184	0.172	N	0.45	noTM	0.057	31	N	0.104	37	N	0.412	22	N	0.16	N	0.132	N	Q	0.267	37	N	0.349	N	254	0.381	0.104	0.559	_	5	-	0.07	0	0.07	0	o	0	0	i	mito:17.0	cyto:6.0
MVLG_01083T0	0.53	-	0.108	46	0.1	62	0.106	5	0.092	0.096	N	0.45	noTM	0.067	16	N	0.053	16	N	0.192	2	N	0.067	N	0.06	N	Q	0	16	N	0	N	277	0.098	0.049	0.926	_	1	-	0.01	0	0.01	0	o	0	0	i	nucl:19.5	cyto_nucl:15.0
MVLG_01084T0	0.43	-	0.166	36	0.129	36	0.167	35	0.103	0.115	N	0.45	noTM	0.156	36	N	0.064	36	N	0.153	3	N	0.046	N	0.055	N	Q	0	22	N	0	N	416	0.171	0.029	0.907	_	2	-	0.22	0.17	0.05	0	o	0	0	i	cyto:17.0	cyto_nucl:13.8
MVLG_01085T0	0.3	-	0.111	37	0.122	14	0.212	12	0.142	0.133	N	0.45	noTM	0.069	29	N	0.049	37	N	0.252	12	N	0.107	N	0.078	N	Q	0.246	37	N	0.287	N	445	0.806	0.079	0.117	M	2	46	0	0	0	0	o	0	0	i	mito:22.0	nucl:3.0
MVLG_01086T0	0.32	-	0.11	47	0.108	41	0.122	23	0.102	0.105	N	0.45	noTM	0.085	23	N	0.032	23	N	0.082	11	N	0.025	N	0.029	N	Q	0	16	N	0	N	217	0.324	0.059	0.725	_	3	-	0.02	0	0.02	0	o	0	0	i	nucl:12.5	cyto_nucl:12.0
MVLG_01087T0	0.26	-	0.113	33	0.194	38	0.51	32	0.254	0.226	N	0.45	noTM	0.121	16	N	0.156	38	N	0.804	36	N	0.253	N	0.205	N	S	0.451	46	N	0.96	Y	389	0.75	0.1	0.128	M	2	101	19.42	1.26	18.16	0	o	1	0	i115-140o	mito:16.0	plas:5.0
MVLG_01088T0	0.55	-	0.113	21	0.201	16	0.44	9	0.379	0.297	N	0.45	noTM	0.099	18	N	0.227	18	N	0.818	12	N	0.614	Y	0.421	N	S	0.138	28	N	0.947	Y	300	0.072	0.538	0.431	S	5	17	0.13	0	0.13	0	o	0	Y	n5-15c33/34o	extr:17.0	cyto_nucl:4.0
MVLG_01089T0	0.38	-	0.739	22	0.838	22	0.976	6	0.95	0.898	Y	0.45	noTM	0.718	24	Y	0.783	24	Y	0.993	5	Y	0.929	Y	0.856	Y	S	0.496	22	N	1	Y	347	0.034	0.921	0.042	S	1	23	3.99	3.98	0.01	0	o	0	Y	n9-16c21/22o	extr:22.0	mito:3.0
MVLG_01090T0	0.81	-	0.11	48	0.107	48	0.123	29	0.099	0.103	N	0.45	noTM	0.102	20	N	0.011	39	N	0.02	1	N	0.011	N	0.011	N	Q	0	0	N	0	N	2025	0.074	0.079	0.929	_	1	-	0.1	0	0.1	0	o	2	0	o842-862i883-903o	nucl:18.0	cyto:5.0
MVLG_01090T1	0.81	-	0.11	48	0.107	48	0.123	29	0.099	0.103	N	0.45	noTM	0.102	20	N	0.011	39	N	0.02	1	N	0.011	N	0.011	N	Q	0	0	N	0	N	2025	0.074	0.079	0.929	_	1	-	0.1	0	0.1	0	o	2	0	o842-862i883-903o	nucl:18.0	cyto:5.0
MVLG_01091T0	0.42	-	0.123	42	0.117	5	0.144	2	0.13	0.124	N	0.45	noTM	0.091	42	N	0.05	17	N	0.338	2	N	0.105	N	0.077	N	Q	0	25	N	0.001	N	347	0.049	0.113	0.85	_	2	-	0	0	0	0	o	0	0	i	mito:8.5	cyto_mito:8.3
MVLG_01092T0	0.36	-	0.193	43	0.139	43	0.123	38	0.101	0.118	N	0.45	noTM	0.136	43	N	0.069	43	N	0.309	2	N	0.065	N	0.067	N	Q	0.002	43	N	0.002	N	872	0.101	0.104	0.876	_	2	-	0.11	0	0.11	0	o	0	0	i	cyto:13.5	cyto_nucl:12.5
MVLG_01093T0	0.84	-	0.111	62	0.11	42	0.148	40	0.107	0.108	N	0.45	noTM	0.071	21	N	0.026	2	N	0.132	1	N	0.132	N	0.079	N	Q	0.08	25	N	0.321	N	680	0.548	0.025	0.564	_	5	-	0	0	0	0	o	0	0	i	mito:12.0	nucl:11.0
MVLG_01094T0	0.02	P-269	0.19	16	0.217	16	0.33	4	0.246	0.229	N	0.5	TM	0.248	24	N	0.166	32	N	0.895	24	Y	0.637	Y	0.401	N	A	0.066	29	N	0.233	N	291	0.27	0.342	0.164	S	5	31	88.04	40.4	47.64	4	o13-35i42-64o84-106i159-181o	6	0	i12-35o41-58i70-89o95-114i158-179o185-201i	extr:10.0	plas:8.0
MVLG_01094T1	0.02	P-269	0.19	16	0.217	16	0.33	4	0.246	0.229	N	0.5	TM	0.248	24	N	0.166	32	N	0.895	24	Y	0.637	Y	0.401	N	A	0.066	29	N	0.233	N	291	0.27	0.342	0.164	S	5	31	88.04	40.4	47.64	4	o13-35i42-64o84-106i159-181o	6	0	i12-35o41-58i70-89o95-114i158-179o185-201i	extr:10.0	plas:8.0
MVLG_01095T0	0.52	-	0.137	45	0.116	45	0.124	54	0.097	0.106	N	0.45	noTM	0.327	45	Y	0.052	45	N	0.169	2	N	0.027	N	0.04	N	Q	0	23	N	0.001	N	225	0.181	0.076	0.824	_	2	-	0	0	0	0	o	0	0	i	mito:10.0	nucl:9.5
MVLG_01096T0	0.47	-	0.134	54	0.125	25	0.149	9	0.122	0.123	N	0.45	noTM	0.194	25	N	0.077	25	N	0.359	3	N	0.103	N	0.09	N	Q	0.006	22	N	0.012	N	411	0.329	0.051	0.616	_	4	-	0.11	0	0.11	0	o	0	0	i	nucl:15.5	cyto_nucl:10.5
MVLG_01097T0	0.01	-	0.117	68	0.17	4	0.33	3	0.298	0.221	N	0.5	TM	0.103	24	N	0.146	21	N	0.725	41	N	0.366	N	0.256	N	A	0	26	N	0	N	169	0.626	0.309	0.057	M	4	12	67.63	21.52	46.11	3	i40-62o95-117i144-166o	3	0	i39-62o87-115i147-167o	mito:10.0	plas:10.0
MVLG_01098T0	0.03	-	0.166	25	0.167	25	0.196	11	0.169	0.168	N	0.45	noTM	0.214	25	N	0.202	25	N	0.841	12	N	0.359	N	0.28	N	Q	0.207	28	N	0.403	N	368	0.905	0.025	0.124	M	2	15	0.1	0	0.1	0	o	0	0	i	mito:22.5	cyto_mito:13.0
MVLG_01099T0	0.06	-	0.128	20	0.136	1	0.182	1	0	0.063	N	0.45	noTM	0.308	24	N	0.19	24	N	0.498	2	N	0.254	N	0.222	N	Q	0.031	24	N	0.06	N	378	0.925	0.017	0.106	M	1	23	0.56	0	0.56	0	o	0	0	i	mito:25.5	cyto_mito:14.0
MVLG_01100T0	0.77	-	0.673	46	0.401	46	0.432	44	0.171	0.309	N	0.5	TM	0.428	46	Y	0.547	46	Y	0.953	37	Y	0.368	N	0.457	Y	A	0.242	46	N	0.251	N	1202	0.34	0.424	0.291	S	5	45	60.39	19.71	40.68	3	i21-43o490-512i607-625o	2	0	i21-40o489-512i	extr:13.0	plas:7.0
MVLG_01101T0	0.68	-	0.11	44	0.108	69	0.12	49	0.103	0.105	N	0.45	noTM	0.064	17	N	0.043	3	N	0.282	1	N	0.241	N	0.142	N	Q	0.057	18	N	0.068	N	943	0.725	0.016	0.458	M	4	34	0	0	0	0	o	0	0	i	nucl:14.5	cyto_nucl:11.0
MVLG_01102T0	0.58	-	0.123	38	0.163	18	0.317	17	0.224	0.196	N	0.45	noTM	0.085	28	N	0.073	28	N	0.35	17	N	0.167	N	0.12	N	S	0.087	36	N	0.566	Y	1826	0.027	0.432	0.767	_	4	-	0	0	0	0	o	0	0	i	cyto:12.5	cyto_nucl:9.3
MVLG_01103T0	0.07	-	0.136	26	0.125	26	0.154	23	0.117	0.121	N	0.45	noTM	0.241	26	N	0.053	4	N	0.456	1	N	0.325	N	0.189	N	Q	0.002	16	N	0.005	N	434	0.314	0.091	0.641	_	4	-	0.05	0	0.05	0	o	0	0	i	cyto:13.0	mito:10.0
MVLG_01104T0	0.24	-	0.159	26	0.135	26	0.246	25	0.115	0.124	N	0.45	noTM	0.367	26	Y	0.055	26	N	0.141	25	N	0.05	N	0.053	N	Q	0.066	43	N	0.154	N	369	0.855	0.014	0.307	M	3	24	84.34	0	84.34	3	o278-300i307-329o339-361i	3	0	o276-301i308-329o341-361i	plas:10.0	mito:7.0
MVLG_01105T0	0.2	-	0.144	27	0.178	27	0.36	11	0.222	0.202	N	0.45	noTM	0.25	28	N	0.159	28	N	0.787	2	N	0.302	N	0.23	N	Q	0.006	28	N	0.012	N	357	0.18	0.307	0.228	S	5	27	0	0	0	0	o	0	0	i	cyto:10.5	mito:10.0
MVLG_01106T0	0.85	-	0.112	47	0.115	5	0.127	1	0.117	0.116	N	0.45	noTM	0.167	23	N	0.028	9	N	0.158	2	N	0.094	N	0.061	N	Q	0.001	23	N	0.001	N	384	0.683	0.05	0.367	M	4	69	0	0	0	0	o	0	0	i	nucl:16.5	cyto_nucl:11.5
MVLG_01107T0	0.3	-	0.17	26	0.176	26	0.308	6	0.19	0.183	N	0.45	noTM	0.267	26	N	0.151	26	N	0.621	13	N	0.196	N	0.174	N	Q	0.02	26	N	0.046	N	234	0.054	0.399	0.733	_	4	-	0.37	0	0.37	0	o	0	0	i	cyto:14.5	cyto_nucl:10.8
MVLG_01108T0	0.27	-	0.132	22	0.208	22	0.534	4	0.327	0.272	N	0.45	noTM	0.145	22	N	0.187	22	N	0.804	5	N	0.516	Y	0.352	N	S	0.369	33	N	0.884	Y	453	0.863	0.058	0.071	M	2	13	0.23	0.06	0.17	0	o	0	Y	n7-18c26/27o	mito:16.5	cyto_mito:10.5
MVLG_01109T0	0.95	-	0.149	33	0.118	33	0.133	2	0.098	0.107	N	0.45	noTM	0.169	33	N	0.09	33	N	0.106	27	N	0.034	N	0.062	N	Q	0	0	N	0	N	420	0.058	0.048	0.943	_	1	-	0.05	0	0.05	0	o	0	0	i	nucl:22.5	cyto_nucl:13.5
MVLG_01109T1	0.86	-	0.149	33	0.118	33	0.133	2	0.098	0.107	N	0.45	noTM	0.169	33	N	0.09	33	N	0.106	27	N	0.034	N	0.062	N	Q	0	0	N	0	N	292	0.058	0.048	0.943	_	1	-	0	0	0	0	o	0	0	i	nucl:22.5	cyto_nucl:13.0
MVLG_01110T0	0.81	-	0.12	36	0.105	69	0.109	7	0.096	0.1	N	0.45	noTM	0.25	25	N	0.062	36	N	0.079	2	N	0.042	N	0.052	N	Q	0.006	36	N	0.008	N	623	0.097	0.026	0.929	_	1	-	0	0	0	0	o	0	0	i	nucl:15.0	cyto:6.5
MVLG_01111T0	0.7	-	0.131	26	0.125	2	0.154	1	0.154	0.14	N	0.45	noTM	0.196	26	N	0.093	26	N	0.267	8	N	0.103	N	0.098	N	Q	0.012	26	N	0.021	N	888	0.171	0.059	0.836	_	2	-	0	0	0	0	o	0	0	i	nucl:17.0	cyto:8.5
MVLG_01112T0	0.08	-	0.171	40	0.13	40	0.136	39	0.099	0.113	N	0.45	noTM	0.093	40	N	0.061	40	N	0.155	39	N	0.053	N	0.057	N	Q	0	40	N	0.001	N	344	0.151	0.048	0.883	_	2	-	11.46	0.29	11.17	0	o	1	0	o321-338i	mito:17.0	cyto:7.0
MVLG_01113T0	0.21	-	0.124	36	0.108	36	0.112	39	0.094	0.1	N	0.45	noTM	0.114	28	N	0.034	28	N	0.098	1	N	0.032	N	0.033	N	Q	0	28	N	0	N	1078	0.138	0.069	0.839	_	2	-	0.19	0	0.19	0	o	0	0	i	cyto:23.0	nucl:3.0
MVLG_01114T0	0.04	S-403	0.609	18	0.746	18	0.952	11	0.911	0.835	Y	0.45	noTM	0.707	18	Y	0.757	18	Y	0.972	13	Y	0.916	Y	0.837	Y	S	0.639	18	Y	0.999	Y	427	0.044	0.946	0.056	S	1	17	14.28	0.67	13.61	0	o	1	Y	n5-12c17/18o404-424i	extr:21.0	plas:5.0
MVLG_01115T0	0.58	-	0.113	25	0.114	5	0.141	3	0.123	0.119	N	0.45	noTM	0.136	25	N	0.024	7	N	0.17	3	N	0.086	N	0.055	N	Q	0	25	N	0	N	889	0.185	0.063	0.76	_	3	-	0	0	0	0	o	0	0	i	nucl:12.5	cyto_nucl:12.5
MVLG_01116T0	0.41	-	0.135	30	0.117	2	0.162	61	0.134	0.124	N	0.5	TM	0.105	25	N	0.051	62	N	0.18	58	N	0.044	N	0.048	N	Q	0	62	N	0.001	N	680	0.222	0.189	0.643	_	3	-	2.06	0.58	1.48	0	o	0	0	i	extr:10.0	cyto:7.5
MVLG_01117T0	0.21	-	0.159	18	0.138	18	0.141	12	0.114	0.125	N	0.45	noTM	0.086	30	N	0.071	30	N	0.157	7	N	0.082	N	0.077	N	Q	0.001	30	N	0.002	N	498	0.811	0.035	0.245	M	3	20	0.02	0	0.02	0	o	0	0	i	mito:11.0	cyto:7.0
MVLG_01118T0	0.32	-	0.88	23	0.865	23	0.972	11	0.85	0.857	Y	0.45	noTM	0.972	23	Y	0.873	23	Y	0.992	13	Y	0.873	Y	0.873	Y	S	0.974	23	Y	1	Y	340	0.028	0.918	0.058	S	1	22	24.13	1.26	22.87	1	o135-157i	1	Y	n6-17c22/23o132-157i	cyto:8.0	extr:8.0
MVLG_01119T0	0.26	-	0.152	29	0.136	29	0.179	35	0.123	0.129	N	0.45	noTM	0.169	34	N	0.118	34	N	0.217	28	N	0.096	N	0.107	N	Q	0.001	20	N	0.003	N	264	0.023	0.357	0.865	_	3	-	0.03	0.03	0	0	o	0	0	i	cyto_mito:11.0	mito:10.5
MVLG_01120T0	0.34	-	0.108	63	0.102	66	0.108	27	0.097	0.099	N	0.45	noTM	0.024	21	N	0.017	3	N	0.076	2	N	0.062	N	0.039	N	Q	0	0	N	0	N	263	0.079	0.085	0.918	_	1	-	0.01	0	0.01	0	o	0	0	i	nucl:16.0	cyto_nucl:13.5
MVLG_01121T0	0.05	-	0.12	35	0.131	3	0.166	1	0.146	0.139	N	0.45	noTM	0.077	27	N	0.07	27	N	0.777	3	N	0.273	N	0.171	N	Q	0.012	35	N	0.017	N	122	0.949	0.014	0.099	M	1	30	0	0	0	0	o	0	0	i	mito:25.0
MVLG_01122T0	0.64	-	0.141	21	0.121	21	0.125	20	0.103	0.112	N	0.45	noTM	0.105	21	N	0.037	2	N	0.213	1	N	0.213	N	0.125	N	Q	0	21	N	0	N	817	0.159	0.106	0.83	_	2	-	0.89	0	0.89	0	o	0	0	i	cyto:10.0	cyto_nucl:8.5
MVLG_01123T0	0.38	-	0.108	45	0.104	35	0.12	21	0.096	0.099	N	0.45	noTM	0.046	26	N	0.041	11	N	0.202	1	N	0.084	N	0.063	N	Q	0	17	N	0	N	558	0.232	0.076	0.691	_	3	-	0.03	0	0.03	0	o	0	0	i	nucl:11.0	cyto_nucl:10.3
MVLG_01124T0	0.12	-	0.118	19	0.132	3	0.174	2	0.171	0.153	N	0.45	noTM	0.066	23	N	0.1	19	N	0.688	3	N	0.365	N	0.233	N	Q	0.007	25	N	0.022	N	613	0.891	0.028	0.119	M	2	11	0.28	0	0.28	0	o	0	0	i	mito:22.0	cyto:3.0
MVLG_01125T0	0.06	-	0.14	23	0.132	23	0.15	5	0.126	0.129	N	0.45	noTM	0.231	23	N	0.136	23	N	0.459	2	N	0.18	N	0.158	N	Q	0.003	23	N	0.005	N	722	0.85	0.019	0.206	M	2	21	0.2	0	0.2	0	o	0	0	i	mito:25.0
MVLG_01126T0	0.46	-	0.109	26	0.111	26	0.135	12	0.111	0.111	N	0.45	noTM	0.023	21	N	0.039	8	N	0.314	2	N	0.122	N	0.081	N	Q	0	61	N	0	N	261	0.181	0.027	0.853	_	2	-	0	0	0	0	o	0	0	i	nucl:16.5	cyto_nucl:12.0
MVLG_01127T0	0.16	-	0.11	60	0.108	3	0.114	1	0.114	0.111	N	0.45	noTM	0.129	28	N	0.043	28	N	0.089	2	N	0.033	N	0.038	N	Q	0	0	N	0	N	299	0.06	0.132	0.88	_	2	-	0	0	0	0	o	0	0	i	cyto_nucl:10.0	cyto:9.0
MVLG_01128T0	0.49	-	0.109	35	0.107	55	0.116	39	0.101	0.103	N	0.45	noTM	0.061	31	N	0.03	31	N	0.055	3	N	0.025	N	0.028	N	Q	0	0	N	0	N	989	0.169	0.115	0.727	_	3	-	0.56	0.03	0.53	0	o	0	0	i	cyto:16.5	cyto_mito:11.7
MVLG_01129T0	0.79	-	0.11	62	0.111	34	0.148	15	0.111	0.111	N	0.45	noTM	0.045	16	N	0.052	16	N	0.389	2	N	0.093	N	0.073	N	Q	0.008	18	N	0.024	N	674	0.266	0.038	0.787	_	3	-	0.01	0	0.01	0	o	0	Y	n2-9c14/15o	nucl:15.0	mito:8.0
MVLG_01130T0	0.82	-	0.157	19	0.12	19	0.122	26	0.089	0.103	N	0.45	noTM	0.578	19	Y	0.06	19	N	0.201	3	N	0.053	N	0.057	N	Q	0	19	N	0	N	2466	0.396	0.056	0.554	_	5	-	0.07	0	0.07	0	o	0	0	i	nucl:12.0	cyto_nucl:10.0
MVLG_01131T0	0.04	-	0.299	19	0.28	19	0.359	1	0.24	0.258	N	0.45	noTM	0.422	27	Y	0.3	19	N	0.721	11	N	0.422	N	0.361	N	S	0.398	38	N	0.906	Y	281	0.882	0.036	0.153	M	2	88	2.19	0.02	2.17	0	o	0	Y	n8-19c37/38o	mito:18.0	cyto:4.0
MVLG_01132T0	0.02	-	0.149	51	0.123	51	0.128	50	0.099	0.11	N	0.45	noTM	0.259	51	N	0.02	37	N	0.091	2	N	0.025	N	0.023	N	Q	0	0	N	0	N	186	0.178	0.058	0.841	_	2	-	4.01	0	4.01	0	o	0	0	i	cyto:12.0	cyto_nucl:9.8
MVLG_01132T1	0.02	-	0.149	51	0.123	51	0.128	50	0.099	0.11	N	0.45	noTM	0.259	51	N	0.02	37	N	0.091	2	N	0.025	N	0.023	N	Q	0	0	N	0	N	186	0.178	0.058	0.841	_	2	-	4.01	0	4.01	0	o	0	0	i	cyto:12.0	cyto_nucl:9.8
MVLG_01133T0	0.21	-	0.11	29	0.108	51	0.129	50	0.101	0.104	N	0.45	noTM	0.067	30	N	0.029	3	N	0.127	1	N	0.098	N	0.063	N	Q	0	17	N	0	N	574	0.06	0.132	0.894	_	2	-	55.22	1.33	53.89	2	o473-495i524-546o	2	0	o469-494i526-546o	plas:24.0	E.R.:2.0
MVLG_01134T0	0.01	-	0.158	19	0.143	19	0.187	28	0.127	0.134	N	0.45	noTM	0.138	19	N	0.096	19	N	0.283	26	N	0.152	N	0.124	N	Q	0.024	19	N	0.03	N	140	0.083	0.385	0.454	_	5	-	0.1	0	0.1	0	o	0	0	i	cyto:10.0	cyto_mito:9.0
MVLG_01135T0	0.89	-	0.11	59	0.123	2	0.165	2	0.146	0.135	N	0.45	noTM	0.041	60	N	0.017	32	N	0.055	2	N	0.021	N	0.019	N	Q	0	22	N	0	N	244	0.093	0.098	0.9	_	1	-	0	0	0	0	o	0	0	i	nucl:24.0	cyto_nucl:14.5
MVLG_01136T0	0.77	-	0.144	19	0.125	19	0.14	1	0.101	0.112	N	0.45	noTM	0.537	19	Y	0.034	28	N	0.075	21	N	0.036	N	0.035	N	Q	0.001	19	N	0.001	N	1059	0.048	0.115	0.914	_	2	-	0.15	0	0.15	0	o	0	0	i	cyto_nucl:8.5	cyto:8.0
MVLG_01137T0	0.42	-	0.11	35	0.12	4	0.141	28	0.127	0.124	N	0.45	noTM	0.094	29	N	0.033	9	N	0.246	3	N	0.139	N	0.086	N	Q	0.001	29	N	0.001	N	889	0.222	0.033	0.814	_	3	-	0	0	0	0	o	0	0	i	nucl:17.0	cyto_nucl:11.5
MVLG_01138T0	0.02	-	0.511	18	0.671	18	0.907	12	0.877	0.783	Y	0.45	noTM	0.605	18	Y	0.692	18	Y	0.968	13	Y	0.911	Y	0.801	Y	S	0.848	18	Y	1	Y	83	0.13	0.922	0.03	S	2	17	0.65	0.64	0.01	0	o	0	Y	n3-12c17/18o	extr:26.0
MVLG_01139T0	0.78	-	0.167	28	0.277	2	0.746	1	0.746	0.53	Y	0.45	noTM	0.09	28	N	0.181	25	N	0.984	12	Y	0.639	Y	0.41	N	Q	0.119	25	N	0.495	N	636	0.648	0.55	0.026	M	5	28	0.1	0.01	0.09	0	o	0	0	i	mito:13.0	nucl:7.0
MVLG_01140T0	0.44	-	0.109	33	0.148	2	0.214	1	0.214	0.183	N	0.45	noTM	0.068	27	N	0.049	29	N	0.542	3	N	0.132	N	0.09	N	Q	0.012	29	N	0.016	N	158	0.692	0.047	0.319	M	4	40	0	0	0	0	o	0	0	i	nucl:14.0	mito:11.0
MVLG_01141T0	0.33	-	0.138	39	0.173	4	0.339	37	0.238	0.208	N	0.45	noTM	0.174	29	N	0.204	39	N	0.715	2	N	0.337	N	0.27	N	Q	0.066	39	N	0.284	N	184	0.383	0.12	0.375	M	5	98	0.2	0.2	0	0	o	0	0	i	cyto_nucl:9.5	nucl:9.0
MVLG_01142T0	0.2	-	0.326	25	0.545	25	0.973	16	0.91	0.742	Y	0.45	noTM	0.669	25	Y	0.718	25	Y	0.99	12	Y	0.931	Y	0.825	Y	S	0.755	25	Y	0.993	Y	290	0.024	0.963	0.039	S	1	24	3.07	3.07	0	0	o	0	Y	n6-19c24/25o	extr:26.0
MVLG_01143T0	0.4	-	0.113	34	0.105	34	0.123	12	0.096	0.1	N	0.45	noTM	0.094	16	N	0.024	37	N	0.075	12	N	0.027	N	0.026	N	Q	0	16	N	0	N	349	0.101	0.09	0.888	_	2	-	0.11	0	0.11	0	o	0	0	i	cyto:8.0	nucl:7.0
MVLG_01144T0	0.41	-	0.115	25	0.155	5	0.314	3	0.264	0.214	N	0.45	noTM	0.1	25	N	0.066	25	N	0.43	7	N	0.149	N	0.108	N	Q	0.104	25	N	0.222	N	301	0.126	0.189	0.559	_	4	-	0.11	0	0.11	0	o	0	0	i	nucl:10.5	cyto_nucl:10.0
MVLG_01145T0	0.22	-	0.73	37	0.554	37	0.577	31	0.407	0.495	N	0.5	TM	0.878	37	Y	0.838	37	Y	0.968	22	Y	0.755	Y	0.796	Y	S	0.988	37	Y	0.992	Y	554	0.006	0.981	0.111	S	1	36	21.02	20.63	0.39	1	i7-29o	1	0	i7-31o	mito:10.0	extr:8.0
MVLG_01146T0	0.28	-	0.114	26	0.106	62	0.116	39	0.096	0.101	N	0.45	noTM	0.06	26	N	0.029	16	N	0.176	2	N	0.071	N	0.05	N	Q	0.001	26	N	0.001	N	294	0.268	0.056	0.749	_	3	-	0.08	0.03	0.05	0	o	0	0	i	mito:13.0	cyto:6.5
MVLG_01147T0	0.14	-	0.112	38	0.132	4	0.175	2	0.162	0.144	N	0.5	TM	0.082	38	N	0.068	17	N	0.378	2	N	0.141	N	0.105	N	A	0	22	N	0	N	146	0.524	0.122	0.338	M	5	18	21.86	8.59	13.27	1	i52-74o	1	0	o55-74i	mito:15.0	cyto:7.0
MVLG_01148T0	0.31	-	0.109	58	0.105	58	0.112	44	0.096	0.1	N	0.45	noTM	0.145	39	N	0.053	39	N	0.129	1	N	0.037	N	0.045	N	Q	0	19	N	0	N	433	0.532	0.015	0.66	_	5	-	2.22	0	2.22	0	o	0	0	i	nucl:15.5	cyto_nucl:11.0
MVLG_01149T0	0.87	-	0.11	60	0.11	8	0.131	5	0.119	0.115	N	0.45	noTM	0.039	37	N	0.024	12	N	0.132	11	N	0.085	N	0.054	N	Q	0	23	N	0	N	1654	0.168	0.059	0.897	_	2	-	0.04	0	0.04	0	o	0	0	i	nucl:23.0	mito:2.0
MVLG_01149T1	0.87	-	0.11	60	0.11	8	0.131	5	0.119	0.115	N	0.45	noTM	0.039	37	N	0.024	12	N	0.132	11	N	0.085	N	0.054	N	Q	0	23	N	0	N	1654	0.168	0.059	0.897	_	2	-	0.04	0	0.04	0	o	0	0	i	nucl:23.0	mito:2.0
MVLG_01150T0	0.26	-	0.115	55	0.165	3	0.266	1	0.23	0.2	N	0.45	noTM	0.079	21	N	0.048	2	N	0.39	1	N	0.39	N	0.219	N	Q	0	55	N	0	N	330	0.119	0.132	0.791	_	2	-	0.08	0	0.08	0	o	0	0	i	cyto:9.5	cyto_nucl:7.0
MVLG_01151T0	0.58	-	0.107	43	0.104	68	0.113	5	0.1	0.102	N	0.45	noTM	0.033	44	N	0.034	20	N	0.148	7	N	0.064	N	0.049	N	Q	0	0	N	0	N	720	0.543	0.067	0.447	M	5	9	20.96	0	20.96	1	o597-619i	0	0	i	mito:17.5	cyto_mito:11.5
MVLG_01152T0	0.65	T-687	0.113	58	0.106	58	0.111	32	0.1	0.103	N	0.45	noTM	0.077	25	N	0.025	5	N	0.15	3	N	0.109	N	0.067	N	Q	0	0	N	0	N	716	0.397	0.018	0.73	_	4	-	163.91	0	163.91	7	o483-505i518-540o544-563i575-594o598-617i624-646o693-715i	8	0	i374-395o486-506i518-538o544-563i575-591o597-616i628-650o698-715i	plas:25.0
MVLG_01153T0	0.19	-	0.125	22	0.119	22	0.16	35	0.113	0.115	N	0.45	noTM	0.111	27	N	0.062	36	N	0.288	26	N	0.081	N	0.072	N	Q	0.048	28	N	0.161	N	150	0.425	0.049	0.535	_	5	-	0.06	0.05	0.01	0	o	0	0	i	mito:14.0	nucl:5.5
MVLG_01154T0	0.3	-	0.149	16	0.143	16	0.192	33	0.138	0.14	N	0.45	noTM	0.163	16	N	0.198	16	N	0.526	12	N	0.359	N	0.278	N	Q	0.005	37	N	0.018	N	302	0.947	0.022	0.081	M	1	29	0.06	0	0.06	0	o	0	0	i	mito:23.5	cyto_mito:13.8
MVLG_01155T0	0.04	-	0.11	58	0.109	6	0.13	21	0.106	0.107	N	0.45	noTM	0.06	19	N	0.039	19	N	0.19	2	N	0.062	N	0.051	N	Q	0	21	N	0	N	580	0.052	0.047	0.949	_	1	-	25.05	0	25.05	1	i105-127o	0	0	i	cyto:12.0	mito:7.0
MVLG_01155T1	0.03	-	0.117	16	0.116	50	0.203	45	0.108	0.112	N	0.45	noTM	0.064	29	N	0.06	16	N	0.293	6	N	0.148	N	0.104	N	Q	0	46	N	0	N	538	0.276	0.236	0.443	_	5	-	26.44	0.19	26.25	1	i63-85o	0	0	i	mito:20.0	cyto:3.0
MVLG_01156T0	0.14	-	0.326	26	0.297	26	0.634	3	0.306	0.302	N	0.45	noTM	0.362	26	Y	0.301	26	N	0.693	13	N	0.33	N	0.315	N	S	0.569	26	Y	0.796	Y	487	0.291	0.164	0.312	_	5	-	0.37	0.36	0.01	0	o	0	Y	n10-20c25/26o	mito:9.5	cyto_mito:9.2
MVLG_01157T0	0.03	-	0.109	69	0.124	2	0.15	1	0.15	0.138	N	0.45	noTM	0.073	31	N	0.023	39	N	0.14	4	N	0.033	N	0.028	N	Q	0	19	N	0	N	200	0.224	0.062	0.775	_	3	-	0.05	0.05	0	0	o	0	0	i	cyto_nucl:11.0	nucl:10.0
MVLG_01158T0	0.89	-	0.132	20	0.161	14	0.229	2	0.191	0.177	N	0.45	noTM	0.163	14	N	0.149	14	N	0.394	1	N	0.137	N	0.143	N	Q	0.015	20	N	0.025	N	1360	0.062	0.505	0.722	_	4	-	0	0	0	0	o	0	0	i	nucl:15.0	cyto:7.0
MVLG_01159T0	0.31	-	0.562	21	0.664	21	0.853	10	0.787	0.731	Y	0.45	noTM	0.825	21	Y	0.785	21	Y	0.942	9	Y	0.819	Y	0.802	Y	S	0.889	21	Y	0.89	Y	502	0.053	0.841	0.102	S	2	20	0.28	0.23	0.05	0	o	0	Y	n8-16c20/21o	extr:14.0	cyto:6.0
MVLG_01160T0	0.57	-	0.112	18	0.106	49	0.111	45	0.099	0.102	N	0.45	noTM	0.046	18	N	0.027	12	N	0.129	2	N	0.036	N	0.031	N	Q	0	18	N	0	N	1241	0.069	0.049	0.937	_	1	-	0.15	0	0.15	0	o	0	0	i	mito:7.0	cyto:6.5
MVLG_01161T0	0.3	-	0.112	68	0.108	22	0.135	13	0.108	0.108	N	0.45	noTM	0.069	14	N	0.061	14	N	0.168	12	N	0.073	N	0.067	N	Q	0	14	N	0	N	346	0.78	0.017	0.391	M	4	10	0.04	0	0.04	0	o	0	0	i	nucl:11.0	mito:10.0
MVLG_01162T0	0.95	-	0.122	20	0.113	20	0.123	2	0.102	0.107	N	0.45	noTM	0.112	20	N	0.049	20	N	0.101	11	N	0.05	N	0.05	N	Q	0	28	N	0.001	N	730	0.273	0.054	0.721	_	3	-	0	0	0	0	o	0	0	i	nucl:23.0	cyto:3.0
MVLG_01163T0	0.15	-	0.244	21	0.211	21	0.327	4	0.207	0.209	N	0.5	TM	0.466	28	Y	0.277	28	N	0.528	1	N	0.227	N	0.252	N	S	0.231	28	N	0.568	Y	451	0.221	0.406	0.313	S	5	27	48.6	4.96	43.64	2	o57-76i83-102o	2	0	i57-78o84-102i	plas:18.0	mito:3.0
MVLG_01164T0	0.5	-	0.115	21	0.138	21	0.188	16	0.166	0.153	N	0.45	noTM	0.275	21	N	0.16	21	N	0.329	2	N	0.156	N	0.158	N	Q	0.231	21	N	0.416	N	986	0.334	0.053	0.596	_	4	-	0	0	0	0	o	0	0	i	extr:15.0	nucl:4.0
MVLG_01165T0	0.95	-	0.109	12	0.115	12	0.151	10	0.127	0.122	N	0.45	noTM	0.097	17	N	0.037	41	N	0.047	9	N	0.021	N	0.029	N	Q	0	41	N	0	N	1361	0.224	0.027	0.817	_	3	-	0	0	0	0	o	0	0	i	nucl:23.5	cyto_nucl:14.5
MVLG_01166T0	0.61	-	0.113	31	0.109	31	0.126	7	0.106	0.108	N	0.45	noTM	0.068	16	N	0.037	16	N	0.181	12	N	0.055	N	0.046	N	Q	0	40	N	0	N	873	0.257	0.045	0.766	_	3	-	0	0	0	0	o	0	0	i	nucl:19.5	cyto_nucl:13.5
MVLG_01167T0	0.37	-	0.225	25	0.15	25	0.164	2	0.105	0.126	N	0.45	noTM	0.374	25	Y	0.111	25	N	0.251	2	N	0.073	N	0.092	N	Q	0.016	25	N	0.017	N	209	0.061	0.071	0.916	_	1	-	0.13	0	0.13	0	o	0	0	i	nucl:11.0	cyto:7.0
MVLG_01167T1	0.37	-	0.225	25	0.15	25	0.164	2	0.105	0.126	N	0.45	noTM	0.374	25	Y	0.111	25	N	0.251	2	N	0.073	N	0.092	N	Q	0.016	25	N	0.017	N	209	0.061	0.071	0.916	_	1	-	0.13	0	0.13	0	o	0	0	i	nucl:11.0	cyto:7.0
MVLG_01168T0	0.16	-	0.148	19	0.153	19	0.205	6	0.154	0.153	N	0.45	noTM	0.429	19	Y	0.336	19	Y	0.673	3	N	0.398	N	0.367	N	Q	0.023	19	N	0.043	N	148	0.606	0.123	0.257	M	4	11	0	0	0	0	o	0	0	i	mito:19.0	cyto_mito:11.5
MVLG_01169T0	0.12	-	0.148	28	0.135	28	0.169	7	0.122	0.128	N	0.45	noTM	0.167	28	N	0.084	28	N	0.454	27	N	0.095	N	0.09	N	Q	0.009	28	N	0.011	N	512	0.099	0.075	0.872	_	2	-	10.57	7.08	3.49	0	o	0	0	i	cyto:8.5	cyto_nucl:8.3
MVLG_01170T0	0.38	-	0.117	27	0.126	40	0.241	36	0.136	0.132	N	0.45	noTM	0.266	26	N	0.063	16	N	0.431	1	N	0.22	N	0.142	N	S	0.396	41	N	0.934	Y	292	0.951	0.009	0.124	M	1	20	0.07	0	0.07	0	o	0	0	i	mito:24.0	nucl:1.0
MVLG_01171T0	0.12	-	0.181	43	0.136	43	0.209	55	0.095	0.119	N	0.5	TM	0.135	29	N	0.17	36	N	0.865	27	N	0.225	N	0.197	N	Q	0.058	29	N	0.122	N	501	0.065	0.334	0.701	_	4	-	256.93	26.53	230.4	12	i20-42o62-84i135-157o172-194i206-225o240-259i266-288o308-330i370-392o405-427i448-470o475-494i	13	0	o20-42i54-72o78-95i140-159o171-193i214-230o242-259i266-283o311-329i370-392o404-426i447-466o472-494i	plas:18.0	E.R.:5.0
MVLG_01172T0	0.2	-	0.113	36	0.109	36	0.138	29	0.102	0.105	N	0.45	noTM	0.12	23	N	0.034	4	N	0.183	1	N	0.147	N	0.091	N	Q	0	23	N	0	N	214	0.049	0.103	0.92	_	1	-	2.02	0	2.02	0	o	0	0	i	cysk:21.0	cyto:4.0
MVLG_01173T0	0.65	-	0.444	37	0.348	37	0.401	25	0.276	0.319	N	0.5	TM	0.516	27	Y	0.452	27	Y	0.92	24	Y	0.6	Y	0.526	Y	S	0.636	27	Y	0.968	Y	1049	0.032	0.904	0.11	S	2	26	201.93	25.48	176.45	9	i12-34o228-250i257-279o302-324i356-378o415-437i444-461o466-485i509-528o	11	0	i12-33o45-65i202-223o229-250i257-279o299-324i356-379o415-437i444-461o467-485i509-528o	plas:21.0	extr:3.0
MVLG_01174T0	0.37	-	0.112	18	0.115	7	0.135	2	0.121	0.118	N	0.45	noTM	0.086	18	N	0.042	16	N	0.134	2	N	0.05	N	0.046	N	Q	0	16	N	0.001	N	499	0.28	0.013	0.882	_	2	-	17.29	0	17.29	0	o	1	0	i101-119o	plas:7.0	cyto:6.5
MVLG_01175T0	0.12	-	0.689	23	0.708	23	0.856	12	0.728	0.719	Y	0.45	noTM	0.627	23	Y	0.602	23	Y	0.951	2	Y	0.728	Y	0.665	Y	S	0.808	23	Y	0.996	Y	208	0.059	0.844	0.098	S	2	22	1.96	1.96	0	0	o	0	Y	n3-14c22/23o	extr:22.0	mito:3.0
MVLG_01176T0	0.25	-	0.36	44	0.37	44	0.681	24	0.389	0.378	N	0.5	TM	0.302	44	N	0.499	44	Y	0.974	35	Y	0.632	Y	0.566	Y	S	0.458	44	N	0.549	Y	1915	0.791	0.177	0.056	M	2	17	23.94	19.69	4.25	1	i24-46o	0	Y	n27-38c43/44o	extr:24.0	mito:2.0
MVLG_01177T0	0.52	-	0.117	41	0.142	47	0.319	38	0.145	0.143	N	0.45	noTM	0.069	21	N	0.104	41	N	0.638	30	N	0.163	N	0.134	N	S	0.294	46	N	0.911	Y	451	0.795	0.03	0.263	M	3	65	0.08	0.04	0.04	0	o	0	0	i	mito:21.0	extr:5.0
MVLG_01178T0	0.33	-	0.141	44	0.119	18	0.168	13	0.136	0.129	N	0.45	noTM	0.088	44	N	0.074	21	N	0.367	2	N	0.178	N	0.126	N	Q	0.031	44	N	0.054	N	122	0.817	0.026	0.191	M	2	70	0	0	0	0	o	0	0	i	mito:20.0	nucl:6.0
MVLG_01179T0	0.21	-	0.116	28	0.213	2	0.446	1	0.446	0.339	N	0.45	noTM	0.131	21	N	0.128	28	N	0.326	17	N	0.157	N	0.142	N	Q	0.004	21	N	0.014	N	383	0.026	0.66	0.468	S	5	27	0.12	0	0.12	0	o	0	0	i	cyto:17.0	cyto_mito:10.3
MVLG_01180T0	0.1	-	0.209	41	0.164	41	0.277	39	0.116	0.138	N	0.45	noTM	0.14	41	N	0.15	41	N	0.59	37	N	0.079	N	0.115	N	Q	0.002	41	N	0.002	N	166	0.087	0.277	0.788	_	3	-	0.36	0.36	0	0	o	0	0	i	cyto:12.5	cyto_nucl:11.0
MVLG_01181T0	0.33	-	0.14	26	0.137	2	0.204	16	0.182	0.161	N	0.45	noTM	0.264	26	N	0.121	26	N	0.458	1	N	0.187	N	0.154	N	Q	0.052	19	N	0.153	N	144	0.966	0.007	0.096	M	1	24	0	0	0	0	o	0	0	i	mito:17.0	nucl:5.5
MVLG_01182T0	0.22	-	0.12	24	0.149	2	0.265	10	0.214	0.184	N	0.45	noTM	0.096	23	N	0.098	24	N	0.678	2	N	0.231	N	0.165	N	Q	0.009	25	N	0.021	N	306	0.041	0.79	0.394	S	4	23	16.53	0.38	16.15	0	o	1	0	i178-201o	cyto:7.5	mito:6.0
MVLG_01183T0	0.16	-	0.123	19	0.113	19	0.127	27	0.103	0.108	N	0.45	noTM	0.172	19	N	0.032	31	N	0.069	26	N	0.035	N	0.034	N	Q	0	19	N	0	N	562	0.277	0.021	0.844	_	3	-	248.95	0	248.95	9	o152-174i187-209o241-263i270-292o350-372i385-407o427-449i456-478o520-542i	12	0	i112-132o152-170i182-202o208-229i241-260o272-292i348-367o387-408i429-448o460-481i493-511o523-542i	plas:27.0
MVLG_01184T0	0.42	-	0.123	23	0.124	2	0.149	1	0.149	0.138	N	0.45	noTM	0.115	23	N	0.063	23	N	0.295	1	N	0.114	N	0.088	N	S	0.32	23	N	0.659	Y	318	0.817	0.051	0.204	M	2	94	0.18	0	0.18	0	o	0	0	i	mito:17.5	cyto_mito:13.8
MVLG_01185T0	0.14	-	0.126	30	0.139	30	0.206	20	0.156	0.148	N	0.45	noTM	0.178	21	N	0.175	21	N	0.488	12	N	0.238	N	0.206	N	Q	0.079	30	N	0.167	N	432	0.873	0.036	0.132	M	2	19	0.04	0	0.04	0	o	0	0	i	mito:23.5	cyto_mito:13.0
MVLG_01186T0	0.01	-	0.109	62	0.106	43	0.119	54	0.099	0.102	N	0.45	noTM	0.07	24	N	0.039	6	N	0.223	3	N	0.139	N	0.089	N	Q	0	15	N	0	N	361	0.053	0.093	0.933	_	1	-	0.89	0	0.89	0	o	0	0	i	cyto:20.0	mito:4.0
MVLG_01187T0	0.31	-	0.13	16	0.107	16	0.122	23	0.086	0.096	N	0.45	noTM	0.108	16	N	0.065	16	N	0.286	1	N	0.068	N	0.066	N	Q	0.001	16	N	0.001	N	657	0.128	0.062	0.87	_	2	-	242.13	9.87	232.26	11	i51-69o84-106i134-156o171-193i206-228o248-270i411-433o465-487i508-530o534-556i622-644o	11	0	i51-69o89-112i133-153o173-193i205-227o247-271i411-436o465-487i508-526o532-555i623-650o	plas:25.0
MVLG_01188T0	0.45	-	0.28	36	0.208	55	0.24	50	0.124	0.163	N	0.45	noTM	0.418	36	Y	0.105	36	N	0.189	33	N	0.046	N	0.076	N	Q	0	55	N	0	N	720	0.049	0.132	0.947	_	1	-	0.32	0.02	0.3	0	o	0	0	i	cyto:12.5	cyto_nucl:10.0
MVLG_01188T1	0.45	-	0.152	34	0.13	5	0.162	1	0.137	0.134	N	0.45	noTM	0.335	29	Y	0.103	29	N	0.138	1	N	0.061	N	0.082	N	Q	0.008	29	N	0.012	N	593	0.116	0.107	0.807	_	2	-	0.01	0	0.01	0	o	0	0	i	cyto:17.5	cyto_nucl:13.5
MVLG_01189T0	0.04	-	0.137	53	0.129	23	0.193	36	0.147	0.136	N	0.5	TM	0.398	37	Y	0.278	37	N	0.59	12	N	0.267	N	0.273	N	Q	0.014	53	N	0.023	N	153	0.03	0.592	0.573	S	5	36	0.99	0.99	0	0	o	0	0	i	extr:8.0	cyto:7.5
MVLG_01190T0	0.48	-	0.108	50	0.111	5	0.121	5	0.112	0.111	N	0.45	noTM	0.128	19	N	0.039	19	N	0.128	1	N	0.045	N	0.042	N	Q	0	0	N	0	N	652	0.129	0.04	0.891	_	2	-	7.03	0	7.03	0	o	2	0	i262-283o303-326i	cyto_nucl:9.5	cyto:9.0
MVLG_01191T0	0.09	-	0.627	21	0.743	21	0.946	14	0.879	0.816	Y	0.45	noTM	0.778	21	Y	0.804	21	Y	0.985	14	Y	0.906	Y	0.855	Y	S	0.726	21	Y	0.992	Y	505	0.097	0.879	0.04	S	2	20	2.54	2.53	0.01	0	o	0	Y	n7-15c20/21o	extr:22.0	mito:4.0
MVLG_01192T0	0.18	-	0.626	19	0.723	19	0.898	15	0.845	0.789	Y	0.45	noTM	0.839	19	Y	0.822	19	Y	0.95	13	Y	0.891	Y	0.856	Y	S	0.952	19	Y	0.999	Y	495	0.049	0.829	0.071	S	2	18	0.1	0.07	0.03	0	o	0	Y	n6-13c18/19o	extr:22.0	cyto:2.5
MVLG_01193T0	0.37	-	0.111	24	0.109	24	0.131	20	0.108	0.109	N	0.45	noTM	0.062	17	N	0.042	17	N	0.087	6	N	0.057	N	0.049	N	Q	0	19	N	0	N	104	0.439	0.054	0.569	_	5	-	0	0	0	0	o	0	0	i	nucl:18.0	cyto_nucl:11.5
MVLG_01194T0	0.32	-	0.139	38	0.131	38	0.194	17	0.124	0.127	N	0.45	noTM	0.076	38	N	0.052	38	N	0.296	12	N	0.06	N	0.056	N	Q	0.09	35	N	0.218	N	188	0.645	0.051	0.253	M	4	106	0	0	0	0	o	0	0	i	nucl:11.5	extr:8.0
MVLG_01195T0	0.65	-	0.111	45	0.121	3	0.157	3	0.139	0.131	N	0.45	noTM	0.121	33	N	0.074	33	N	0.156	25	N	0.043	N	0.058	N	Q	0	0	N	0	N	326	0.051	0.032	0.964	_	1	-	0.02	0	0.02	0	o	0	0	i	nucl:21.0	cyto:6.0
MVLG_01196T0	0.2	-	0.139	21	0.133	1	0.171	1	0	0.061	N	0.45	noTM	0.133	21	N	0.11	21	N	0.706	3	N	0.217	N	0.164	N	Q	0.024	21	N	0.036	N	503	0.716	0.054	0.23	M	3	103	0.09	0	0.09	0	o	0	0	i	mito:26.0
MVLG_01197T0	0.1	-	0.13	36	0.154	36	0.338	32	0.179	0.167	N	0.45	noTM	0.135	36	N	0.198	36	N	0.682	13	N	0.292	N	0.245	N	Q	0.004	17	N	0.009	N	197	0.039	0.495	0.684	_	5	-	0.23	0.23	0	0	o	0	0	i	cysk:19.0	cyto:7.0
MVLG_01198T0	0.5	-	0.125	20	0.206	8	0.413	1	0.261	0.236	N	0.45	noTM	0.146	18	N	0.183	18	N	0.613	11	N	0.262	N	0.223	N	Q	0.015	18	N	0.034	N	830	0.105	0.315	0.428	_	5	-	135.39	1.74	133.65	5	i83-102o161-183i224-246o272-294i332-354o	8	0	i81-100o106-126i133-150o162-183i224-247o272-292i299-320o332-353i	plas:18.0	vacu:3.0
MVLG_01199T0	0.35	-	0.143	22	0.168	22	0.419	3	0.196	0.183	N	0.45	noTM	0.238	22	N	0.239	22	N	0.619	10	N	0.368	N	0.303	N	Q	0.073	22	N	0.082	N	276	0.097	0.412	0.39	S	5	21	0.04	0.04	0	0	o	0	0	i	cyto_nucl:8.5	nucl:8.0
MVLG_01200T0	0.45	-	0.109	32	0.108	32	0.121	26	0.105	0.107	N	0.45	noTM	0.158	22	N	0.03	31	N	0.085	2	N	0.024	N	0.027	N	Q	0	0	N	0	N	443	0.067	0.07	0.92	_	1	-	0.11	0	0.11	0	o	0	0	i	nucl:14.5	cyto_nucl:13.0
MVLG_01201T0	0.25	-	0.119	57	0.137	41	0.204	34	0.129	0.134	N	0.5	TM	0.076	32	N	0.072	62	N	0.298	26	N	0.122	N	0.097	N	A	0.005	57	N	0.013	N	534	0.293	0.093	0.651	_	4	-	38.05	20.04	18.01	0	o	2	0	o28-55i96-114o	plas:16.0	mito:3.0
MVLG_01202T0	0.48	-	0.362	62	0.206	62	0.152	45	0.105	0.151	N	0.45	noTM	0.25	62	N	0.055	62	N	0.226	1	N	0.039	N	0.047	N	Q	0	22	N	0	N	1497	0.092	0.175	0.881	_	2	-	1.04	0.06	0.98	0	o	0	0	i	cyto:14.0	cyto_nucl:9.5
MVLG_01203T0	0.82	-	0.109	37	0.104	67	0.111	45	0.094	0.099	N	0.45	noTM	0.047	48	N	0.021	34	N	0.062	2	N	0.024	N	0.022	N	Q	0	16	N	0	N	1095	0.074	0.077	0.942	_	1	-	3.8	0	3.8	0	o	2	0	o539-556i568-585o	nucl:12.5	cyto_nucl:9.5
MVLG_01204T0	0.3	-	0.26	17	0.176	17	0.164	15	0.123	0.147	N	0.45	noTM	0.499	17	Y	0.093	36	N	0.281	1	N	0.092	N	0.092	N	Q	0.003	17	N	0.005	N	640	0.074	0.115	0.846	_	2	-	0.15	0.04	0.11	0	o	0	0	i	cyto:13.0	cyto_nucl:9.8
MVLG_01205T0	0.83	-	0.112	34	0.105	66	0.112	57	0.097	0.101	N	0.45	noTM	0.164	34	N	0.054	34	N	0.092	1	N	0.027	N	0.04	N	Q	0	16	N	0	N	795	0.078	0.048	0.944	_	1	-	0	0	0	0	o	0	0	i	nucl:18.5	cyto_nucl:14.0
MVLG_01206T0	0.21	-	0.124	33	0.112	59	0.12	32	0.097	0.104	N	0.45	noTM	0.09	40	N	0.054	40	N	0.128	1	N	0.038	N	0.046	N	Q	0	39	N	0	N	295	0.159	0.072	0.786	_	2	-	0.4	0	0.4	0	o	0	0	i	nucl:10.0	cyto_nucl:9.5
MVLG_01207T0	0.33	-	0.111	54	0.112	46	0.136	37	0.106	0.109	N	0.45	noTM	0.053	33	N	0.064	33	N	0.32	28	N	0.051	N	0.058	N	Q	0	0	N	0	N	183	0.08	0.088	0.928	_	1	-	0.41	0	0.41	0	o	0	0	i	cyto:10.5	cyto_nucl:6.0
MVLG_01208T0	0.01	-	0.147	17	0.118	17	0.125	12	0.094	0.109	N	0.5	TM	0.194	44	N	0.074	69	N	0.16	13	N	0.023	N	0.048	N	Q	0	17	N	0	N	613	0.162	0.058	0.837	_	2	-	278.2	10.03	268.17	13	o50-69i121-140o150-172i177-195o210-232i284-306o316-335i347-369o392-414i419-438o448-470i483-505o560-579i	13	0	i50-68o88-105i117-135o141-163i175-193o213-232i257-279o285-304i316-332o352-369i395-414o420-438i560-579o	plas:25.0
MVLG_01209T0	0.95	-	0.188	41	0.12	41	0.193	18	0.102	0.113	N	0.5	TM	0.255	41	N	0.451	41	Y	0.983	35	Y	0.41	N	0.43	Y	A	0.283	41	N	0.323	N	1258	0.27	0.31	0.446	_	5	-	20.43	20.42	0.01	1	i21-43o	1	0	o28-46i	mito:16.0	nucl:8.0
MVLG_01209T1	0.95	-	0.188	41	0.12	41	0.193	18	0.102	0.113	N	0.5	TM	0.255	41	N	0.451	41	Y	0.983	35	Y	0.41	N	0.43	Y	A	0.283	41	N	0.323	N	1094	0.27	0.31	0.446	_	5	-	20.43	20.42	0.01	1	i21-43o	1	0	o28-46i	mito:15.0	nucl:8.0
MVLG_01210T0	0.11	-	0.115	19	0.113	19	0.141	10	0.112	0.112	N	0.45	noTM	0.164	68	N	0.074	16	N	0.252	4	N	0.128	N	0.101	N	Q	0.011	19	N	0.013	N	152	0.902	0.026	0.141	M	2	109	0	0	0	0	o	0	0	i	mito:19.0	nucl:5.0
MVLG_01211T0	0.03	V-120	0.38	21	0.561	21	0.917	11	0.821	0.701	Y	0.45	noTM	0.65	21	Y	0.672	21	Y	0.973	3	Y	0.834	Y	0.753	Y	S	0.379	21	N	1	Y	151	0.164	0.909	0.019	S	2	20	18.96	3.07	15.89	0	o	0	Y	n5-16c34/35o	extr:20.0	vacu:4.0
MVLG_01212T0	0.18	-	0.109	18	0.112	10	0.159	7	0.125	0.119	N	0.45	noTM	0.075	16	N	0.048	16	N	0.124	8	N	0.079	N	0.063	N	Q	0.006	16	N	0.01	N	216	0.129	0.091	0.81	_	2	-	0	0	0	0	o	0	0	i	cyto:6.5	cyto_nucl:6.5
MVLG_01213T0	0.04	-	0.117	33	0.116	18	0.178	12	0.12	0.118	N	0.45	noTM	0.131	18	N	0.068	18	N	0.145	8	N	0.072	N	0.07	N	Q	0.007	18	N	0.009	N	503	0.655	0.028	0.424	M	4	23	0	0	0	0	o	0	0	i	cyto:14.0	cyto_nucl:11.5
MVLG_01214T0	0.71	-	0.111	70	0.105	70	0.115	24	0.097	0.101	N	0.45	noTM	0.094	25	N	0.035	4	N	0.188	1	N	0.143	N	0.089	N	Q	0	21	N	0	N	706	0.199	0.047	0.849	_	2	-	0	0	0	0	o	0	0	i	nucl:19.0	cyto_nucl:13.0
MVLG_01215T0	0.44	-	0.111	57	0.131	3	0.166	1	0.15	0.141	N	0.45	noTM	0.046	28	N	0.07	8	N	0.637	1	N	0.418	N	0.244	N	Q	0	17	N	0.001	N	410	0.658	0.076	0.271	M	4	82	0	0	0	0	o	0	0	i	mito:16.0	nucl:5.0
MVLG_01216T0	0.89	-	0.111	28	0.107	5	0.132	13	0.105	0.106	N	0.45	noTM	0.076	24	N	0.035	12	N	0.083	2	N	0.042	N	0.039	N	Q	0	21	N	0.001	N	1860	0.069	0.073	0.907	_	1	-	0	0	0	0	o	0	0	i	nucl:14.0	cyto_nucl:13.3
MVLG_01217T0	0.72	-	0.109	58	0.104	58	0.108	48	0.094	0.099	N	0.45	noTM	0.033	36	N	0.025	35	N	0.073	8	N	0.025	N	0.025	N	Q	0	0	N	0	N	1013	0.152	0.019	0.928	_	2	-	0	0	0	0	o	0	0	i	nucl:15.5	cyto_nucl:12.0
MVLG_01218T0	0.54	-	0.115	24	0.11	15	0.137	12	0.113	0.112	N	0.45	noTM	0.067	22	N	0.033	13	N	0.197	5	N	0.106	N	0.07	N	Q	0.002	24	N	0.003	N	1798	0.203	0.049	0.803	_	2	-	362.69	0.01	362.68	15	o441-463i475-497o512-534i547-569o601-623i656-678o1268-1290i1326-1343o1435-1457i1527-1549o1564-1586i1598-1620o1635-1657i1700-1722o1764-1783i	15	0	i431-452o472-494i514-534o546-568i601-623o653-677i1273-1292o1322-1343i1428-1457o1533-1550i1562-1588o1600-1626i1633-1653o1711-1737i1758-1783o	plas:26.0
MVLG_01219T0	0.67	-	0.189	34	0.183	34	0.605	33	0.173	0.177	N	0.45	noTM	0.1	34	N	0.18	34	N	0.617	33	N	0.236	N	0.208	N	Q	0.072	34	N	0.293	N	857	0.019	0.394	0.849	_	3	-	1.59	1.01	0.58	0	o	0	0	i	nucl:14.5	cyto_nucl:10.8
MVLG_01220T0	0.06	-	0.14	36	0.118	36	0.17	7	0.111	0.114	N	0.45	noTM	0.108	36	N	0.071	36	N	0.412	2	N	0.08	N	0.075	N	Q	0.001	36	N	0.001	N	120	0.065	0.079	0.91	_	1	-	0.04	0.04	0	0	o	0	0	i	cyto:18.5	cyto_nucl:16.5
MVLG_01221T0	0.11	-	0.118	11	0.122	11	0.134	1	0.118	0.12	N	0.45	noTM	0.048	20	N	0.094	11	N	0.435	5	N	0.269	N	0.181	N	Q	0	39	N	0.001	N	419	0.927	0.017	0.132	M	2	24	0.1	0	0.1	0	o	0	0	i	mito:22.5	cyto_mito:14.0
MVLG_01222T0	0.12	-	0.116	34	0.133	3	0.172	1	0.163	0.149	N	0.45	noTM	0.098	22	N	0.083	22	N	0.36	5	N	0.154	N	0.119	N	Q	0.002	22	N	0.004	N	340	0.15	0.101	0.734	_	3	-	0	0	0	0	o	0	0	i	cysk:19.0	cyto:5.5
MVLG_01223T0	0.85	-	0.112	33	0.108	51	0.113	45	0.096	0.101	N	0.45	noTM	0.057	21	N	0.026	37	N	0.043	26	N	0.019	N	0.022	N	Q	0	0	N	0	N	1611	0.125	0.024	0.936	_	1	-	0.22	0	0.22	0	o	0	0	i	nucl:15.5	cyto_nucl:14.0
MVLG_01224T0	0.24	-	0.11	55	0.105	26	0.108	41	0.102	0.104	N	0.45	noTM	0.023	65	N	0.017	9	N	0.085	5	N	0.052	N	0.034	N	Q	0	65	N	0	N	85	0.139	0.063	0.849	_	2	-	0.04	0.02	0.02	0	i	0	0	i	nucl:21.0	cyto:3.0
MVLG_01225T0	0.08	-	0.11	57	0.121	70	0.175	58	0.079	0.104	N	0.5	TM	0.108	59	N	0.221	59	N	0.971	40	Y	0.299	N	0.26	N	A	0	57	N	0	N	378	0.65	0.319	0.138	M	4	12	130.79	22.43	108.36	6	o32-54i75-97o107-126i146-168o183-205i226-248o	6	0	o32-51i76-104o110-132i144-165o185-206i227-248o	plas:21.0	mito:3.0
MVLG_01226T0	0.32	-	0.108	17	0.138	55	0.342	49	0.117	0.13	N	0.5	TM	0.106	23	N	0.096	67	N	0.583	57	N	0.137	N	0.117	N	A	0.042	64	N	0.053	N	550	0.57	0.109	0.26	M	4	41	13.15	10.55	2.6	0	o	1	0	i45-62o	plas:11.0	mito:7.0
MVLG_01227T0	0.27	-	0.153	65	0.121	65	0.143	2	0.099	0.109	N	0.45	noTM	0.227	65	N	0.039	34	N	0.201	8	N	0.062	N	0.051	N	Q	0.008	28	N	0.012	N	152	0.639	0.104	0.294	M	4	6	0.06	0.04	0.02	0	o	0	0	i	mito:23.0	nucl:3.0
MVLG_01228T0	0.79	-	0.109	66	0.103	66	0.107	23	0.093	0.098	N	0.45	noTM	0.094	21	N	0.031	29	N	0.06	2	N	0.026	N	0.028	N	Q	0	21	N	0	N	1912	0.081	0.057	0.923	_	1	-	0.2	0	0.2	0	o	0	0	i	nucl:20.5	cyto_nucl:13.0
MVLG_01229T0	0.04	-	0.109	55	0.104	55	0.124	8	0.101	0.102	N	0.45	noTM	0.045	23	N	0.042	8	N	0.258	1	N	0.11	N	0.076	N	Q	0	0	N	0	N	323	0.431	0.038	0.589	_	5	-	0.03	0	0.03	0	o	0	0	i	mito:15.0	nucl:7.0
MVLG_01230T0	0.95	-	0.109	43	0.104	63	0.122	44	0.097	0.1	N	0.45	noTM	0.06	33	N	0.027	33	N	0.058	3	N	0.019	N	0.023	N	Q	0	0	N	0	N	531	0.081	0.12	0.889	_	2	-	0.04	0	0.04	0	o	0	0	i	nucl:24.5	cyto_nucl:14.0
MVLG_01231T0	0.31	-	0.113	56	0.108	40	0.124	30	0.102	0.105	N	0.45	noTM	0.061	21	N	0.019	3	N	0.082	2	N	0.074	N	0.047	N	Q	0.005	21	N	0.01	N	1082	0.131	0.066	0.871	_	2	-	0	0	0	0	o	0	0	i	cyto:18.5	cyto_mito:10.5
MVLG_01232T0	0.9	-	0.113	30	0.108	30	0.122	23	0.103	0.106	N	0.45	noTM	0.126	24	N	0.031	30	N	0.155	1	N	0.045	N	0.038	N	Q	0	30	N	0.001	N	528	0.211	0.071	0.728	_	3	-	0	0	0	0	o	0	0	i	nucl:19.5	cyto_nucl:12.0
MVLG_01233T0	0.02	-	0.109	44	0.108	7	0.137	3	0.116	0.112	N	0.45	noTM	0.072	22	N	0.036	3	N	0.182	1	N	0.163	N	0.1	N	Q	0	22	N	0	N	422	0.086	0.08	0.877	_	2	-	0.03	0	0.03	0	o	0	0	i	cyto:20.5	cyto_pero:12.5
MVLG_01234T0	0.28	-	0.165	34	0.131	34	0.145	4	0.11	0.12	N	0.45	noTM	0.2	34	N	0.057	34	N	0.204	1	N	0.051	N	0.054	N	Q	0.002	34	N	0.003	N	348	0.552	0.031	0.516	M	5	95	0.07	0	0.07	0	o	0	0	i	nucl:11.0	cyto_nucl:9.5
MVLG_01235T0	0.07	-	0.158	36	0.242	21	0.579	13	0.45	0.354	N	0.45	noTM	0.135	21	N	0.168	36	N	0.614	25	N	0.267	N	0.217	N	Q	0.17	30	N	0.429	N	141	0.4	0.193	0.264	M	5	61	0.11	0.1	0.01	0	o	0	0	i	mito:18.0	cyto:6.0
MVLG_01236T0	0.18	-	0.135	19	0.128	19	0.222	35	0.126	0.127	N	0.45	noTM	0.178	19	N	0.099	38	N	0.252	26	N	0.112	N	0.106	N	Q	0.01	39	N	0.02	N	250	0.669	0.082	0.199	M	3	118	4.6	0.13	4.47	0	o	0	0	i	mito:14.0	cyto_nucl:6.0
MVLG_01237T0	0.33	-	0.156	38	0.208	38	0.631	30	0.296	0.256	N	0.45	noTM	0.099	25	N	0.158	34	N	0.836	30	N	0.296	N	0.227	N	S	0.397	38	N	0.665	Y	367	0.122	0.244	0.585	_	4	-	34.62	9.78	24.84	0	o	2	0	o148-165i185-202o	plas:17.0	nucl:3.0
MVLG_01238T0	0.33	-	0.158	41	0.157	41	0.363	33	0.145	0.151	N	0.45	noTM	0.072	29	N	0.148	41	N	0.797	33	N	0.206	N	0.177	N	Q	0.1	58	N	0.443	N	218	0.412	0.183	0.29	M	5	94	0.2	0.17	0.03	0	o	0	0	i	cyto_nucl:8.5	nucl:7.0
MVLG_01239T0	0.36	-	0.156	29	0.13	29	0.149	6	0.111	0.12	N	0.45	noTM	0.358	29	Y	0.111	29	N	0.21	2	N	0.076	N	0.094	N	Q	0.003	29	N	0.003	N	369	0.094	0.084	0.86	_	2	-	0.05	0	0.05	0	o	0	0	i	nucl:12.5	cyto_nucl:11.5
MVLG_01240T0	0.66	-	0.109	30	0.114	5	0.146	13	0.116	0.115	N	0.45	noTM	0.13	25	N	0.055	6	N	0.479	1	N	0.339	N	0.197	N	Q	0.001	23	N	0.003	N	999	0.324	0.027	0.739	_	3	-	0.02	0	0.02	0	o	0	0	i	nucl:12.0	extr:8.0
MVLG_01241T0	0.06	-	0.11	44	0.109	34	0.122	22	0.104	0.106	N	0.45	noTM	0.027	65	N	0.017	48	N	0.057	37	N	0.015	N	0.016	N	Q	0	0	N	0	N	146	0.097	0.071	0.896	_	2	-	0	0	0	0	o	0	0	i	cyto_nucl:12.5	nucl:12.0
MVLG_01242T0	0.09	-	0.366	27	0.269	27	0.374	26	0.205	0.243	N	0.5	TM	0.404	27	Y	0.262	27	N	0.835	5	N	0.373	N	0.317	N	S	0.607	27	Y	0.829	Y	198	0.108	0.355	0.419	_	5	-	0.89	0.88	0.01	0	o	0	0	i	mito:11.0	cyto:6.5
MVLG_01243T0	0.19	-	0.11	59	0.107	38	0.115	29	0.099	0.103	N	0.45	noTM	0.038	29	N	0.02	7	N	0.053	1	N	0.024	N	0.022	N	Q	0	0	N	0	N	591	0.151	0.031	0.913	_	2	-	7.56	0	7.56	0	o	1	0	i83-100o	nucl:12.5	cyto_nucl:10.0
MVLG_01244T0	0.89	-	0.109	47	0.107	47	0.119	2	0.101	0.104	N	0.45	noTM	0.054	44	N	0.029	34	N	0.172	2	N	0.034	N	0.031	N	Q	0	17	N	0	N	1379	0.271	0.027	0.815	_	3	-	0.07	0	0.07	0	o	0	0	i	nucl:10.0	mito:10.0
MVLG_01245T0	0.06	-	0.261	21	0.176	21	0.203	16	0.12	0.146	N	0.45	noTM	0.223	21	N	0.074	21	N	0.386	1	N	0.074	N	0.074	N	Q	0.017	21	N	0.032	N	433	0.064	0.118	0.87	_	2	-	200.37	0	200.37	10	i124-146o156-178i199-218o223-245i252-269o273-295i308-327o342-364i369-391o395-413i	10	0	i126-146o158-178i199-218o224-245i252-268o274-295i307-328o340-363i370-391o397-413i	plas:24.0	E.R.:2.0
MVLG_01246T0	0.01	-	0.108	29	0.107	2	0.125	55	0.111	0.109	N	0.45	noTM	0.33	29	Y	0.064	19	N	0.126	3	N	0.046	N	0.055	N	Q	0	19	N	0	N	488	0.082	0.069	0.914	_	1	-	0.03	0	0.03	0	o	0	0	i	cyto:25.0	cyto_nucl:14.0
MVLG_01247T0	0.3	-	0.109	25	0.106	25	0.125	3	0.103	0.104	N	0.45	noTM	0.045	23	N	0.037	34	N	0.102	9	N	0.05	N	0.043	N	Q	0	0	N	0	N	87	0.789	0.012	0.439	M	4	72	0	0	0	0	o	0	0	i	mito:20.0	nucl:4.0
MVLG_01248T0	0.51	-	0.112	52	0.108	52	0.129	2	0.103	0.105	N	0.45	noTM	0.037	24	N	0.018	36	N	0.068	1	N	0.028	N	0.023	N	Q	0	33	N	0	N	136	0.433	0.05	0.569	_	5	-	0	0	0	0	i	0	0	i	nucl:22.0	cyto:4.0
MVLG_01249T0	0.86	-	0.197	18	0.166	18	0.204	13	0.141	0.152	N	0.45	noTM	0.186	18	N	0.137	18	N	0.54	2	N	0.166	N	0.151	N	Q	0.21	18	N	0.245	N	426	0.181	0.167	0.677	_	3	-	0	0	0	0	o	0	Y	n2-12c17/18o	nucl:21.0	cyto:5.0
MVLG_01250T0	0.47	-	0.175	27	0.166	3	0.269	1	0.241	0.206	N	0.45	noTM	0.326	27	Y	0.069	27	N	0.339	2	N	0.11	N	0.09	N	Q	0.023	27	N	0.025	N	427	0.398	0.026	0.653	_	4	-	0	0	0	0	o	0	0	i	mito:8.0	extr:7.0
MVLG_01251T0	0.15	-	0.112	38	0.12	18	0.163	2	0.138	0.13	N	0.45	noTM	0.051	39	N	0.047	39	N	0.247	1	N	0.065	N	0.056	N	Q	0	39	N	0	N	120	0.29	0.102	0.546	_	4	-	0.76	0.71	0.05	0	i	0	0	i	mito:17.5	cyto_mito:12.0
MVLG_01252T0	0.41	-	0.381	26	0.241	26	0.204	8	0.155	0.195	N	0.45	noTM	0.539	26	Y	0.224	26	N	0.395	5	N	0.161	N	0.192	N	Q	0.005	26	N	0.007	N	547	0.035	0.636	0.399	S	4	25	0.1	0	0.1	0	o	0	0	i	nucl:8.5	cyto_nucl:8.0
MVLG_01253T0	0.58	-	0.115	60	0.117	1	0.132	1	0	0.054	N	0.45	noTM	0.064	29	N	0.049	29	N	0.387	4	N	0.079	N	0.064	N	Q	0.001	36	N	0.001	N	368	0.256	0.041	0.759	_	3	-	0	0	0	0	o	0	0	i	mito:16.5	mito_nucl:11.8
MVLG_01254T0	0.11	-	0.674	19	0.714	19	0.845	12	0.753	0.735	Y	0.45	noTM	0.883	19	Y	0.768	19	Y	0.947	10	Y	0.834	Y	0.801	Y	S	0.818	19	Y	0.987	Y	410	0.024	0.932	0.132	S	1	18	0.22	0.01	0.21	0	o	0	Y	n5-13c18/19o	extr:17.0	mito:4.0
MVLG_01255T0	0.55	-	0.118	24	0.128	5	0.218	2	0.18	0.156	N	0.45	noTM	0.241	24	N	0.147	24	N	0.405	1	N	0.152	N	0.15	N	Q	0.005	24	N	0.005	N	704	0.232	0.03	0.745	_	3	-	0.03	0	0.03	0	o	0	0	i	nucl:16.5	cyto_nucl:12.0
MVLG_01256T0	0.81	-	0.111	21	0.124	5	0.151	1	0.136	0.131	N	0.45	noTM	0.096	21	N	0.075	21	N	0.479	2	N	0.166	N	0.12	N	Q	0	34	N	0	N	271	0.356	0.074	0.465	_	5	-	0	0	0	0	o	0	0	i	mito_nucl:13.3	nucl:13.0
MVLG_01257T0	0.01	-	0.201	33	0.235	33	0.353	28	0.278	0.252	N	0.5	TM	0.347	21	Y	0.445	30	Y	0.902	28	Y	0.68	Y	0.562	Y	S	0.233	30	N	0.756	Y	162	0.043	0.976	0.037	S	1	29	91.48	28.6	62.88	4	i12-34o54-76i89-111o131-153i	4	0	o12-34i55-79o85-107i128-153o	plas:12.0	mito:6.0
MVLG_01258T0	0.34	-	0.633	21	0.646	21	0.764	2	0.65	0.648	Y	0.45	noTM	0.787	21	Y	0.726	21	Y	0.95	7	Y	0.822	Y	0.774	Y	S	0.956	21	Y	1	Y	265	0.28	0.52	0.043	S	4	20	8.83	8.83	0	0	o	0	Y	n4-15c20/21o	extr:27.0
MVLG_01259T0	0.07	-	0.17	23	0.149	23	0.164	13	0.131	0.139	N	0.45	noTM	0.287	22	N	0.166	22	N	0.577	1	N	0.197	N	0.182	N	Q	0.27	22	N	0.493	N	494	0.259	0.06	0.637	_	4	-	0.08	0	0.08	0	o	0	0	i	cyto:12.5	cyto_mito:9.2
MVLG_01260T0	0.01	-	0.119	22	0.263	6	0.669	1	0.59	0.44	N	0.45	noTM	0.114	22	N	0.167	22	N	0.763	5	N	0.427	N	0.297	N	S	0.475	22	N	0.666	Y	271	0.125	0.674	0.173	S	3	21	0.41	0.02	0.39	0	o	0	0	i	extr:22.0	mito:3.0
MVLG_01261T0	0.42	-	0.188	32	0.16	32	0.243	31	0.137	0.148	N	0.45	noTM	0.535	32	Y	0.192	32	N	0.471	11	N	0.134	N	0.163	N	Q	0.031	32	N	0.038	N	334	0.279	0.182	0.542	_	4	-	0	0	0	0	o	0	0	i	nucl:15.0	mito:11.0
MVLG_01261T1	0.52	-	0.108	67	0.107	70	0.112	69	0.103	0.104	N	0.45	noTM	0.032	41	N	0.018	12	N	0.063	7	N	0.043	N	0.031	N	Q	0	0	N	0	N	327	0.509	0.032	0.615	_	5	-	0	0	0	0	o	0	0	i	nucl:19.0	cyto_nucl:13.0
MVLG_01262T0	0.64	-	0.108	48	0.107	42	0.122	30	0.1	0.103	N	0.45	noTM	0.067	22	N	0.035	3	N	0.187	1	N	0.142	N	0.089	N	Q	0	19	N	0	N	251	0.053	0.118	0.921	_	1	-	0.15	0	0.15	0	o	0	0	i	nucl:18.5	cyto_nucl:14.5
MVLG_01263T0	0.66	-	0.29	22	0.457	20	0.798	4	0.747	0.614	Y	0.45	noTM	0.624	22	Y	0.656	22	Y	0.958	13	Y	0.798	Y	0.727	Y	S	0.48	22	N	0.98	Y	823	0.025	0.954	0.066	S	1	21	0.17	0.06	0.11	0	o	0	Y	n4-15c19/20o	nucl:10.5	cyto_nucl:10.0
MVLG_01264T0	0.93	-	0.118	48	0.11	48	0.137	12	0.103	0.106	N	0.45	noTM	0.041	39	N	0.046	39	N	0.147	37	N	0.039	N	0.043	N	Q	0	41	N	0	N	1680	0.095	0.028	0.949	_	1	-	0.18	0	0.18	0	o	0	0	i	nucl:15.0	cyto_nucl:12.5
MVLG_01265T0	0.51	-	0.112	52	0.108	52	0.129	2	0.103	0.105	N	0.45	noTM	0.037	24	N	0.018	36	N	0.068	1	N	0.028	N	0.023	N	Q	0	33	N	0	N	136	0.433	0.05	0.569	_	5	-	0	0	0	0	i	0	0	i	nucl:22.0	cyto:4.0
MVLG_01266T0	0.71	-	0.111	47	0.11	55	0.15	46	0.105	0.107	N	0.45	noTM	0.042	24	N	0.031	42	N	0.112	27	N	0.052	N	0.042	N	Q	0	42	N	0.001	N	791	0.813	0.012	0.409	M	3	36	8.97	0	8.97	0	o	1	0	i107-125o	nucl:8.5	cyto_nucl:7.0
MVLG_01267T0	0.67	-	0.116	27	0.12	2	0.139	1	0.139	0.13	N	0.45	noTM	0.224	28	N	0.048	41	N	0.185	4	N	0.07	N	0.059	N	Q	0.003	27	N	0.006	N	340	0.165	0.054	0.857	_	2	-	0	0	0	0	o	0	0	i	nucl:13.0	cyto_nucl:11.3
MVLG_01267T1	0.67	-	0.116	27	0.12	2	0.139	1	0.139	0.13	N	0.45	noTM	0.224	28	N	0.048	41	N	0.185	4	N	0.07	N	0.059	N	Q	0.003	27	N	0.006	N	302	0.165	0.054	0.857	_	2	-	0	0	0	0	o	0	0	i	nucl:15.5	cyto_nucl:10.8
MVLG_01268T0	0.81	-	0.133	41	0.122	41	0.132	36	0.109	0.115	N	0.45	noTM	0.076	20	N	0.057	41	N	0.191	36	N	0.058	N	0.057	N	Q	0.031	41	N	0.081	N	926	0.875	0.01	0.321	M	3	34	23.3	0	23.3	1	i211-229o	1	0	i211-228o	plas:20.0	mito:3.0
MVLG_01269T0	0.57	-	0.123	35	0.116	24	0.134	23	0.111	0.114	N	0.45	noTM	0.137	35	N	0.047	35	N	0.158	1	N	0.043	N	0.045	N	Q	0.007	24	N	0.018	N	402	0.68	0.017	0.552	M	5	51	0.59	0	0.59	0	o	0	0	i	nucl:10.0	cyto_nucl:10.0
MVLG_01270T0	0.6	-	0.115	58	0.144	2	0.211	3	0.204	0.176	N	0.45	noTM	0.103	58	N	0.056	31	N	0.167	8	N	0.082	N	0.069	N	S	0.192	31	N	0.585	Y	903	0.276	0.055	0.65	_	4	-	0.07	0.06	0.01	0	o	0	Y	n12-23c28/29o	cyto:10.0	extr:8.0
MVLG_01271T0	0.24	-	0.129	23	0.145	2	0.206	1	0.206	0.178	N	0.45	noTM	0.116	23	N	0.095	23	N	0.574	1	N	0.234	N	0.164	N	Q	0.041	23	N	0.066	N	399	0.168	0.132	0.654	_	3	-	0.04	0	0.04	0	o	0	0	i	cyto:7.5	pero:7.0
MVLG_01272T0	0.53	-	0.141	26	0.242	25	0.798	5	0.449	0.354	N	0.45	noTM	0.299	26	N	0.342	26	Y	0.893	12	Y	0.528	Y	0.435	Y	S	0.687	26	Y	0.974	Y	369	0.46	0.149	0.229	M	4	41	0.05	0	0.05	0	o	0	Y	n11-21c25/26o	extr:9.0	nucl:7.0
MVLG_01273T0	0.34	-	0.121	18	0.109	18	0.125	6	0.098	0.103	N	0.45	noTM	0.077	27	N	0.031	27	N	0.093	2	N	0.033	N	0.032	N	Q	0	33	N	0	N	690	0.127	0.04	0.888	_	2	-	0.01	0	0.01	0	o	0	0	i	cyto:12.5	cyto_nucl:9.0
MVLG_01274T0	0.85	-	0.111	62	0.107	30	0.127	13	0.103	0.105	N	0.45	noTM	0.022	57	N	0.017	43	N	0.04	12	N	0.017	N	0.017	N	Q	0	0	N	0	N	1047	0.069	0.053	0.953	_	1	-	0	0	0	0	o	0	0	i	nucl:20.5	cyto_nucl:13.0
MVLG_01275T0	0.64	-	0.116	19	0.108	19	0.135	13	0.103	0.106	N	0.45	noTM	0.155	19	N	0.021	29	N	0.079	1	N	0.026	N	0.024	N	Q	0	19	N	0	N	457	0.327	0.043	0.699	_	4	-	0.04	0	0.04	0	o	0	0	i	nucl:13.5	cyto_nucl:10.0
MVLG_01276T0	0.75	-	0.13	24	0.116	24	0.135	23	0.105	0.11	N	0.45	noTM	0.104	24	N	0.045	8	N	0.27	1	N	0.167	N	0.106	N	Q	0.003	24	N	0.005	N	696	0.731	0.035	0.277	M	3	47	2.68	1.04	1.64	0	o	0	0	i	nucl:6.0	mito:6.0
MVLG_01277T0	0	-	0.138	28	0.132	2	0.177	3	0.169	0.152	N	0.45	noTM	0.155	21	N	0.111	28	N	0.316	26	N	0.147	N	0.129	N	Q	0.001	28	N	0.005	N	159	0.079	0.099	0.844	_	2	-	0.07	0.01	0.06	0	o	0	0	i	cyto:15.0	cyto_nucl:12.3
MVLG_01278T0	0.24	-	0.271	26	0.288	26	0.481	15	0.3	0.294	N	0.45	noTM	0.671	26	Y	0.419	26	Y	0.584	4	N	0.338	N	0.379	N	Q	0.317	26	N	0.375	N	486	0.022	0.603	0.504	S	5	25	0	0	0	0	o	0	0	i	extr:21.0	nucl:2.0
MVLG_01279T0	0.25	-	0.11	24	0.109	24	0.12	10	0.107	0.108	N	0.45	noTM	0.064	17	N	0.047	17	N	0.113	2	N	0.058	N	0.053	N	Q	0.001	17	N	0.001	N	572	0.642	0.029	0.545	M	5	9	258.34	0	258.34	12	i83-105o120-142i149-171o175-197i209-231o241-263i314-336o351-373i398-420o430-452i465-487o491-513i	12	0	i83-106o118-138i150-168o180-199i211-230o242-262i311-335o355-377i398-420o426-450i471-493o499-518i	plas:22.0	mito:2.0
MVLG_01280T0	0.45	-	0.162	50	0.189	22	0.357	19	0.253	0.224	N	0.45	noTM	0.323	26	Y	0.212	26	N	0.509	14	N	0.198	N	0.205	N	S	0.284	22	N	0.625	Y	446	0.232	0.493	0.118	S	4	25	0.17	0.16	0.01	0	o	0	0	i	extr:17.0	cyto:5.5
MVLG_01281T0	0.1	-	0.11	25	0.151	4	0.314	2	0.269	0.214	N	0.45	noTM	0.063	26	N	0.072	18	N	0.473	2	N	0.242	N	0.157	N	Q	0	21	N	0.001	N	290	0.198	0.121	0.618	_	3	-	0	0	0	0	o	0	0	i	cysk:7.0	mito:6.0
MVLG_01282T0	0.28	-	0.123	20	0.12	16	0.134	1	0.113	0.116	N	0.45	noTM	0.12	23	N	0.088	23	N	0.458	13	N	0.093	N	0.09	N	Q	0.013	18	N	0.043	N	882	0.343	0.076	0.608	_	4	-	43.2	0	43.2	2	i82-104o832-854i	2	0	i80-98o837-854i	plas:12.0	mito:6.0
MVLG_01283T0	0.27	-	0.135	37	0.119	37	0.152	5	0.109	0.114	N	0.45	noTM	0.089	27	N	0.072	27	N	0.394	12	N	0.123	N	0.098	N	Q	0.001	16	N	0.001	N	356	0.133	0.061	0.884	_	2	-	0.12	0	0.12	0	o	0	0	i	nucl:14.0	cyto_nucl:13.5
MVLG_01284T0	0.13	-	0.499	20	0.665	20	0.959	13	0.886	0.784	Y	0.45	noTM	0.595	20	Y	0.667	20	Y	0.99	13	Y	0.924	Y	0.796	Y	S	0.538	20	Y	1	Y	217	0.071	0.889	0.051	S	1	19	0.21	0.21	0	0	o	0	Y	n6-14c19/20o	extr:19.0	E.R.:4.0
MVLG_01285T0	0	S-427	0.317	49	0.324	49	0.578	7	0.359	0.338	N	0.5	TM	0.222	49	N	0.322	49	N	0.953	12	Y	0.66	Y	0.491	Y	S	0.642	49	Y	0.728	Y	451	0.196	0.815	0.05	S	2	48	30.9	12.25	18.65	0	o	1	0	o20-46i	extr:16.0	plas:7.0
MVLG_01286T0	0.77	-	0.11	63	0.103	63	0.111	4	0.098	0.1	N	0.45	noTM	0.089	18	N	0.044	4	N	0.292	1	N	0.246	N	0.145	N	Q	0	63	N	0	N	270	0.788	0.116	0.128	M	2	16	22.34	0.05	22.29	1	i71-93o	1	0	i70-89o	nucl:15.0	plas:6.0
MVLG_01287T0	0.88	-	0.112	60	0.11	11	0.16	9	0.119	0.115	N	0.45	noTM	0.045	38	N	0.043	17	N	0.15	8	N	0.084	N	0.064	N	Q	0	30	N	0	N	957	0.393	0.057	0.57	_	5	-	0.11	0	0.11	0	o	1	0	i321-338o	nucl:17.0	cyto:5.0
MVLG_01288T0	0.9	-	0.123	18	0.137	4	0.203	2	0.185	0.163	N	0.45	noTM	0.171	18	N	0.168	18	N	0.377	11	N	0.226	N	0.197	N	Q	0.017	22	N	0.032	N	1265	0.367	0.162	0.396	_	5	-	0	0	0	0	o	0	0	i	nucl:21.0	mito:3.0
MVLG_01288T1	0.9	-	0.107	63	0.123	2	0.178	17	0.149	0.137	N	0.45	noTM	0.04	21	N	0.059	9	N	0.4	1	N	0.225	N	0.142	N	Q	0.001	18	N	0.001	N	1256	0.264	0.034	0.696	_	3	-	0	0	0	0	o	0	0	i	nucl:21.0	cyto:3.0
MVLG_01289T0	0.94	-	0.114	51	0.107	36	0.123	27	0.101	0.104	N	0.45	noTM	0.047	17	N	0.048	17	N	0.198	4	N	0.077	N	0.063	N	Q	0	22	N	0	N	2081	0.24	0.111	0.721	_	3	-	0	0	0	0	o	0	0	i	nucl:20.5	cyto_nucl:14.5
MVLG_01290T0	0.2	-	0.148	16	0.137	16	0.172	14	0.125	0.13	N	0.45	noTM	0.231	16	N	0.165	16	N	0.265	2	N	0.154	N	0.159	N	Q	0.008	16	N	0.013	N	340	0.158	0.111	0.813	_	2	-	0	0	0	0	o	0	0	i	cyto:8.5	nucl:7.0
MVLG_01291T0	0.48	-	0.111	22	0.111	22	0.125	18	0.111	0.111	N	0.45	noTM	0.099	19	N	0.073	19	N	0.192	1	N	0.1	N	0.086	N	Q	0	19	N	0.001	N	590	0.163	0.087	0.806	_	2	-	0	0	0	0	o	0	0	i	cyto:15.5	cyto_nucl:12.0
MVLG_01292T0	0.68	-	0.111	31	0.114	31	0.132	20	0.116	0.115	N	0.45	noTM	0.122	23	N	0.035	23	N	0.143	1	N	0.052	N	0.043	N	S	0.163	21	N	0.513	Y	327	0.797	0.023	0.331	M	3	6	0	0	0	0	o	0	Y	n6-14c22/23o	mito:15.0	nucl:8.5
MVLG_01293T0	0.01	-	0.15	60	0.141	28	0.234	37	0.157	0.15	N	0.45	noTM	0.105	28	N	0.097	28	N	0.443	2	N	0.242	N	0.17	N	Q	0.001	28	N	0.004	N	224	0.167	0.377	0.443	_	5	-	41.97	20.25	21.72	2	i13-35o130-152i	1	0	o130-150i	plas:16.0	E.R.:6.0
MVLG_01294T0	0.27	-	0.831	32	0.621	32	0.704	13	0.504	0.574	Y	0.5	TM	0.924	32	Y	0.885	32	Y	0.997	26	Y	0.708	Y	0.796	Y	S	0.928	32	Y	0.989	Y	1377	0.146	0.87	0.044	S	2	31	24.6	23.2	1.4	1	i21-43o	0	Y	n19-26c31/32o	extr:26.0
MVLG_01295T0	0.06	-	0.148	36	0.147	5	0.205	1	0.18	0.165	N	0.45	noTM	0.103	36	N	0.119	36	N	0.303	8	N	0.171	N	0.145	N	Q	0.034	14	N	0.122	N	269	0.246	0.149	0.596	_	4	-	0.29	0.03	0.26	0	o	0	0	i	extr:14.0	cyto:5.0
MVLG_01296T0	0.12	-	0.132	44	0.115	44	0.123	6	0.102	0.108	N	0.45	noTM	0.105	34	N	0.058	34	N	0.303	2	N	0.09	N	0.074	N	Q	0.009	44	N	0.012	N	527	0.638	0.023	0.413	M	4	38	262.12	0	262.12	12	i85-107o122-144i156-178o182-204i211-233o243-264i310-332o342-364i371-390o400-419i440-462o477-499i	12	0	i85-104o124-145i157-174o180-203i212-232o244-264i310-331o343-361i373-393o399-418i438-459o479-503i	plas:24.0	mito:1.0
MVLG_01297T0	0.24	-	0.271	26	0.288	26	0.481	15	0.3	0.294	N	0.45	noTM	0.671	26	Y	0.419	26	Y	0.584	4	N	0.338	N	0.379	N	Q	0.317	26	N	0.375	N	486	0.022	0.603	0.504	S	5	25	0	0	0	0	o	0	0	i	extr:21.0	nucl:2.0
MVLG_01298T0	0.79	-	0.164	33	0.133	33	0.164	5	0.12	0.126	N	0.45	noTM	0.407	33	Y	0.178	33	N	0.307	29	N	0.053	N	0.116	N	Q	0.002	33	N	0.002	N	1055	0.07	0.063	0.92	_	1	-	0	0	0	0	o	0	0	i	nucl:18.0	cyto:5.0
MVLG_01299T0	0.09	-	0.238	20	0.321	20	0.575	15	0.459	0.396	N	0.45	noTM	0.259	24	N	0.233	20	N	0.855	1	N	0.373	N	0.303	N	Q	0.097	20	N	0.123	N	109	0.047	0.59	0.429	S	5	19	0	0	0	0	o	0	0	i	nucl:10.5	cyto_nucl:8.5
MVLG_01300T0	0.18	-	0.121	18	0.113	18	0.127	4	0.102	0.107	N	0.45	noTM	0.148	18	N	0.034	41	N	0.066	2	N	0.031	N	0.033	N	Q	0	0	N	0	N	512	0.28	0.048	0.751	_	3	-	0	0	0	0	o	0	0	i	cysk:23.0	cyto_nucl:3.0
MVLG_01301T0	0.93	-	0.117	25	0.109	4	0.116	2	0.114	0.111	N	0.45	noTM	0.109	25	N	0.045	3	N	0.296	1	N	0.253	N	0.149	N	Q	0	25	N	0	N	513	0.679	0.066	0.305	M	4	15	24.02	0	24.02	1	o351-373i	1	0	o351-373i	nucl:9.0	mito:6.0
MVLG_01302T0	0.53	-	0.191	32	0.144	32	0.183	31	0.116	0.129	N	0.45	noTM	0.136	32	N	0.087	32	N	0.228	31	N	0.058	N	0.072	N	Q	0.008	32	N	0.012	N	477	0.117	0.067	0.865	_	2	-	0.58	0.57	0.01	0	o	0	0	i	mito:13.0	nucl:8.0
MVLG_01303T0	0.81	-	0.108	60	0.124	3	0.148	1	0.139	0.132	N	0.45	noTM	0.066	24	N	0.05	17	N	0.709	4	N	0.167	N	0.108	N	Q	0.005	24	N	0.005	N	501	0.205	0.054	0.716	_	3	-	0.01	0	0.01	0	o	0	0	i	nucl:18.5	cyto_nucl:13.5
MVLG_01304T0	0.74	-	0.121	26	0.12	2	0.139	1	0.139	0.13	N	0.45	noTM	0.267	26	N	0.089	26	N	0.428	4	N	0.148	N	0.118	N	Q	0.014	26	N	0.024	N	1005	0.758	0.021	0.322	M	3	24	22.71	0.02	22.69	1	i153-175o	1	0	o149-171i	mito:12.0	plas:4.0
MVLG_01305T0	0.03	-	0.117	45	0.129	14	0.227	12	0.17	0.151	N	0.45	noTM	0.07	45	N	0.063	29	N	0.221	10	N	0.148	N	0.106	N	Q	0.005	32	N	0.007	N	172	0.846	0.099	0.109	M	2	73	0.16	0.15	0.01	0	o	0	0	i	cyto:13.0	mito:12.0
MVLG_01306T0	0.18	-	0.134	17	0.11	17	0.147	59	0.091	0.102	N	0.5	TM	0.366	17	Y	0.077	17	N	0.093	1	N	0.042	N	0.059	N	Q	0.001	17	N	0.001	N	505	0.257	0.128	0.603	_	4	-	239.05	7.16	231.89	12	i53-72o87-104i116-135o145-167i180-202o212-234i284-306o321-343i350-372o376-398i410-432o442-464i	11	0	o53-71i83-100o120-138i150-168o180-203i215-235o327-345i352-370o376-400i412-431o443-462i	plas:26.0
MVLG_01307T0	0.58	-	0.123	21	0.119	5	0.157	23	0.131	0.126	N	0.45	noTM	0.155	21	N	0.038	33	N	0.143	8	N	0.068	N	0.053	N	Q	0.007	21	N	0.01	N	440	0.846	0.046	0.162	M	2	56	0.02	0	0.02	0	o	0	0	i	mito:14.0	nucl:9.5
MVLG_01307T1	0.58	-	0.123	21	0.119	5	0.157	23	0.131	0.126	N	0.45	noTM	0.155	21	N	0.038	33	N	0.143	8	N	0.068	N	0.053	N	Q	0.007	21	N	0.01	N	440	0.846	0.046	0.162	M	2	56	0.02	0	0.02	0	o	0	0	i	mito:14.0	nucl:9.5
MVLG_01308T0	0.22	-	0.369	39	0.229	39	0.362	38	0.157	0.2	N	0.5	TM	0.163	39	N	0.305	39	N	0.916	31	Y	0.398	N	0.351	N	S	0.622	39	Y	0.64	Y	527	0.093	0.546	0.396	S	5	38	23.52	21.75	1.77	1	i13-35o	1	0	o20-36i	plas:10.0	E.R.:6.0
MVLG_01309T0	0.46	-	0.178	31	0.235	2	0.633	2	0.534	0.355	N	0.5	TM	0.205	31	N	0.322	31	N	0.951	12	Y	0.601	Y	0.461	Y	A	0.266	31	N	0.368	N	512	0.143	0.645	0.123	S	3	30	29.77	21.1	8.67	0	o	1	0	o6-25i	plas:18.0	extr:3.0
MVLG_01310T0	0.6	-	0.818	27	0.778	27	0.931	4	0.766	0.771	Y	0.45	noTM	0.923	27	Y	0.755	27	Y	0.976	3	Y	0.81	Y	0.783	Y	S	0.971	27	Y	0.999	Y	250	0.115	0.816	0.025	S	2	26	15.85	15.84	0.01	1	o5-27i	0	Y	n3-14c26/27o	mito:7.0	plas:6.0
MVLG_01311T0	0.28	-	0.111	33	0.107	33	0.12	12	0.099	0.102	N	0.45	noTM	0.055	16	N	0.033	16	N	0.111	2	N	0.043	N	0.038	N	Q	0	16	N	0	N	189	0.036	0.182	0.921	_	2	-	0	0	0	0	o	0	0	i	nucl:12.0	cyto_nucl:11.3
MVLG_01312T0	0.21	-	0.209	21	0.356	21	0.801	18	0.618	0.498	Y	0.45	noTM	0.229	20	N	0.389	20	Y	0.927	6	Y	0.825	Y	0.607	Y	S	0.45	21	N	0.883	Y	156	0.154	0.66	0.067	S	3	19	3.07	2.81	0.26	0	o	1	Y	n8-15c20/21o44-61i	mito:14.0	cyto:8.0
MVLG_01313T0	0.45	-	0.109	60	0.12	5	0.141	1	0.117	0.118	N	0.45	noTM	0.033	15	N	0.033	15	N	0.154	1	N	0.049	N	0.041	N	Q	0	15	N	0	N	559	0.668	0.029	0.425	M	4	62	0.78	0	0.78	0	o	1	0	o258-279i	mito:19.0	nucl:4.0
MVLG_01314T0	0.53	-	0.161	22	0.14	22	0.171	21	0.12	0.129	N	0.45	noTM	0.324	22	Y	0.113	22	N	0.178	6	N	0.084	N	0.099	N	Q	0.001	28	N	0.001	N	439	0.121	0.092	0.815	_	2	-	0.6	0	0.6	0	o	0	0	i	cyto:9.5	nucl:8.0
MVLG_01314T1	0.53	-	0.161	22	0.14	22	0.171	21	0.12	0.129	N	0.45	noTM	0.324	22	Y	0.113	22	N	0.178	6	N	0.084	N	0.099	N	Q	0.001	28	N	0.001	N	439	0.121	0.092	0.815	_	2	-	0.6	0	0.6	0	o	0	0	i	cyto:9.5	nucl:8.0
MVLG_01315T0	0.14	-	0.155	51	0.179	51	0.431	43	0.189	0.184	N	0.45	noTM	0.188	26	N	0.12	26	N	0.566	19	N	0.175	N	0.147	N	Q	0.084	26	N	0.171	N	495	0.033	0.352	0.709	_	4	-	0.24	0.21	0.03	0	o	0	0	i	extr:14.0	cyto:11.0
MVLG_01316T0	0.16	-	0.125	45	0.117	4	0.133	2	0.131	0.125	N	0.45	noTM	0.103	65	N	0.087	16	N	0.488	7	N	0.251	N	0.169	N	Q	0.002	16	N	0.002	N	136	0.762	0.102	0.114	M	2	77	19.15	0.48	18.67	1	o82-101i	1	0	o83-101i	mito:11.0	plas:4.0
MVLG_01317T0	0.78	-	0.126	31	0.11	31	0.107	22	0.096	0.102	N	0.45	noTM	0.299	31	N	0.079	31	N	0.069	12	N	0.031	N	0.055	N	Q	0	19	N	0	N	1818	0.098	0.067	0.901	_	1	-	0.02	0	0.02	0	o	0	0	i	nucl:16.0	cyto:8.0
MVLG_01318T0	0.62	-	0.108	56	0.117	5	0.152	4	0.14	0.129	N	0.45	noTM	0.05	19	N	0.063	19	N	0.264	2	N	0.122	N	0.093	N	Q	0	35	N	0	N	232	0.6	0.042	0.453	M	5	12	0.12	0	0.12	0	o	0	0	i	nucl:16.5	cyto_nucl:11.0
MVLG_01319T0	0.53	-	0.125	34	0.159	3	0.246	1	0.235	0.189	N	0.5	TM	0.11	29	N	0.113	62	N	0.525	43	N	0.168	N	0.141	N	S	0.612	62	Y	0.847	Y	873	0.532	0.136	0.315	M	4	88	13.72	11.78	1.94	0	o	1	0	i42-60o	mito:8.0	cyto:6.0
MVLG_01320T0	0.26	-	0.11	39	0.107	5	0.11	1	0.103	0.105	N	0.45	noTM	0.057	26	N	0.024	2	N	0.094	1	N	0.094	N	0.059	N	Q	0	0	N	0	N	127	0.169	0.02	0.902	_	2	-	0	0	0	0	o	0	0	i	nucl:18.0	cyto_nucl:12.5
MVLG_01321T0	0.02	-	0.11	58	0.13	2	0.166	1	0.166	0.149	N	0.45	noTM	0.034	33	N	0.05	33	N	0.26	2	N	0.098	N	0.074	N	Q	0.001	15	N	0.002	N	139	0.105	0.077	0.871	_	2	-	0	0	0	0	o	0	0	i	cyto:12.5	cyto_nucl:11.5
MVLG_01322T0	0.42	-	0.154	49	0.131	49	0.157	47	0.106	0.117	N	0.45	noTM	0.061	26	N	0.047	3	N	0.397	1	N	0.383	N	0.215	N	Q	0.011	49	N	0.013	N	104	0.87	0.014	0.282	M	3	19	0	0	0	0	i	0	0	i	mito:21.0	cyto:4.0
MVLG_01323T0	0.47	-	0.11	61	0.106	61	0.124	44	0.1	0.103	N	0.45	noTM	0.077	28	N	0.03	40	N	0.104	2	N	0.031	N	0.03	N	Q	0	18	N	0	N	396	0.063	0.031	0.956	_	1	-	0.92	0	0.92	0	o	0	0	i	nucl:9.5	cyto_nucl:9.5
MVLG_01324T0	0.76	-	0.136	43	0.122	2	0.142	1	0.142	0.133	N	0.45	noTM	0.058	21	N	0.042	43	N	0.303	7	N	0.066	N	0.054	N	Q	0.319	43	N	0.433	N	538	0.479	0.052	0.5	_	5	-	0	0	0	0	o	0	0	i	nucl:17.5	cyto_nucl:11.0
MVLG_01325T0	0.69	-	0.112	60	0.106	66	0.106	51	0.097	0.101	N	0.45	noTM	0.099	29	N	0.068	29	N	0.139	22	N	0.047	N	0.057	N	Q	0	35	N	0	N	875	0.407	0.034	0.678	_	4	-	200.28	0	200.28	9	o457-479i492-514o529-551i571-593o648-670i713-732o783-805i812-831o841-860i	11	0	o456-479i491-511o523-548i555-575o581-601i648-670o713-732i760-778o784-803i815-834o840-860i	plas:22.0	nucl:2.0
MVLG_01326T0	0.92	-	0.116	30	0.106	41	0.171	29	0.1	0.103	N	0.45	noTM	0.174	30	N	0.075	33	N	0.201	29	N	0.032	N	0.054	N	Q	0	30	N	0	N	1148	0.128	0.042	0.922	_	2	-	0	0	0	0	o	0	0	i	nucl:20.0	cyto:5.0
MVLG_01327T0	0.03	-	0.15	19	0.246	19	0.699	2	0.374	0.315	N	0.45	noTM	0.103	25	N	0.206	25	N	0.832	13	N	0.574	Y	0.39	N	Q	0.115	25	N	0.246	N	360	0.331	0.286	0.194	M	5	109	0.05	0	0.05	0	o	0	0	i	mito:16.0	cyto:6.0
MVLG_01328T0	0.61	-	0.112	33	0.11	12	0.127	11	0.111	0.11	N	0.45	noTM	0.092	26	N	0.048	33	N	0.15	6	N	0.064	N	0.056	N	Q	0.019	33	N	0.044	N	216	0.598	0.043	0.426	M	5	97	0	0	0	0	o	0	0	i	mito:17.5	cyto_mito:10.0
MVLG_01329T0	0.02	-	0.122	30	0.147	30	0.209	28	0.151	0.149	N	0.5	TM	0.12	31	N	0.153	31	N	0.662	25	N	0.197	N	0.175	N	Q	0.056	38	N	0.092	N	325	0.178	0.077	0.783	_	2	-	74.88	15.31	59.57	3	o15-37i75-97o117-136i	0	0	i	mito:16.0	cyto:7.0
MVLG_01330T0	0.31	-	0.169	27	0.174	27	0.415	5	0.193	0.184	N	0.45	noTM	0.201	36	N	0.175	27	N	0.49	4	N	0.259	N	0.217	N	Q	0.007	31	N	0.014	N	1503	0.477	0.092	0.295	M	5	98	0.28	0	0.28	0	o	0	0	i	mito:8.5	cyto_mito:7.3
MVLG_01331T0	0.43	-	0.196	65	0.244	53	0.763	43	0.253	0.248	N	0.5	TM	0.123	65	N	0.239	65	N	0.945	52	Y	0.231	N	0.235	N	S	0.941	65	Y	0.968	Y	223	0.809	0.037	0.154	M	2	5	43.05	16.45	26.6	2	i44-66o149-168i	1	Y	n45-56c64/65o149-168i	plas:12.0	mito:8.0
MVLG_01332T0	0.17	-	0.111	41	0.109	41	0.123	27	0.102	0.105	N	0.45	noTM	0.062	41	N	0.026	41	N	0.045	1	N	0.018	N	0.022	N	Q	0	0	N	0	N	1167	0.12	0.106	0.874	_	2	-	328.89	0	328.89	16	i74-93o610-627i640-662o672-694i706-724o728-747i756-773o793-815i828-850o876-898i919-941o946-963i1012-1034o1049-1071i1092-1114o1129-1151i	16	0	i74-98o609-627i647-666o672-691i703-722o728-745i757-775o795-819i831-855o875-894i915-941o947-966i1011-1031o1051-1073i1093-1114o1126-1149i	plas:24.0	E.R.:2.0
MVLG_01333T0	0.71	-	0.137	45	0.127	45	0.241	44	0.112	0.119	N	0.45	noTM	0.25	18	N	0.058	18	N	0.151	2	N	0.065	N	0.062	N	Q	0.017	20	N	0.033	N	999	0.146	0.055	0.82	_	2	-	0.08	0	0.08	0	o	1	0	o895-913i	nucl:9.5	cyto_nucl:9.5
MVLG_01334T0	0.7	-	0.178	16	0.281	16	0.654	15	0.437	0.365	N	0.45	noTM	0.263	16	N	0.282	16	N	0.797	1	N	0.462	N	0.372	N	S	0.808	16	Y	0.895	Y	558	0.134	0.649	0.257	S	4	15	24.37	0.1	24.27	1	o349-371i	1	Y	n3-10c15/16o346-371i	extr:7.0	cyto:6.5
MVLG_01335T0	0.35	-	0.155	57	0.132	57	0.143	25	0.112	0.121	N	0.45	noTM	0.063	25	N	0.062	44	N	0.335	4	N	0.092	N	0.077	N	Q	0.006	54	N	0.014	N	364	0.602	0.051	0.328	M	4	72	0.01	0	0.01	0	o	0	0	i	mito:20.0	nucl:4.0
MVLG_01336T0	0.07	-	0.111	57	0.115	30	0.152	22	0.117	0.116	N	0.45	noTM	0.116	24	N	0.073	11	N	0.59	1	N	0.253	N	0.163	N	Q	0.002	18	N	0.004	N	607	0.448	0.084	0.433	M	5	69	264.69	0	264.69	12	i89-111o131-150i157-176o181-203i277-299o314-336i384-406o442-464i471-493o503-525i545-567o572-594i	12	0	i89-110o130-149i156-176o182-203i277-298o318-338i384-407o440-466i473-492o504-528i540-567o573-593i	plas:9.0	extr:6.0
MVLG_01337T0	0.22	-	0.11	58	0.118	43	0.181	41	0.107	0.114	N	0.5	TM	0.057	58	N	0.129	58	N	0.583	51	N	0.14	N	0.134	N	A	0.159	60	N	0.321	N	527	0.843	0.018	0.225	M	2	36	218.06	18.06	200	10	i41-63o118-140i152-174o209-231i251-273o327-349i361-380o390-412i425-447o492-514i	10	0	i41-63o118-140i152-170o176-198i210-231o251-274i327-349o361-378i390-411o493-513i	plas:13.0	mito:7.0
MVLG_01337T1	0.22	-	0.11	58	0.118	43	0.181	41	0.107	0.114	N	0.5	TM	0.057	58	N	0.129	58	N	0.583	51	N	0.14	N	0.134	N	A	0.159	60	N	0.321	N	527	0.843	0.018	0.225	M	2	36	218.06	18.06	200	10	i41-63o118-140i152-174o209-231i251-273o327-349i361-380o390-412i425-447o492-514i	10	0	i41-63o118-140i152-170o176-198i210-231o251-274i327-349o361-378i390-411o493-513i	plas:13.0	mito:7.0
MVLG_01338T0	0	-	0.254	19	0.225	19	0.267	7	0.194	0.212	N	0.5	TM	0.38	19	Y	0.166	19	N	0.786	43	N	0.26	N	0.213	N	A	0.154	19	N	0.17	N	109	0.239	0.475	0.27	S	4	18	32.52	23.07	9.45	1	o40-62i	2	0	i33-51o57-73i	mito:9.0	extr:6.0
MVLG_01339T0	0.69	-	0.121	19	0.109	19	0.108	63	0.096	0.102	N	0.45	noTM	0.312	19	N	0.045	19	N	0.057	1	N	0.028	N	0.037	N	Q	0	19	N	0	N	312	0.369	0.03	0.725	_	4	-	0	0	0	0	o	0	0	i	nucl:21.5	cyto_nucl:14.5
MVLG_01340T0	0.7	-	0.122	31	0.106	9	0.131	2	0.11	0.108	N	0.45	noTM	0.097	31	N	0.026	31	N	0.034	9	N	0.017	N	0.021	N	Q	0	0	N	0	N	1132	0.219	0.014	0.906	_	2	-	0.07	0	0.07	0	o	0	0	i	nucl:11.0	cyto_nucl:9.5
MVLG_01341T0	0.11	-	0.177	31	0.339	29	0.872	4	0.696	0.532	Y	0.45	noTM	0.165	26	N	0.301	26	N	0.945	11	Y	0.724	Y	0.512	Y	S	0.199	33	N	0.609	Y	449	0.064	0.901	0.04	S	1	25	2.83	2.83	0	0	o	1	0	i7-24o	mito:14.0	extr:9.0
MVLG_01342T0	0.28	-	0.15	18	0.176	18	0.306	13	0.203	0.19	N	0.45	noTM	0.245	18	N	0.147	18	N	0.474	13	N	0.146	N	0.146	N	Q	0.31	16	N	0.458	N	399	0.363	0.098	0.501	_	5	-	21.53	0	21.53	1	o373-395i	1	Y	n2-10c15/16o374-395i	extr:13.0	mito:6.0
MVLG_01343T0	0.55	-	0.116	19	0.108	19	0.128	40	0.1	0.104	N	0.45	noTM	0.209	20	N	0.083	20	N	0.224	2	N	0.085	N	0.084	N	Q	0.013	19	N	0.032	N	1001	0.706	0.169	0.126	M	3	120	13	1	12	0	o	1	0	i59-78o	plas:21.0	mito:3.0
MVLG_01344T0	0.39	-	0.11	9	0.107	41	0.119	43	0.095	0.1	N	0.45	noTM	0.087	26	N	0.028	2	N	0.124	1	N	0.124	N	0.076	N	Q	0	21	N	0	N	518	0.103	0.018	0.952	_	1	-	173.87	0	173.87	5	o209-231i244-266o281-303i320-342o357-379i	11	0	i125-146o152-170i191-207o213-232i244-265o285-304i320-337o357-379i386-406o412-431i443-462o	plas:26.0
MVLG_01344T1	0.38	-	0.11	9	0.107	41	0.119	43	0.095	0.1	N	0.45	noTM	0.087	26	N	0.028	2	N	0.124	1	N	0.124	N	0.076	N	Q	0	21	N	0	N	505	0.103	0.018	0.952	_	1	-	160	0	160	5	o209-231i244-266o281-303i320-342o357-379i	10	0	i125-146o152-170i191-207o213-232i244-265o285-304i320-337o357-379i386-406o412-431i	plas:26.0
MVLG_01345T0	0.02	-	0.129	52	0.122	52	0.167	49	0.105	0.116	N	0.5	TM	0.168	26	N	0.124	52	N	0.86	36	N	0.214	N	0.169	N	A	0.014	50	N	0.021	N	469	0.095	0.137	0.85	_	2	-	36.04	18.38	17.66	0	o	2	0	o29-49i177-194o	plas:15.0	mito:7.0
MVLG_01346T0	0.33	-	0.15	45	0.177	45	0.288	33	0.152	0.167	N	0.5	TM	0.157	45	N	0.341	45	Y	0.88	40	Y	0.358	N	0.35	N	A	0.07	45	N	0.134	N	397	0.85	0.049	0.117	M	2	36	19.19	18.93	0.26	1	i34-52o	1	0	i34-52o	mito:9.0	plas:7.0
MVLG_01346T1	0.33	-	0.15	45	0.177	45	0.288	33	0.152	0.167	N	0.5	TM	0.157	45	N	0.341	45	Y	0.88	40	Y	0.358	N	0.35	N	A	0.07	45	N	0.134	N	397	0.85	0.049	0.117	M	2	36	19.19	18.93	0.26	1	i34-52o	1	0	i34-52o	mito:9.0	plas:7.0
MVLG_01346T2	0.33	-	0.15	45	0.177	45	0.288	33	0.152	0.167	N	0.5	TM	0.157	45	N	0.341	45	Y	0.88	40	Y	0.358	N	0.35	N	A	0.07	45	N	0.134	N	397	0.85	0.049	0.117	M	2	36	19.19	18.93	0.26	1	i34-52o	1	0	i34-52o	mito:9.0	plas:7.0
MVLG_01347T0	0.38	-	0.152	24	0.122	24	0.118	7	0.097	0.109	N	0.45	noTM	0.316	24	N	0.053	40	N	0.093	25	N	0.036	N	0.044	N	Q	0	24	N	0	N	491	0.138	0.032	0.92	_	2	-	0	0	0	0	o	0	0	i	nucl:16.0	cyto_nucl:12.5
MVLG_01348T0	0.04	-	0.112	42	0.107	42	0.116	37	0.098	0.102	N	0.45	noTM	0.101	18	N	0.031	42	N	0.075	34	N	0.024	N	0.027	N	Q	0	18	N	0	N	412	0.063	0.07	0.938	_	1	-	0	0	0	0	o	0	0	i	cyto:6.5	cyto_nucl:6.5
MVLG_01349T0	0.13	-	0.146	33	0.129	2	0.161	1	0.161	0.146	N	0.45	noTM	0.231	33	N	0.102	33	N	0.275	7	N	0.091	N	0.096	N	Q	0	33	N	0.001	N	333	0.755	0.045	0.27	M	3	32	14.11	0	14.11	0	o	1	0	o313-332i	mito:23.0	E.R.:4.0
MVLG_01350T0	0.58	-	0.198	23	0.212	23	0.418	21	0.227	0.22	N	0.45	noTM	0.224	23	N	0.197	23	N	0.574	8	N	0.288	N	0.242	N	S	0.37	23	N	0.944	Y	1094	0.837	0.071	0.079	M	2	36	0.01	0.01	0	0	o	0	Y	n5-15c22/23o	mito:10.0	extr:10.0
MVLG_01351T0	0.65	-	0.11	39	0.104	39	0.11	38	0.095	0.099	N	0.45	noTM	0.053	39	N	0.023	39	N	0.064	1	N	0.016	N	0.019	N	Q	0	0	N	0	N	298	0.103	0.074	0.893	_	2	-	0	0	0	0	o	0	0	i	nucl:15.5	cyto_nucl:10.0
MVLG_01352T0	0.24	-	0.14	35	0.154	35	0.368	27	0.171	0.163	N	0.45	noTM	0.157	21	N	0.147	35	N	0.591	27	N	0.218	N	0.182	N	Q	0.122	35	N	0.225	N	264	0.584	0.026	0.41	M	5	74	1.55	1.55	0	0	o	0	Y	n14-24c29/30o	mito:11.0	extr:9.0
MVLG_01353T0	0.8	-	0.129	29	0.118	29	0.145	9	0.109	0.113	N	0.45	noTM	0.315	29	N	0.066	29	N	0.239	5	N	0.072	N	0.069	N	Q	0.025	29	N	0.046	N	1280	0.473	0.045	0.569	_	5	-	0.02	0	0.02	0	o	0	0	i	mito:10.0	nucl:8.5
MVLG_01354T0	0.13	-	0.121	20	0.132	20	0.254	12	0.144	0.139	N	0.45	noTM	0.217	20	N	0.117	20	N	0.488	1	N	0.169	N	0.143	N	Q	0.002	20	N	0.003	N	1170	0.145	0.089	0.758	_	2	-	0.24	0	0.24	0	o	0	0	i	cyto:17.0	cyto_nucl:11.8
MVLG_01355T0	0	-	0.112	55	0.119	2	0.149	6	0.14	0.131	N	0.45	noTM	0.078	36	N	0.054	36	N	0.335	1	N	0.057	N	0.056	N	Q	0	36	N	0	N	293	0.141	0.072	0.816	_	2	-	0.71	0	0.71	0	o	0	0	i	cyto:15.0	mito:9.0
MVLG_01356T0	0.05	-	0.135	49	0.147	7	0.322	4	0.259	0.208	N	0.45	noTM	0.089	33	N	0.122	33	N	0.854	12	N	0.333	N	0.228	N	Q	0.101	49	N	0.251	N	294	0.697	0.049	0.303	M	4	35	0.19	0.15	0.04	0	o	0	0	i	extr:13.0	mito:7.5
MVLG_01357T0	0.66	-	0.114	35	0.107	8	0.11	54	0.101	0.103	N	0.45	noTM	0.097	22	N	0.037	35	N	0.196	1	N	0.035	N	0.036	N	Q	0	35	N	0	N	617	0.483	0.047	0.582	_	5	-	6.68	0	6.68	0	o	1	0	i160-178o	plas:8.0	mito:6.0
MVLG_01358T0	0.52	-	0.226	31	0.278	31	0.542	30	0.361	0.323	N	0.45	noTM	0.328	31	Y	0.353	31	Y	0.874	11	Y	0.539	Y	0.446	Y	S	0.451	31	N	0.999	Y	621	0.922	0.056	0.034	M	1	27	5.29	0	5.29	0	o	0	Y	n16-23c35/36o	mito:24.0	cyto:1.0
MVLG_01359T0	0.4	-	0.111	45	0.119	2	0.138	1	0.138	0.13	N	0.45	noTM	0.077	16	N	0.104	16	N	0.366	2	N	0.209	N	0.156	N	Q	0	56	N	0.001	N	390	0.717	0.025	0.397	M	4	32	0.06	0	0.06	0	o	0	0	i	mito:22.0	cyto:4.0
MVLG_01359T1	0.08	-	0.147	21	0.147	1	0.223	17	0	0.088	N	0.5	TM	0.215	21	N	0.172	21	N	0.662	5	N	0.253	N	0.212	N	Q	0.084	21	N	0.107	N	298	0.067	0.259	0.692	_	3	-	0.24	0.17	0.07	0	o	0	0	i	mito:12.5	cyto_mito:9.8
MVLG_01360T0	0.44	-	0.113	62	0.13	2	0.177	2	0.159	0.145	N	0.45	noTM	0.053	23	N	0.047	7	N	0.531	2	N	0.375	N	0.211	N	Q	0	27	N	0.001	N	300	0.138	0.173	0.642	_	3	-	0.01	0	0.01	0	o	0	0	i	mito:16.0	cyto:6.5
MVLG_01361T0	0.71	-	0.111	23	0.175	10	0.388	3	0.282	0.233	N	0.45	noTM	0.065	31	N	0.1	31	N	0.646	8	N	0.266	N	0.183	N	Q	0.047	31	N	0.181	N	202	0.479	0.135	0.355	M	5	107	0	0	0	0	o	0	0	i	mito:14.0	nucl:10.0
MVLG_01362T0	0.05	-	0.131	57	0.118	2	0.138	1	0.138	0.129	N	0.45	noTM	0.253	24	N	0.037	24	N	0.155	4	N	0.052	N	0.045	N	Q	0.001	19	N	0.002	N	397	0.237	0.039	0.821	_	3	-	0.55	0.51	0.04	0	o	0	0	i	cyto:10.5	cyto_nucl:9.0
MVLG_01363T0	0.3	-	0.164	19	0.159	19	0.21	4	0.154	0.156	N	0.45	noTM	0.587	19	Y	0.285	19	N	0.488	12	N	0.227	N	0.256	N	Q	0.023	19	N	0.056	N	318	0.893	0.009	0.182	M	2	40	0.1	0	0.1	0	o	0	0	i	mito:24.0	cyto:2.0
MVLG_01364T0	0.11	-	0.131	59	0.137	59	0.228	42	0.12	0.13	N	0.5	TM	0.078	59	N	0.138	59	N	0.635	41	N	0.131	N	0.134	N	Q	0.193	59	N	0.425	N	206	0.355	0.07	0.616	_	4	-	3.07	2.83	0.24	0	o	0	0	i	mito:9.0	cyto:9.0
MVLG_01365T0	0.87	-	0.117	32	0.122	32	0.181	13	0.122	0.122	N	0.45	noTM	0.072	22	N	0.041	38	N	0.151	31	N	0.047	N	0.044	N	Q	0.001	22	N	0.002	N	1707	0.079	0.126	0.914	_	2	-	0.01	0	0.01	0	o	0	0	i	nucl:14.0	cyto:8.0
MVLG_01366T0	0.33	-	0.109	29	0.103	4	0.107	41	0.094	0.099	N	0.45	noTM	0.052	22	N	0.039	14	N	0.166	1	N	0.049	N	0.044	N	Q	0	26	N	0	N	454	0.07	0.082	0.929	_	1	-	0	0	0	0	o	0	0	i	nucl:9.5	cyto_nucl:9.5
MVLG_01367T0	0.07	-	0.237	24	0.183	24	0.259	2	0.144	0.161	N	0.45	noTM	0.739	24	Y	0.201	24	N	0.46	2	N	0.17	N	0.185	N	Q	0.058	24	N	0.058	N	554	0.041	0.382	0.68	_	4	-	0.51	0	0.51	0	o	0	0	i	cyto:21.0	mito:3.0
MVLG_01368T0	0.92	-	0.11	46	0.115	46	0.134	25	0.105	0.11	N	0.45	noTM	0.064	65	N	0.024	8	N	0.091	1	N	0.043	N	0.034	N	Q	0	0	N	0	N	989	0.063	0.071	0.943	_	1	-	0	0	0	0	o	0	0	i	nucl:22.0	cyto_nucl:14.5
MVLG_01369T0	0.88	-	0.11	36	0.106	63	0.123	13	0.1	0.103	N	0.45	noTM	0.056	39	N	0.027	39	N	0.059	1	N	0.023	N	0.025	N	Q	0	18	N	0	N	998	0.102	0.025	0.937	_	1	-	0	0	0	0	o	0	0	i	nucl:19.5	cyto_nucl:13.5
MVLG_01370T0	0.1	-	0.152	28	0.198	28	0.364	7	0.272	0.228	N	0.5	TM	0.361	28	Y	0.283	28	N	0.783	12	N	0.484	Y	0.384	N	S	0.454	28	N	0.759	Y	329	0.112	0.585	0.145	S	3	27	127.04	20.74	106.3	6	o10-32i73-95o132-154i234-256o266-285i298-317o	6	0	o12-32i76-96o131-154i235-260o266-284i296-314o	plas:19.0	mito:7.0
MVLG_01371T0	0.49	-	0.111	43	0.107	67	0.114	60	0.094	0.1	N	0.45	noTM	0.036	26	N	0.024	3	N	0.112	1	N	0.088	N	0.056	N	Q	0.005	43	N	0.017	N	782	0.29	0.018	0.822	_	3	-	0.26	0.13	0.13	0	o	0	0	i	cyto_nucl:10.0	nucl:9.5
MVLG_01372T0	0.37	-	0.152	55	0.122	55	0.172	2	0.111	0.116	N	0.45	noTM	0.157	28	N	0.065	28	N	0.292	2	N	0.115	N	0.09	N	Q	0.001	28	N	0.001	N	1076	0.455	0.053	0.482	_	5	-	0.11	0	0.11	0	o	0	0	i	mito:13.5	cyto_mito:10.8
MVLG_01373T0	0.1	-	0.109	25	0.121	3	0.142	1	0.136	0.129	N	0.45	noTM	0.266	25	N	0.027	38	N	0.122	6	N	0.031	N	0.029	N	Q	0	56	N	0	N	290	0.101	0.067	0.911	_	1	-	64.12	0	64.12	3	i126-148o152-174i176-198o	3	0	i127-148o154-178i190-212o	plas:19.0	cyto:4.0
MVLG_01374T0	0.91	-	0.16	36	0.124	36	0.123	12	0.096	0.109	N	0.45	noTM	0.554	36	Y	0.142	36	N	0.057	32	N	0.032	N	0.087	N	Q	0	0	N	0	N	1320	0.054	0.081	0.952	_	1	-	0.02	0	0.02	0	o	0	0	i	nucl:14.0	cyto_nucl:12.5
MVLG_01375T0	0.66	-	0.11	32	0.106	48	0.143	44	0.097	0.101	N	0.45	noTM	0.049	23	N	0.042	3	N	0.277	1	N	0.225	N	0.134	N	Q	0.001	50	N	0.003	N	483	0.758	0.007	0.546	M	4	40	42.91	0	42.91	2	o344-361i382-404o	2	0	o345-364i384-408o	nucl:9.0	plas:8.0
MVLG_01376T0	0.04	-	0.112	39	0.105	70	0.112	51	0.096	0.1	N	0.45	noTM	0.114	19	N	0.024	19	N	0.039	9	N	0.018	N	0.021	N	Q	0	0	N	0	N	297	0.086	0.056	0.926	_	1	-	0	0	0	0	o	0	0	i	cyto_nucl:10.8	nucl:10.5
MVLG_01377T0	0.1	-	0.112	24	0.107	24	0.117	9	0.102	0.104	N	0.45	noTM	0.087	23	N	0.037	5	N	0.31	41	N	0.18	N	0.108	N	Q	0	63	N	0	N	98	0.428	0.044	0.628	_	4	-	5.07	0.32	4.75	0	i	0	0	i	mito:20.0	nucl:5.0
MVLG_01378T0	0.85	-	0.125	8	0.132	8	0.149	1	0.119	0.125	N	0.45	noTM	0.108	25	N	0.079	8	N	0.52	1	N	0.238	N	0.158	N	Q	0	25	N	0	N	583	0.52	0.042	0.499	M	5	119	0	0	0	0	o	0	0	i	nucl:27.0
MVLG_01379T0	0.54	-	0.114	33	0.124	34	0.238	31	0.128	0.126	N	0.45	noTM	0.09	16	N	0.102	34	N	0.439	31	N	0.139	N	0.12	N	Q	0.002	38	N	0.006	N	1018	0.147	0.11	0.731	_	3	-	0.03	0	0.03	0	o	0	0	i	mito:17.0	nucl:5.0
MVLG_01379T1	0.53	-	0.114	33	0.124	34	0.238	31	0.128	0.126	N	0.45	noTM	0.09	16	N	0.102	34	N	0.439	31	N	0.139	N	0.12	N	Q	0.002	38	N	0.006	N	1015	0.147	0.11	0.731	_	3	-	0.03	0	0.03	0	o	0	0	i	mito:18.0	nucl:5.0
MVLG_01380T0	0.94	-	0.111	8	0.131	8	0.166	2	0.154	0.143	N	0.45	noTM	0.064	27	N	0.085	22	N	0.472	11	N	0.196	N	0.14	N	Q	0.006	48	N	0.019	N	691	0.249	0.066	0.64	_	4	-	0	0	0	0	o	0	0	i	nucl:21.5	cyto_nucl:14.5
MVLG_01381T0	0.03	-	0.14	20	0.136	20	0.179	49	0.126	0.131	N	0.45	noTM	0.26	20	N	0.143	20	N	0.307	2	N	0.175	N	0.159	N	Q	0.006	20	N	0.009	N	309	0.18	0.11	0.708	_	3	-	0.05	0	0.05	0	o	0	0	i	cyto:24.5	cyto_nucl:13.0
MVLG_01382T0	0.24	-	0.113	46	0.108	46	0.144	45	0.101	0.104	N	0.45	noTM	0.103	66	N	0.028	46	N	0.087	2	N	0.027	N	0.027	N	Q	0	65	N	0	N	132	0.328	0.049	0.724	_	4	-	3.19	1.71	1.48	0	o	0	0	i	nucl:25.0
MVLG_01383T0	0.52	-	0.112	31	0.109	51	0.12	29	0.104	0.107	N	0.45	noTM	0.036	30	N	0.019	30	N	0.07	2	N	0.025	N	0.022	N	Q	0	25	N	0	N	143	0.117	0.067	0.87	_	2	-	0	0	0	0	o	0	0	i	nucl:22.5	cyto_nucl:12.0
MVLG_01384T0	0.43	-	0.117	32	0.117	32	0.158	13	0.115	0.116	N	0.45	noTM	0.084	40	N	0.046	40	N	0.131	4	N	0.049	N	0.048	N	Q	0	40	N	0	N	489	0.289	0.041	0.773	_	3	-	0.17	0	0.17	0	o	0	0	i	nucl:13.5	cyto_nucl:10.5
MVLG_01385T0	0.22	-	0.111	35	0.105	46	0.115	40	0.099	0.102	N	0.45	noTM	0.055	43	N	0.036	43	N	0.086	31	N	0.024	N	0.03	N	Q	0	0	N	0	N	543	0.071	0.077	0.926	_	1	-	0.7	0	0.7	0	o	0	0	i	cyto:24.5	cyto_nucl:13.0
MVLG_01386T0	0.42	-	0.122	44	0.117	5	0.138	3	0.132	0.125	N	0.45	noTM	0.053	29	N	0.054	42	N	0.315	38	N	0.082	N	0.068	N	Q	0.001	16	N	0.002	N	856	0.095	0.135	0.832	_	2	-	0	0	0	0	o	0	0	i	cyto_nucl:13.5	cyto:13.0
MVLG_01387T0	0.21	-	0.128	25	0.156	9	0.276	13	0.232	0.197	N	0.45	noTM	0.076	20	N	0.11	20	N	0.572	3	N	0.275	N	0.193	N	S	0.377	20	N	0.98	Y	266	0.138	0.331	0.376	_	5	-	0.03	0	0.03	0	o	0	Y	n5-16c21/22o	mito:10.5	cyto:10.5
MVLG_01388T0	0.12	-	0.209	19	0.201	19	0.31	1	0.168	0.184	N	0.45	noTM	0.34	27	Y	0.205	19	N	0.722	4	N	0.283	N	0.244	N	S	0.858	19	Y	0.909	Y	537	0.07	0.336	0.693	_	4	-	0.54	0	0.54	0	o	0	Y	n5-13c18/19o	cyto:16.0	cyto_mito:11.3
MVLG_01389T0	0.63	-	0.16	18	0.129	18	0.135	24	0.104	0.116	N	0.45	noTM	0.309	18	N	0.119	18	N	0.309	1	N	0.102	N	0.111	N	Q	0.108	18	N	0.133	N	418	0.716	0.024	0.313	M	3	47	0.05	0	0.05	0	o	0	0	i	mito_nucl:10.8	mito:10.5
MVLG_01390T0	0	-	0.142	57	0.173	4	0.492	2	0.387	0.289	N	0.45	noTM	0.113	20	N	0.18	16	N	0.724	9	N	0.442	N	0.311	N	Q	0.001	26	N	0.003	N	315	0.37	0.09	0.504	_	5	-	10.86	2.16	8.7	0	o	0	0	i	extr:11.0	cyto:7.5
MVLG_01391T0	0.64	-	0.146	56	0.154	21	0.292	19	0.166	0.16	N	0.45	noTM	0.159	56	N	0.117	21	N	0.383	2	N	0.19	N	0.153	N	Q	0.041	21	N	0.114	N	523	0.751	0.026	0.296	M	3	37	0.01	0	0.01	0	o	0	0	i	mito:15.0	extr:7.0
MVLG_01392T0	0.08	-	0.112	20	0.109	20	0.12	15	0.105	0.107	N	0.45	noTM	0.22	26	N	0.073	26	N	0.309	1	N	0.084	N	0.078	N	Q	0	26	N	0	N	467	0.077	0.05	0.93	_	1	-	0.16	0	0.16	0	o	0	0	i	cyto:23.0	pero:3.0
MVLG_01393T0	0	-	0.108	34	0.148	3	0.212	1	0.187	0.169	N	0.45	noTM	0.033	25	N	0.029	12	N	0.129	7	N	0.056	N	0.043	N	Q	0	0	N	0	N	207	0.087	0.102	0.854	_	2	-	0	0	0	0	o	0	0	i	cyto:13.5	cyto_nucl:11.5
MVLG_01394T0	0.85	-	0.109	57	0.108	4	0.114	21	0.108	0.108	N	0.45	noTM	0.032	35	N	0.016	35	N	0.047	1	N	0.016	N	0.016	N	Q	0	0	N	0	N	466	0.441	0.028	0.674	_	4	-	0	0	0	0	o	0	0	i	nucl:22.0	cyto:3.0
MVLG_01395T0	0.94	-	0.285	24	0.253	24	0.315	13	0.227	0.239	N	0.45	noTM	0.441	24	Y	0.314	24	N	0.777	12	N	0.371	N	0.343	N	S	0.382	24	N	0.596	Y	305	0.92	0.007	0.201	M	2	37	0	0	0	0	o	0	Y	n7-15c23/24o	mito:20.0	nucl:3.0
MVLG_01396T0	0.24	-	0.422	55	0.346	55	0.42	53	0.173	0.277	N	0.5	TM	0.393	55	Y	0.382	55	Y	0.921	36	Y	0.323	N	0.352	N	S	0.622	55	Y	0.645	Y	252	0.491	0.169	0.275	M	4	115	53.73	21.01	32.72	3	i36-55o70-87i219-241o	1	Y	n36-47c54/55o222-239i	mito:13.0	plas:9.0
MVLG_01397T0	0.74	-	0.143	38	0.138	38	0.213	12	0.145	0.141	N	0.45	noTM	0.147	30	N	0.099	30	N	0.568	8	N	0.24	N	0.169	N	Q	0.126	38	N	0.454	N	1549	0.85	0.019	0.167	M	2	47	0.14	0.12	0.02	0	o	0	0	i	mito:21.0	cyto:4.0
MVLG_01398T0	0.58	-	0.12	21	0.108	21	0.121	26	0.098	0.103	N	0.45	noTM	0.118	19	N	0.044	19	N	0.142	2	N	0.045	N	0.044	N	Q	0	19	N	0	N	213	0.063	0.076	0.946	_	1	-	0	0	0	0	o	0	0	i	nucl:17.0	cyto_nucl:13.5
MVLG_01399T0	0.29	-	0.131	29	0.233	11	0.57	3	0.468	0.36	N	0.45	noTM	0.111	29	N	0.185	29	N	0.951	12	Y	0.451	N	0.318	N	S	0.397	29	N	0.5	Y	222	0.157	0.296	0.317	_	5	-	1.14	1.04	0.1	0	o	0	0	i	nucl:9.5	cyto_nucl:9.5
MVLG_01400T0	0.24	-	0.168	36	0.194	3	0.466	6	0.36	0.284	N	0.45	noTM	0.147	36	N	0.206	36	N	0.64	24	N	0.233	N	0.22	N	Q	0.001	36	N	0.002	N	201	0.078	0.091	0.867	_	2	-	0	0	0	0	o	0	0	i	mito:8.5	cyto_mito:7.2
MVLG_01401T0	0.63	-	0.154	39	0.132	39	0.209	38	0.116	0.123	N	0.45	noTM	0.243	39	N	0.089	19	N	0.304	12	N	0.092	N	0.091	N	Q	0.002	47	N	0.003	N	163	0.479	0.099	0.368	M	5	60	0	0	0	0	o	0	Y	n34-41c46/47o	mito:16.0	nucl:8.0
MVLG_01402T0	0.37	-	0.114	54	0.106	11	0.109	55	0.1	0.103	N	0.45	noTM	0.134	27	N	0.039	27	N	0.123	2	N	0.046	N	0.043	N	Q	0	23	N	0	N	322	0.135	0.051	0.878	_	2	-	0	0	0	0	o	0	0	i	nucl:19.5	cyto_nucl:15.0
MVLG_01403T0	0.08	-	0.109	26	0.106	37	0.122	15	0.102	0.104	N	0.45	noTM	0.156	35	N	0.041	35	N	0.031	34	N	0.017	N	0.029	N	Q	0	46	N	0	N	74	0.292	0.028	0.788	_	3	-	0	0	0	0	o	0	0	i	nucl:20.5	cyto_nucl:13.0
MVLG_01404T0	0.03	-	0.29	38	0.173	38	0.151	1	0.111	0.14	N	0.45	noTM	0.438	38	Y	0.147	38	N	0.373	3	N	0.097	N	0.122	N	Q	0.015	38	N	0.017	N	286	0.078	0.168	0.736	_	3	-	0.02	0	0.02	0	o	0	0	i	extr:7.0	cyto_mito:6.8
MVLG_01405T0	0.12	-	0.421	25	0.289	25	0.301	24	0.197	0.239	N	0.45	noTM	0.622	25	Y	0.356	25	Y	0.515	2	N	0.308	N	0.332	N	Q	0.017	25	N	0.018	N	210	0.103	0.314	0.53	_	4	-	0.09	0	0.09	0	o	0	0	i	cyto_nucl:14.3	cyto:14.0
MVLG_01405T1	0.13	-	0.421	25	0.289	25	0.301	24	0.197	0.239	N	0.45	noTM	0.622	25	Y	0.356	25	Y	0.515	2	N	0.308	N	0.332	N	Q	0.017	25	N	0.018	N	207	0.103	0.314	0.53	_	4	-	0.09	0	0.09	0	o	0	0	i	cyto_nucl:13.8	cyto:13.0
MVLG_01405T2	0.13	-	0.421	25	0.289	25	0.301	24	0.197	0.239	N	0.45	noTM	0.622	25	Y	0.356	25	Y	0.515	2	N	0.308	N	0.332	N	Q	0.017	25	N	0.018	N	207	0.103	0.314	0.53	_	4	-	0.09	0	0.09	0	o	0	0	i	cyto_nucl:13.8	cyto:13.0
MVLG_01406T0	0.37	-	0.109	22	0.119	4	0.136	1	0.128	0.124	N	0.45	noTM	0.067	69	N	0.044	18	N	0.228	6	N	0.091	N	0.067	N	Q	0.005	18	N	0.009	N	210	0.167	0.088	0.713	_	3	-	0.06	0	0.06	0	o	0	0	i	nucl:12.5	cyto_nucl:10.3
MVLG_01407T0	0.92	-	0.11	25	0.134	2	0.185	6	0.175	0.156	N	0.45	noTM	0.03	18	N	0.056	18	N	0.258	9	N	0.14	N	0.098	N	Q	0.029	52	N	0.052	N	234	0.437	0.036	0.579	_	5	-	0	0	0	0	o	0	0	i	nucl:15.0	cyto_nucl:10.0
MVLG_01408T0	0.74	-	0.147	18	0.167	18	0.394	4	0.182	0.175	N	0.45	noTM	0.491	18	Y	0.226	18	N	0.376	11	N	0.159	N	0.193	N	Q	0.004	27	N	0.004	N	198	0.152	0.155	0.731	_	3	-	0	0	0	0	o	0	0	i	mito:17.0	nucl:8.0
MVLG_01409T0	0.2	-	0.164	21	0.174	21	0.262	1	0.177	0.176	N	0.45	noTM	0.142	21	N	0.211	21	N	0.786	8	N	0.418	N	0.315	N	Q	0.105	30	N	0.19	N	665	0.939	0.01	0.128	M	1	23	0.04	0.01	0.03	0	o	0	0	i	mito:22.0	cyto:5.0
MVLG_01410T0	0.5	-	0.108	64	0.121	1	0.142	1	0	0.056	N	0.45	noTM	0.034	28	N	0.027	9	N	0.161	7	N	0.084	N	0.055	N	Q	0	19	N	0	N	1321	0.506	0.019	0.644	_	5	-	0.05	0	0.05	0	o	0	0	i	mito:12.0	nucl:9.0
MVLG_01411T0	0.78	-	0.111	19	0.105	37	0.115	34	0.099	0.101	N	0.45	noTM	0.074	19	N	0.033	19	N	0.112	1	N	0.04	N	0.037	N	Q	0	19	N	0	N	436	0.62	0.023	0.496	M	5	30	0	0	0	0	o	0	0	i	nucl:19.0	mito:5.0
MVLG_01412T0	0.31	-	0.139	37	0.152	37	0.213	36	0.162	0.156	N	0.5	TM	0.158	37	N	0.173	37	N	0.751	35	N	0.289	N	0.231	N	A	0.001	56	N	0.004	N	109	0.879	0.023	0.15	M	2	19	21.65	19.49	2.16	1	i41-63o	1	Y	n10-17c25/26o41-62i	mito:19.0	plas:3.0
MVLG_01413T0	0.29	-	0.119	38	0.117	8	0.134	36	0.112	0.115	N	0.45	noTM	0.16	21	N	0.124	38	N	0.423	3	N	0.14	N	0.132	N	Q	0.005	38	N	0.012	N	258	0.066	0.092	0.889	_	2	-	0.01	0	0.01	0	o	0	0	i	cyto:13.0	cyto_nucl:10.8
MVLG_01414T0	0.71	-	0.24	52	0.157	52	0.136	7	0.108	0.13	N	0.45	noTM	0.229	52	N	0.101	34	N	0.343	12	N	0.093	N	0.097	N	Q	0.001	30	N	0.003	N	648	0.222	0.049	0.82	_	3	-	0	0	0	0	o	0	0	i	mito:11.5	nucl:11.0
MVLG_01415T0	0.86	-	0.111	28	0.111	37	0.129	18	0.109	0.11	N	0.45	noTM	0.062	19	N	0.041	19	N	0.127	3	N	0.064	N	0.052	N	Q	0.107	21	N	0.419	N	276	0.503	0.02	0.567	_	5	-	0	0	0	0	o	0	0	i	nucl:23.0	cyto_nucl:13.5
MVLG_01416T0	0.37	-	0.109	27	0.108	27	0.132	23	0.106	0.107	N	0.45	noTM	0.095	24	N	0.044	24	N	0.124	11	N	0.047	N	0.045	N	Q	0.001	23	N	0.004	N	835	0.106	0.032	0.925	_	1	-	41.14	0	41.14	2	o706-728i735-757o	2	0	o708-726i733-758o	cyto:13.0	cyto_nucl:10.5
MVLG_01417T0	0.07	-	0.11	39	0.122	2	0.145	1	0.145	0.134	N	0.45	noTM	0.177	19	N	0.06	19	N	0.113	8	N	0.046	N	0.053	N	Q	0	16	N	0	N	339	0.125	0.106	0.793	_	2	-	2.1	0.02	2.08	0	o	0	0	i	cyto:17.0	mito:10.0
MVLG_01418T0	0.93	-	0.115	58	0.109	58	0.123	54	0.101	0.105	N	0.45	noTM	0.179	28	N	0.026	35	N	0.067	3	N	0.023	N	0.024	N	Q	0	0	N	0	N	853	0.066	0.075	0.944	_	1	-	0	0	0	0	o	0	0	i	nucl:19.5	cyto_nucl:13.5
MVLG_01419T0	0.64	-	0.115	55	0.12	2	0.137	1	0.137	0.129	N	0.45	noTM	0.397	30	Y	0.042	3	N	0.263	1	N	0.197	N	0.12	N	Q	0	30	N	0	N	1140	0.663	0.029	0.417	M	4	69	4.71	0	4.71	0	o	0	0	i	mito:6.0	nucl:5.0
MVLG_01420T0	0.36	-	0.113	29	0.136	4	0.177	1	0.157	0.147	N	0.45	noTM	0.113	29	N	0.072	20	N	0.399	2	N	0.193	N	0.133	N	Q	0.022	29	N	0.06	N	148	0.901	0.032	0.141	M	2	28	2.68	0.42	2.26	0	o	0	0	i	nucl:12.5	mito:9.5
MVLG_01421T0	0.4	-	0.11	68	0.114	4	0.139	51	0.115	0.115	N	0.45	noTM	0.027	24	N	0.012	8	N	0.04	4	N	0.03	N	0.021	N	Q	0	0	N	0	N	625	0.179	0.046	0.859	_	2	-	0.63	0	0.63	0	o	0	0	i	mito:10.0	nucl:6.0
MVLG_01421T1	0.4	-	0.11	68	0.114	4	0.139	51	0.115	0.115	N	0.45	noTM	0.027	24	N	0.012	8	N	0.04	4	N	0.03	N	0.021	N	Q	0	0	N	0	N	624	0.177	0.047	0.864	_	2	-	0.63	0	0.63	0	o	0	0	i	mito:10.0	nucl:7.0
MVLG_01422T0	0.42	-	0.109	56	0.114	3	0.126	2	0.125	0.12	N	0.45	noTM	0.069	33	N	0.054	16	N	0.332	6	N	0.179	N	0.117	N	Q	0	16	N	0.001	N	607	0.81	0.044	0.236	M	3	17	0.03	0	0.03	0	o	0	0	i	mito:14.0	nucl:6.0
MVLG_01423T0	0.36	-	0.109	60	0.106	40	0.135	2	0.098	0.102	N	0.45	noTM	0.033	14	N	0.042	14	N	0.162	1	N	0.059	N	0.05	N	Q	0	14	N	0	N	1118	0.238	0.037	0.836	_	3	-	0.06	0	0.06	0	o	0	0	i	cyto:16.0	cyto_mito:10.8
MVLG_01424T0	0.03	-	0.126	26	0.21	2	0.434	1	0.434	0.331	N	0.45	noTM	0.123	26	N	0.116	26	N	0.806	4	N	0.335	N	0.225	N	Q	0.02	22	N	0.035	N	390	0.049	0.447	0.606	_	5	-	0.02	0	0.02	0	o	0	0	i	cyto:24.0	cyto_nucl:14.0
MVLG_01424T1	0.03	-	0.13	18	0.12	18	0.139	13	0.111	0.115	N	0.45	noTM	0.26	18	N	0.05	18	N	0.082	1	N	0.036	N	0.043	N	Q	0.009	18	N	0.012	N	386	0.096	0.101	0.865	_	2	-	0.02	0	0.02	0	o	0	0	i	cyto:20.0	cyto_nucl:14.0
MVLG_01425T0	0.33	-	0.112	40	0.109	40	0.135	3	0.101	0.104	N	0.45	noTM	0.039	26	N	0.045	3	N	0.311	2	N	0.308	N	0.177	N	Q	0.007	16	N	0.015	N	1564	0.265	0.058	0.729	_	3	-	269.06	0	269.06	12	i294-316o359-381i433-452o457-474i536-558o573-595i991-1013o1037-1059i1109-1131o1141-1163i1218-1240o1255-1277i	12	0	i293-319o358-381i433-452o458-479i536-559o571-592i991-1017o1037-1059i1110-1133o1139-1160i1223-1243o1255-1274i	plas:17.0	E.R.:5.0
MVLG_01426T0	0.26	-	0.138	27	0.136	27	0.177	24	0.133	0.134	N	0.45	noTM	0.347	27	Y	0.141	27	N	0.315	3	N	0.114	N	0.128	N	Q	0.009	27	N	0.021	N	716	0.104	0.053	0.869	_	2	-	0	0	0	0	o	0	0	i	cyto:17.0	cyto_nucl:10.7
MVLG_01427T0	0.57	-	0.259	39	0.309	39	0.416	38	0.298	0.304	N	0.5	TM	0.202	39	N	0.403	39	Y	0.989	26	Y	0.569	Y	0.486	Y	S	0.474	39	N	0.907	Y	587	0.552	0.537	0.043	M	5	53	20.29	20.29	0	1	i20-42o	0	Y	n24-35c44/45o	extr:21.0	mito:2.0
MVLG_01428T0	0.11	-	0.216	35	0.154	16	0.23	5	0.137	0.145	N	0.45	noTM	0.176	16	N	0.182	16	N	0.593	12	N	0.274	N	0.228	N	Q	0.006	16	N	0.009	N	73	0.224	0.196	0.49	_	4	-	0	0	0	0	o	0	0	i	mito:17.0	cyto:6.0
MVLG_01429T0	0.2	-	0.42	28	0.224	28	0.172	6	0.124	0.17	N	0.45	noTM	0.797	28	Y	0.149	28	N	0.242	7	N	0.08	N	0.115	N	Q	0.004	28	N	0.004	N	153	0.13	0.05	0.848	_	2	-	0.23	0	0.23	0	o	0	0	i	nucl:12.0	cyto_nucl:12.0
MVLG_01430T0	0.65	-	0.274	33	0.255	33	0.347	9	0.243	0.248	N	0.45	noTM	0.242	33	N	0.269	33	N	0.618	23	N	0.317	N	0.293	N	S	0.806	33	Y	0.992	Y	2041	0.831	0.066	0.086	M	2	11	0.63	0.59	0.04	0	o	0	Y	n12-23c32/33o	mito:11.0	cyto_mito:10.5
MVLG_01431T0	0.04	-	0.165	17	0.16	17	0.212	13	0.16	0.16	N	0.45	noTM	0.182	34	N	0.124	16	N	0.526	12	N	0.228	N	0.176	N	Q	0.052	18	N	0.102	N	461	0.216	0.137	0.546	_	4	-	1.33	0.21	1.12	0	o	0	0	i	cyto:14.0	cyto_mito:11.8
MVLG_01432T0	0.91	-	0.153	62	0.131	62	0.139	50	0.107	0.118	N	0.45	noTM	0.122	62	N	0.031	62	N	0.037	9	N	0.015	N	0.023	N	Q	0	62	N	0	N	960	0.257	0.064	0.793	_	3	-	0.01	0	0.01	0	o	0	0	i	nucl:16.5	cyto_nucl:11.0
MVLG_01433T0	0.73	-	0.12	37	0.118	4	0.137	1	0.128	0.123	N	0.45	noTM	0.09	26	N	0.065	26	N	0.3	8	N	0.113	N	0.089	N	Q	0	40	N	0	N	590	0.051	0.094	0.916	_	1	-	0	0	0	0	o	0	0	i	nucl:11.5	cyto_nucl:10.0
MVLG_01434T0	0.48	-	0.155	27	0.13	27	0.125	24	0.108	0.118	N	0.45	noTM	0.641	27	Y	0.136	27	N	0.455	1	N	0.086	N	0.111	N	Q	0.048	16	N	0.05	N	887	0.053	0.14	0.892	_	2	-	0.08	0	0.08	0	o	0	0	i	nucl:14.5	cyto_nucl:12.8
MVLG_01435T0	0.06	-	0.147	16	0.239	1	0.563	1	0	0.144	N	0.5	TM	0.322	25	Y	0.175	25	N	0.813	1	N	0.239	N	0.207	N	Q	0.007	25	N	0.015	N	245	0.094	0.297	0.682	_	4	-	114.41	19.57	94.84	5	o42-64i99-121o131-153i160-182o192-213i	6	0	i39-62o74-91i98-121o127-148i160-177o189-212i	plas:12.0	E.R.:6.0
MVLG_01436T0	0.02	-	0.179	41	0.113	69	0.158	12	0.099	0.107	N	0.5	TM	0.327	41	Y	0.516	41	Y	0.957	31	Y	0.428	N	0.472	Y	S	0.426	41	N	0.639	Y	318	0.381	0.519	0.218	S	5	40	168.11	22.37	145.74	8	i22-41o61-83i90-107o117-139i152-174o189-211i231-253o257-279i	8	0	i22-42o62-83i90-108o114-138i150-169o189-213i234-253o259-278i	plas:15.0	E.R.:7.0
MVLG_01437T0	0.41	-	0.124	21	0.139	2	0.23	17	0.189	0.166	N	0.45	noTM	0.145	21	N	0.181	21	N	0.664	12	N	0.36	N	0.271	N	Q	0.106	34	N	0.168	N	654	0.949	0.009	0.099	M	1	51	0.04	0	0.04	0	o	0	0	i	mito:26.0
MVLG_01438T0	0.55	1717 - 1720 KDEL	0.343	40	0.391	40	0.666	32	0.321	0.363	N	0.5	TM	0.309	30	N	0.346	40	Y	0.995	27	Y	0.644	Y	0.495	Y	S	0.699	40	Y	0.901	Y	1720	0.226	0.771	0.055	S	3	39	7.94	7.84	0.1	0	o	0	Y	n24-34c39/40o	extr:6.0	E.R.:6.0
MVLG_01439T0	0.01	-	0.192	17	0.293	17	0.608	1	0.388	0.344	N	0.45	noTM	0.277	17	N	0.383	17	Y	0.824	4	N	0.695	Y	0.539	Y	Q	0.097	17	N	0.155	N	109	0.229	0.434	0.142	S	4	16	0.02	0.02	0	0	i	0	0	i	mito:12.0	cyto_nucl:7.0
MVLG_01440T0	0.42	-	0.115	32	0.104	32	0.121	6	0.096	0.1	N	0.45	noTM	0.035	24	N	0.021	32	N	0.043	8	N	0.024	N	0.022	N	Q	0	0	N	0	N	458	0.085	0.067	0.917	_	1	-	0.1	0	0.1	0	o	0	0	i	cyto:15.0	cyto_nucl:15.0
MVLG_01441T0	0.6	-	0.322	19	0.274	19	0.276	6	0.231	0.251	N	0.45	noTM	0.29	19	N	0.221	19	N	0.574	1	N	0.246	N	0.234	N	S	0.553	19	Y	0.768	Y	569	0.163	0.078	0.696	_	3	-	0.02	0	0.02	0	o	0	0	i	nucl:8.5	cyto_nucl:8.3
MVLG_01441T1	0.6	-	0.322	19	0.274	19	0.276	6	0.231	0.251	N	0.45	noTM	0.29	19	N	0.221	19	N	0.574	1	N	0.246	N	0.234	N	S	0.553	19	Y	0.768	Y	569	0.163	0.078	0.696	_	3	-	0.02	0	0.02	0	o	0	0	i	nucl:8.5	cyto_nucl:8.3
MVLG_01442T0	0.79	-	0.118	50	0.112	50	0.146	46	0.101	0.106	N	0.45	noTM	0.057	23	N	0.025	41	N	0.064	2	N	0.032	N	0.029	N	Q	0	47	N	0.001	N	237	0.506	0.041	0.548	_	5	-	0.14	0.14	0	0	o	0	0	i	nucl:19.0	mito:4.0
MVLG_01443T0	0.26	-	0.106	70	0.103	70	0.106	63	0.096	0.099	N	0.45	noTM	0.032	24	N	0.018	38	N	0.051	12	N	0.023	N	0.02	N	Q	0	34	N	0	N	406	0.177	0.028	0.887	_	2	-	0	0	0	0	o	0	0	i	cyto_nucl:12.5	cyto:11.0
MVLG_01444T0	0.22	-	0.167	27	0.146	27	0.178	1	0.135	0.141	N	0.5	TM	0.697	27	Y	0.314	27	N	0.439	13	N	0.241	N	0.278	N	Q	0.027	27	N	0.03	N	90	0.093	0.355	0.406	_	5	-	13.63	13.63	0	0	o	1	0	i7-30o	mito:16.0	nucl:7.0
MVLG_01445T0	0.64	-	0.119	35	0.115	35	0.166	34	0.108	0.111	N	0.45	noTM	0.141	24	N	0.043	35	N	0.164	1	N	0.072	N	0.057	N	Q	0.06	35	N	0.141	N	342	0.476	0.02	0.64	_	5	-	0	0	0	0	o	0	0	i	mito:13.0	nucl:7.0
MVLG_01446T0	0.43	-	0.205	20	0.206	20	0.275	24	0.218	0.211	N	0.5	TM	0.579	20	Y	0.353	28	Y	0.823	21	N	0.592	Y	0.473	Y	S	0.531	34	Y	0.932	Y	86	0.457	0.409	0.052	M	5	45	19.89	19.89	0	1	i13-32o	1	0	o13-32i	mito:10.0	cyto_nucl:5.0
MVLG_01447T0	0.86	-	0.171	35	0.165	35	0.234	30	0.151	0.158	N	0.45	noTM	0.197	35	N	0.283	35	N	0.819	27	N	0.201	N	0.242	N	Q	0.032	35	N	0.063	N	2615	0.103	0.062	0.814	_	2	-	0.4	0.3	0.1	0	o	1	0	o2291-2309i	extr:9.0	cyto:7.5
MVLG_01448T0	0.52	-	0.112	31	0.109	51	0.12	29	0.104	0.107	N	0.45	noTM	0.036	30	N	0.019	30	N	0.07	2	N	0.025	N	0.022	N	Q	0	25	N	0	N	143	0.117	0.067	0.87	_	2	-	0	0	0	0	o	0	0	i	nucl:22.5	cyto_nucl:12.0
MVLG_01449T0	0.24	-	0.113	46	0.108	46	0.144	45	0.101	0.104	N	0.45	noTM	0.103	66	N	0.028	46	N	0.087	2	N	0.027	N	0.027	N	Q	0	65	N	0	N	132	0.328	0.049	0.724	_	4	-	3.19	1.71	1.48	0	o	0	0	i	nucl:25.0
MVLG_01450T0	0.89	-	0.282	27	0.349	27	0.704	25	0.426	0.391	N	0.45	noTM	0.775	27	Y	0.449	27	Y	0.95	22	Y	0.559	Y	0.504	Y	S	0.827	27	Y	0.988	Y	700	0.027	0.92	0.155	S	2	26	0.21	0.1	0.11	0	o	0	Y	n8-21c26/27o	nucl:13.5	cyto_nucl:10.0
MVLG_01451T0	0.43	-	0.168	46	0.162	4	0.284	10	0.237	0.192	N	0.5	TM	0.077	23	N	0.158	46	N	0.884	27	Y	0.369	N	0.264	N	Q	0.022	46	N	0.033	N	624	0.083	0.834	0.241	S	3	45	194.79	25.64	169.15	9	o23-45i58-77o87-109i121-143o163-182i420-442o526-548i560-582o597-619i	9	0	o20-45i57-76o88-109i121-143o163-182i424-447o526-548i560-578o598-617i	plas:22.0	extr:1.0
MVLG_01452T0	0.11	-	0.115	27	0.145	3	0.204	1	0.183	0.166	N	0.45	noTM	0.102	27	N	0.094	17	N	0.794	3	N	0.404	N	0.249	N	Q	0.116	49	N	0.269	N	430	0.948	0.01	0.122	M	1	41	0.03	0	0.03	0	o	0	0	i	mito:25.5	cyto_mito:13.5
MVLG_01453T0	0.77	-	0.113	19	0.115	42	0.155	24	0.115	0.115	N	0.45	noTM	0.122	19	N	0.061	31	N	0.19	24	N	0.051	N	0.056	N	Q	0	19	N	0	N	503	0.109	0.126	0.89	_	2	-	0	0	0	0	o	0	0	i	nucl:17.0	cyto_nucl:14.0
MVLG_01454T0	0.47	-	0.111	30	0.124	6	0.148	3	0.141	0.133	N	0.45	noTM	0.053	25	N	0.066	3	N	0.587	2	N	0.573	Y	0.319	N	Q	0	24	N	0	N	1038	0.326	0.055	0.725	_	4	-	0.03	0	0.03	0	o	0	0	i	nucl:13.0	cyto:7.0
MVLG_01455T0	0.68	-	0.13	22	0.131	22	0.172	9	0.132	0.132	N	0.45	noTM	0.092	18	N	0.062	18	N	0.325	1	N	0.101	N	0.082	N	Q	0.219	18	N	0.266	N	253	0.33	0.073	0.605	_	4	-	0	0	0	0	o	0	0	i	nucl:18.5	cyto_nucl:11.0
MVLG_01456T0	0.08	-	0.147	39	0.207	39	0.39	34	0.243	0.222	N	0.5	TM	0.419	39	Y	0.497	39	Y	0.805	32	N	0.401	N	0.449	Y	Q	0.105	39	N	0.112	N	165	0.113	0.743	0.163	S	3	38	21.87	16.22	5.65	1	o15-37i	1	0	o16-37i	cyto:9.0	cyto_nucl:7.5
MVLG_01457T0	0.91	-	0.214	21	0.274	21	0.534	13	0.352	0.316	N	0.45	noTM	0.147	21	N	0.243	21	N	0.947	13	Y	0.601	Y	0.422	N	Q	0.033	32	N	0.178	N	351	0.212	0.646	0.078	S	3	20	0.22	0.22	0	0	o	0	Y	n14-22c27/28o	nucl:17.0	mito:5.0
MVLG_01458T0	0.67	-	0.109	23	0.111	5	0.118	1	0.11	0.11	N	0.45	noTM	0.044	26	N	0.023	11	N	0.121	8	N	0.076	N	0.05	N	Q	0	0	N	0	N	941	0.269	0.037	0.781	_	3	-	0.55	0	0.55	0	o	0	0	i	nucl:10.0	cyto_mito:5.0
MVLG_01459T0	0.82	-	0.11	61	0.125	4	0.148	1	0.138	0.132	N	0.45	noTM	0.05	34	N	0.044	16	N	0.404	2	N	0.16	N	0.102	N	Q	0	21	N	0	N	1429	0.2	0.043	0.792	_	3	-	0	0	0	0	o	0	0	i	nucl:18.5	cyto_nucl:14.0
MVLG_01460T0	0.6	-	0.119	25	0.115	25	0.125	2	0.112	0.114	N	0.45	noTM	0.053	25	N	0.053	38	N	0.267	2	N	0.084	N	0.069	N	Q	0.006	45	N	0.015	N	664	0.901	0.02	0.158	M	2	85	0.63	0	0.63	0	o	0	0	i	mito:14.0	nucl:8.0
MVLG_01461T0	0.9	-	0.147	14	0.151	14	0.191	42	0.133	0.141	N	0.45	noTM	0.193	14	N	0.189	14	N	0.5	1	N	0.231	N	0.21	N	Q	0.14	45	N	0.191	N	1575	0.407	0.061	0.551	_	5	-	0.02	0	0.02	0	o	0	0	i	nucl:8.0	mito:7.0
MVLG_01462T0	0.83	-	0.109	39	0.107	39	0.116	24	0.096	0.101	N	0.45	noTM	0.038	24	N	0.019	10	N	0.057	2	N	0.031	N	0.025	N	Q	0	16	N	0	N	1281	0.093	0.057	0.918	_	1	-	0.21	0.06	0.15	0	o	0	0	i	nucl:16.5	cyto_nucl:13.0
MVLG_01463T0	0.1	-	0.11	59	0.111	5	0.158	2	0.132	0.122	N	0.45	noTM	0.081	29	N	0.047	29	N	0.342	2	N	0.109	N	0.078	N	Q	0.001	15	N	0.001	N	339	0.292	0.127	0.584	_	4	-	0.04	0.03	0.01	0	o	0	0	i	cyto:13.5	cyto_nucl:11.8
MVLG_01464T0	0.06	-	0.154	21	0.19	21	0.331	1	0.244	0.212	N	0.5	TM	0.466	21	Y	0.356	21	Y	0.905	12	Y	0.703	Y	0.53	Y	S	0.297	37	N	0.617	Y	306	0.297	0.63	0.06	S	4	20	34.42	28.91	5.51	2	o10-27i48-70o	2	0	o6-26i38-58o	mito:16.0	cyto:3.0
MVLG_01465T0	0.21	-	0.149	29	0.156	29	0.319	27	0.167	0.162	N	0.45	noTM	0.315	29	N	0.135	29	N	0.473	3	N	0.146	N	0.141	N	Q	0	30	N	0.001	N	229	0.052	0.238	0.834	_	3	-	0	0	0	0	o	0	0	i	extr:12.0	cyto:9.0
MVLG_01466T0	0.09	-	0.123	26	0.118	26	0.138	23	0.112	0.114	N	0.45	noTM	0.19	26	N	0.048	9	N	0.358	1	N	0.123	N	0.086	N	Q	0.001	19	N	0.003	N	665	0.063	0.023	0.965	_	1	-	21.25	0	21.25	1	i103-121o	1	0	i103-121o	cyto:7.5	plas:7.0
MVLG_01467T0	0.03	-	0.111	54	0.119	43	0.16	41	0.114	0.117	N	0.5	TM	0.118	26	N	0.052	45	N	0.499	39	N	0.094	N	0.073	N	A	0	48	N	0.001	N	179	0.201	0.092	0.791	_	3	-	8.86	8.86	0	0	o	1	0	o33-54i	plas:8.0	mito:7.0
MVLG_01468T0	0.78	-	0.154	36	0.12	36	0.122	50	0.092	0.105	N	0.45	noTM	0.334	27	Y	0.071	36	N	0.144	28	N	0.039	N	0.055	N	Q	0	36	N	0	N	1085	0.051	0.035	0.963	_	1	-	1.14	0	1.14	0	o	0	0	i	cyto:6.5	cyto_nucl:6.5
MVLG_01469T0	0.7	-	0.117	24	0.141	4	0.231	2	0.194	0.17	N	0.45	noTM	0.07	28	N	0.072	22	N	0.607	1	N	0.189	N	0.131	N	Q	0.03	26	N	0.05	N	401	0.221	0.117	0.558	_	4	-	0.03	0.01	0.02	0	o	0	0	i	nucl:13.0	cyto:10.0
MVLG_01470T0	0.65	-	0.108	43	0.107	4	0.124	48	0.105	0.106	N	0.45	noTM	0.033	43	N	0.023	37	N	0.08	3	N	0.021	N	0.022	N	Q	0	0	N	0	N	468	0.311	0.058	0.671	_	4	-	0.01	0	0.01	0	o	0	0	i	nucl:14.5	cyto_nucl:10.0
MVLG_01471T0	0.11	-	0.114	20	0.111	39	0.133	6	0.11	0.111	N	0.45	noTM	0.084	20	N	0.069	20	N	0.376	12	N	0.084	N	0.077	N	Q	0.001	29	N	0.005	N	126	0.256	0.089	0.748	_	3	-	32.24	0.3	31.94	1	o73-92i	2	0	i73-92o98-116i	plas:12.0	mito:7.0
MVLG_01472T0	0.14	-	0.251	44	0.204	38	0.297	23	0.176	0.193	N	0.5	TM	0.367	38	Y	0.439	38	Y	0.909	37	Y	0.491	Y	0.465	Y	S	0.844	44	Y	0.963	Y	1022	0.169	0.271	0.532	_	4	-	362.88	22.41	340.47	17	i20-42o79-101i108-130o140-159i172-190o205-224i278-300o305-327i334-355o365-384i391-413o428-447i468-490o514-533i554-576o591-613i625-643o	19	0	i21-46o78-101i108-129o141-160i172-190o210-227i278-302o308-328i335-355o361-379i391-412o432-450i471-489o509-528i535-551o557-578i590-613o625-643i671-690o	plas:21.0	E.R.:3.0
MVLG_01473T0	0.02	-	0.11	62	0.114	15	0.153	14	0.124	0.12	N	0.45	noTM	0.043	15	N	0.053	15	N	0.324	1	N	0.088	N	0.07	N	Q	0.001	15	N	0.001	N	312	0.054	0.207	0.856	_	2	-	1.29	0.01	1.28	0	o	0	0	i	cyto:15.0	mito:9.0
MVLG_01474T0	0	-	0.395	23	0.592	23	0.93	7	0.887	0.751	Y	0.45	noTM	0.695	23	Y	0.714	23	Y	0.974	8	Y	0.892	Y	0.803	Y	S	0.734	23	Y	0.998	Y	380	0.106	0.938	0.018	S	1	22	37.64	21.48	16.16	1	i5-27o	0	Y	n8-17c22/23o	extr:26.0
MVLG_01475T0	0.1	-	0.147	21	0.133	21	0.16	1	0.117	0.124	N	0.45	noTM	0.333	21	Y	0.132	21	N	0.358	4	N	0.152	N	0.142	N	Q	0.057	21	N	0.071	N	189	0.351	0.065	0.604	_	4	-	0	0	0	0	o	0	0	i	mito:21.5	cyto_mito:12.5
MVLG_01476T0	0.07	-	0.152	40	0.114	40	0.144	11	0.098	0.108	N	0.5	TM	0.124	33	N	0.19	33	N	0.639	28	N	0.183	N	0.187	N	A	0.004	40	N	0.012	N	501	0.095	0.22	0.667	_	3	-	145.46	13.5	131.96	6	i90-112o153-172i203-225o235-257i347-369o392-414i	7	0	o20-37i92-111o153-172i200-222o234-255i347-369o397-416i	plas:20.0	E.R.:3.0
MVLG_01477T0	0.78	-	0.11	40	0.104	40	0.107	55	0.098	0.101	N	0.45	noTM	0.07	17	N	0.026	17	N	0.079	1	N	0.033	N	0.03	N	Q	0	0	N	0	N	369	0.194	0.057	0.815	_	2	-	0.01	0	0.01	0	o	0	0	i	nucl:20.0	cyto:6.0
MVLG_01478T0	0.52	-	0.112	23	0.112	23	0.121	1	0.111	0.111	N	0.45	noTM	0.13	21	N	0.045	21	N	0.22	1	N	0.065	N	0.055	N	Q	0.031	22	N	0.068	N	318	0.56	0.026	0.551	M	5	83	17.68	0	17.68	1	o255-277i	1	0	o256-277i	nucl:11.0	mito:11.0
MVLG_01479T0	0.42	-	0.134	36	0.142	1	0.194	1	0	0.065	N	0.45	noTM	0.101	27	N	0.05	29	N	0.208	2	N	0.053	N	0.051	N	Q	0	36	N	0	N	177	0.11	0.074	0.88	_	2	-	0.59	0	0.59	0	o	0	0	i	mito:11.0	cyto_nucl:8.5
MVLG_01480T0	0.89	-	0.12	54	0.107	54	0.139	24	0.099	0.103	N	0.45	noTM	0.107	26	N	0.036	26	N	0.184	2	N	0.058	N	0.047	N	Q	0.001	24	N	0.002	N	1347	0.328	0.025	0.787	_	3	-	0.05	0	0.05	0	o	0	0	i	nucl:19.0	cyto:6.0
MVLG_01481T0	0.04	-	0.133	17	0.132	17	0.158	3	0.13	0.131	N	0.45	noTM	0.101	17	N	0.103	17	N	0.392	4	N	0.14	N	0.121	N	Q	0.002	17	N	0.003	N	54	0.063	0.139	0.9	_	2	-	0	0	0	0	o	0	0	i	nucl:11.5	cyto_nucl:11.0
MVLG_01482T0	0.29	Y-1469	0.815	24	0.825	24	0.888	3	0.835	0.83	Y	0.45	noTM	0.972	24	Y	0.872	24	Y	0.97	11	Y	0.857	Y	0.865	Y	S	0.997	24	Y	0.999	Y	1492	0.053	0.925	0.047	S	1	23	291.21	4.71	286.5	13	o308-330i774-796o800-817i855-874o884-906i968-990o995-1017i1064-1086o1330-1352i1359-1381o1386-1405i1436-1458o1473-1491i	12	Y	n5-18c23/24o309-330i772-790o796-816i855-880o886-906i968-987o993-1018i1313-1329o1335-1353i1360-1381o1387-1406i1469-1489o	plas:21.0	extr:3.0
MVLG_01483T0	0.07	-	0.109	15	0.106	15	0.12	23	0.104	0.105	N	0.45	noTM	0.033	23	N	0.028	16	N	0.123	2	N	0.067	N	0.047	N	Q	0	26	N	0	N	267	0.233	0.06	0.734	_	3	-	0	0	0	0	o	0	0	i	cyto:11.5	mito:10.0
MVLG_01484T0	0.79	-	0.11	53	0.109	26	0.133	11	0.109	0.109	N	0.45	noTM	0.06	25	N	0.02	11	N	0.077	1	N	0.05	N	0.035	N	Q	0	0	N	0	N	1180	0.268	0.017	0.846	_	3	-	0.06	0	0.06	0	o	0	0	i	nucl:20.5	cyto_nucl:12.0
MVLG_01485T0	0.06	-	0.117	45	0.109	5	0.123	2	0.114	0.112	N	0.45	noTM	0.075	26	N	0.04	30	N	0.231	7	N	0.079	N	0.059	N	Q	0	26	N	0	N	411	0.183	0.084	0.767	_	3	-	0.06	0	0.06	0	o	0	0	i	cyto:12.0	cyto_mito:12.0
MVLG_01486T0	0.77	-	0.112	36	0.106	36	0.113	29	0.099	0.102	N	0.45	noTM	0.061	32	N	0.032	7	N	0.165	3	N	0.109	N	0.07	N	Q	0.005	23	N	0.006	N	1139	0.413	0.043	0.617	_	4	-	0.02	0	0.02	0	o	0	0	i	mito:18.0	nucl:6.5
MVLG_01487T0	0.25	-	0.174	61	0.134	61	0.145	1	0.106	0.119	N	0.45	noTM	0.09	34	N	0.073	15	N	0.415	1	N	0.212	N	0.142	N	Q	0.002	15	N	0.004	N	509	0.11	0.093	0.829	_	2	-	0.05	0	0.05	0	o	0	0	i	nucl:10.5	cyto_nucl:9.3
MVLG_01488T0	0.35	-	0.179	61	0.135	61	0.162	1	0.109	0.121	N	0.45	noTM	0.089	15	N	0.132	15	N	0.388	7	N	0.231	N	0.181	N	Q	0.01	15	N	0.017	N	507	0.19	0.068	0.784	_	3	-	1.56	0	1.56	0	o	1	0	o399-422i	cysk:11.0	cyto_nucl:6.3
MVLG_01489T0	0.31	-	0.112	59	0.108	6	0.123	3	0.116	0.113	N	0.45	noTM	0.083	31	N	0.05	17	N	0.191	1	N	0.086	N	0.068	N	Q	0	0	N	0	N	275	0.211	0.092	0.699	_	3	-	0.31	0.06	0.25	0	o	0	0	i	nucl:14.5	cyto_nucl:12.5
MVLG_01490T0	0.25	-	0.154	16	0.121	16	0.133	2	0.094	0.107	N	0.45	noTM	0.474	16	Y	0.049	16	N	0.062	2	N	0.032	N	0.04	N	Q	0.002	16	N	0.002	N	103	0.109	0.106	0.85	_	2	-	0	0	0	0	o	0	0	i	nucl:17.5	cyto_nucl:12.0
MVLG_01491T0	0.36	-	0.111	61	0.16	4	0.291	3	0.243	0.205	N	0.45	noTM	0.089	30	N	0.106	17	N	0.758	6	N	0.433	N	0.27	N	A	0.008	30	N	0.011	N	575	0.958	0.012	0.112	M	1	30	0.16	0.11	0.05	0	o	0	0	i	mito:22.0	nucl:5.0
MVLG_01492T0	0.48	-	0.12	50	0.108	50	0.114	3	0.097	0.102	N	0.45	noTM	0.063	50	N	0.031	14	N	0.142	3	N	0.063	N	0.047	N	Q	0	50	N	0	N	632	0.497	0.042	0.566	_	5	-	0.03	0	0.03	0	o	0	0	i	nucl:17.5	cyto_nucl:10.8
MVLG_01493T0	0.13	-	0.11	51	0.116	39	0.169	34	0.108	0.113	N	0.5	TM	0.073	49	N	0.208	49	N	0.846	39	N	0.233	N	0.221	N	A	0.009	49	N	0.009	N	1045	0.755	0.098	0.151	M	2	31	319.14	19.01	300.13	14	i35-57o515-537i581-603o631-653i665-684o689-711i732-754o759-781i793-810o814-831i859-881o896-918i930-952o967-989i	15	0	o34-57i515-536o556-574i612-631o637-654i666-684o690-711i732-754o760-778i790-808o814-830i860-884o896-918i930-949o969-988i	plas:24.0	E.R.:2.0
MVLG_01494T0	0.8	-	0.456	19	0.317	19	0.412	18	0.22	0.264	N	0.45	noTM	0.831	19	Y	0.405	19	Y	0.391	1	N	0.269	N	0.337	N	S	0.893	19	Y	0.948	Y	675	0.157	0.301	0.35	_	5	-	0.57	0.53	0.04	0	o	0	Y	n3-13c18/19o	cyto:9.0	nucl:7.0
MVLG_01495T0	0.83	-	0.115	42	0.109	42	0.144	39	0.102	0.105	N	0.45	noTM	0.042	40	N	0.026	40	N	0.074	4	N	0.031	N	0.028	N	Q	0.001	42	N	0.002	N	216	0.796	0.036	0.242	M	3	93	0	0	0	0	o	0	0	i	nucl:21.0	cyto_nucl:12.0
MVLG_01496T0	0.03	-	0.115	29	0.104	29	0.105	17	0.094	0.098	N	0.45	noTM	0.161	29	N	0.02	36	N	0.057	34	N	0.022	N	0.021	N	Q	0	29	N	0	N	484	0.1	0.065	0.914	_	1	-	10.58	0	10.58	0	o	0	0	i	cyto:20.5	cyto_nucl:11.0
MVLG_01497T0	0.06	-	0.117	23	0.137	5	0.178	1	0.154	0.146	N	0.45	noTM	0.152	23	N	0.114	23	N	0.477	12	N	0.168	N	0.141	N	Q	0.061	23	N	0.168	N	687	0.681	0.03	0.301	M	4	33	34.66	0	34.66	1	o360-382i	1	0	o359-382i	mito:16.0	cyto:4.5
MVLG_01498T0	0.17	-	0.165	30	0.169	27	0.375	4	0.202	0.187	N	0.45	noTM	0.333	27	Y	0.241	15	N	0.748	10	N	0.526	Y	0.384	N	S	0.625	27	Y	0.888	Y	456	0.71	0.212	0.117	M	3	87	109.54	0	109.54	5	o218-240i245-264o274-296i309-331o351-373i	5	Y	n14-24c42/43o218-238i245-263o275-292i312-331o351-371i	plas:14.0	extr:7.0
MVLG_01499T0	0.15	-	0.109	32	0.103	32	0.108	22	0.095	0.099	N	0.45	noTM	0.118	23	N	0.044	35	N	0.184	36	N	0.058	N	0.051	N	Q	0	0	N	0	N	1050	0.301	0.02	0.821	_	3	-	0.14	0	0.14	0	o	0	0	i	plas:18.0	cyto:4.0
MVLG_01500T0	0.07	-	0.139	42	0.117	42	0.13	12	0.1	0.108	N	0.45	noTM	0.1	42	N	0.048	11	N	0.218	1	N	0.092	N	0.07	N	Q	0	42	N	0	N	370	0.807	0.018	0.279	M	3	113	125.16	0.01	125.15	6	o124-146i194-216o226-248i268-290o305-322i329-351o	6	0	o123-146i197-216o222-247i268-293o299-319i331-351o	plas:20.0	E.R.:5.0
MVLG_01501T0	0.27	-	0.127	19	0.121	4	0.138	1	0.132	0.127	N	0.45	noTM	0.106	19	N	0.105	19	N	0.375	1	N	0.169	N	0.137	N	Q	0.001	19	N	0.001	N	767	0.688	0.024	0.383	M	4	58	193.64	0	193.64	9	o262-284i297-319o345-362i375-397o435-452i472-494o509-531i538-560o575-597i	9	0	o262-284i296-315o345-363i375-399o431-451i471-491o511-530i535-552o572-599i	plas:22.0	E.R.:4.0
MVLG_01502T0	1	-	0.11	39	0.108	39	0.129	44	0.105	0.106	N	0.45	noTM	0.099	17	N	0.047	30	N	0.102	1	N	0.046	N	0.047	N	Q	0.023	36	N	0.063	N	789	0.404	0.042	0.688	_	4	-	0	0	0	0	o	0	0	i	nucl:17.5	cyto_nucl:10.5
MVLG_01503T0	0.02	-	0.128	35	0.114	35	0.115	6	0.101	0.109	N	0.5	TM	0.178	35	N	0.08	35	N	0.198	3	N	0.072	N	0.076	N	Q	0	35	N	0	N	309	0.064	0.095	0.932	_	1	-	145.98	17.52	128.46	7	o41-63i75-97o107-124i131-150o155-177i190-212o238-260i	7	0	o45-63i75-99o105-123i130-149o155-176i188-208o237-260i	plas:24.0	pero:2.0
MVLG_01503T1	0.02	-	0.128	35	0.114	35	0.115	6	0.101	0.109	N	0.5	TM	0.178	35	N	0.08	35	N	0.198	3	N	0.072	N	0.076	N	Q	0	35	N	0	N	309	0.064	0.095	0.932	_	1	-	145.98	17.52	128.46	7	o41-63i75-97o107-124i131-150o155-177i190-212o238-260i	7	0	o45-63i75-99o105-123i130-149o155-176i188-208o237-260i	plas:24.0	pero:2.0
MVLG_01504T0	0.03	-	0.132	45	0.195	15	0.367	11	0.316	0.243	N	0.5	TM	0.115	34	N	0.196	44	N	0.96	31	Y	0.59	Y	0.393	N	A	0.003	44	N	0.01	N	221	0.036	0.927	0.177	S	2	43	43.74	31.89	11.85	2	o15-37i50-67o	4	0	i20-37o49-67i79-98o154-174i	plas:22.0	E.R.:3.0
MVLG_01505T0	0.84	-	0.113	43	0.108	43	0.127	24	0.101	0.104	N	0.45	noTM	0.084	25	N	0.033	36	N	0.089	12	N	0.028	N	0.031	N	Q	0	55	N	0	N	836	0.441	0.023	0.705	_	4	-	19.58	0	19.58	1	i175-194o	1	0	i175-194o	plas:8.0	nucl:7.0
MVLG_01506T0	0.68	-	0.119	32	0.11	32	0.137	31	0.098	0.104	N	0.45	noTM	0.086	32	N	0.044	32	N	0.125	1	N	0.038	N	0.041	N	Q	0	32	N	0.001	N	633	0.378	0.02	0.785	_	3	-	5.96	0	5.96	0	o	0	0	i	nucl:17.5	cyto_nucl:13.0
MVLG_01507T0	0.47	-	0.107	53	0.121	53	0.151	47	0.109	0.115	N	0.45	noTM	0.094	20	N	0.041	20	N	0.054	11	N	0.021	N	0.031	N	Q	0	0	N	0	N	67	0.332	0.04	0.719	_	4	-	0	0	0	0	o	0	0	i	nucl:20.5	cyto_nucl:11.0
MVLG_01508T0	0.6	-	0.168	43	0.134	43	0.127	42	0.105	0.118	N	0.45	noTM	0.325	19	Y	0.068	43	N	0.109	3	N	0.043	N	0.056	N	Q	0.015	19	N	0.025	N	730	0.6	0.028	0.557	M	5	103	16.57	0	16.57	1	i133-150o	1	0	i133-151o	mito:8.0	extr:5.0
MVLG_01509T0	0.96	-	0.114	18	0.106	18	0.121	17	0.098	0.102	N	0.45	noTM	0.161	20	N	0.022	36	N	0.072	1	N	0.026	N	0.024	N	Q	0.007	18	N	0.019	N	846	0.273	0.023	0.86	_	3	-	0	0	0	0	o	0	0	i	nucl:16.0	cyto:7.5
MVLG_01510T0	0.34	-	0.132	24	0.2	16	0.456	7	0.375	0.27	N	0.5	TM	0.346	24	Y	0.202	40	N	0.958	27	Y	0.725	Y	0.464	Y	A	0.05	40	N	0.099	N	623	0.027	0.916	0.232	S	2	39	29.16	22.2	6.96	1	i13-35o	1	0	o20-41i	mito:7.0	plas:5.0
MVLG_01511T0	0.18	-	0.111	57	0.104	57	0.115	12	0.097	0.1	N	0.45	noTM	0.075	69	N	0.02	33	N	0.072	7	N	0.025	N	0.023	N	Q	0	0	N	0	N	228	0.06	0.076	0.952	_	1	-	1.34	1.24	0.1	0	o	0	0	i	cyto:13.0	cyto_nucl:10.0
MVLG_01512T0	0.04	-	0.115	42	0.115	42	0.173	32	0.104	0.109	N	0.45	noTM	0.203	29	N	0.061	34	N	0.254	31	N	0.069	N	0.065	N	Q	0	29	N	0	N	309	0.05	0.121	0.933	_	1	-	67.47	4.77	62.7	0	o	0	0	i	cysk:11.0	mito:9.0
MVLG_01513T0	0.83	-	0.108	54	0.104	54	0.109	20	0.096	0.1	N	0.45	noTM	0.021	17	N	0.014	40	N	0.059	2	N	0.018	N	0.016	N	Q	0	0	N	0	N	2252	0.083	0.05	0.932	_	1	-	461.25	0	461.25	19	i423-445o465-487i674-696o711-730i737-759o868-890i951-970o980-1002i1068-1090o1146-1168i1376-1398o1413-1435i1455-1477o1519-1541i1632-1654o1744-1766i1779-1801o1840-1862i1922-1944o	24	0	i431-448o468-492i674-693o713-730i737-756o867-886i952-971o983-1002i1014-1033o1039-1056i1068-1097o1109-1127i1147-1172o1377-1401i1413-1437o1457-1481i1502-1526o1589-1610i1631-1654o1744-1765i1777-1794o1800-1817i1837-1856o1922-1944i	plas:24.0	cyto:1.0
MVLG_01514T0	0.08	-	0.119	17	0.147	17	0.224	12	0.194	0.172	N	0.45	noTM	0.07	17	N	0.127	17	N	0.614	4	N	0.288	N	0.208	N	Q	0.149	17	N	0.265	N	528	0.301	0.072	0.609	_	4	-	0.02	0	0.02	0	o	0	0	i	extr:16.0	cyto:6.5
MVLG_01515T0	0.89	-	0.122	36	0.145	2	0.206	1	0.206	0.178	N	0.45	noTM	0.077	36	N	0.07	36	N	0.353	25	N	0.107	N	0.088	N	Q	0.002	36	N	0.003	N	1007	0.174	0.129	0.663	_	3	-	0.03	0	0.03	0	o	0	0	i	cyto:9.5	cyto_nucl:9.5
MVLG_01516T0	0.8	-	0.293	19	0.187	19	0.17	18	0.122	0.152	N	0.45	noTM	0.589	19	Y	0.179	19	N	0.178	1	N	0.096	N	0.138	N	Q	0.038	41	N	0.068	N	352	0.875	0.032	0.141	M	2	10	0.54	0	0.54	0	o	0	0	i	mito:24.0	nucl:2.0
MVLG_01517T0	0.85	-	0.115	48	0.107	48	0.117	20	0.098	0.102	N	0.45	noTM	0.065	63	N	0.021	27	N	0.054	3	N	0.027	N	0.024	N	Q	0	18	N	0	N	993	0.139	0.062	0.851	_	2	-	0	0	0	0	o	0	0	i	nucl:10.0	cyto:7.0
MVLG_01518T0	0.16	-	0.614	33	0.767	33	0.985	14	0.939	0.86	Y	0.45	noTM	0.563	33	Y	0.672	33	Y	0.997	24	Y	0.891	Y	0.782	Y	S	0.54	33	Y	0.898	Y	223	0.07	0.966	0.012	S	1	32	27.9	21.73	6.17	1	i12-34o	1	Y	n15-28c32/33o186-210i	plas:12.0	E.R.:7.0
MVLG_01519T0	0.38	-	0.177	32	0.142	32	0.171	1	0.12	0.13	N	0.45	noTM	0.104	30	N	0.108	32	N	0.397	25	N	0.111	N	0.109	N	Q	0.017	30	N	0.03	N	518	0.085	0.184	0.78	_	3	-	0.17	0.02	0.15	0	o	0	0	i	cyto:14.5	mito:9.0
MVLG_01520T0	0.17	-	0.755	23	0.73	23	0.834	7	0.706	0.717	Y	0.45	noTM	0.922	23	Y	0.741	23	Y	0.947	9	Y	0.701	Y	0.721	Y	S	0.988	23	Y	1	Y	958	0.257	0.736	0.021	S	3	22	12.49	12.38	0.11	0	o	0	Y	n6-17c22/23o	extr:27.0
MVLG_01521T0	0.96	-	0.106	43	0.113	2	0.123	1	0.123	0.119	N	0.45	noTM	0.035	30	N	0.032	10	N	0.175	1	N	0.128	N	0.08	N	Q	0	25	N	0	N	769	0.315	0.061	0.741	_	3	-	0.08	0	0.08	0	o	0	0	i	nucl:16.5	cyto_nucl:14.0
MVLG_01522T0	0	-	0.308	39	0.258	2	0.639	1	0.639	0.41	N	0.5	TM	0.481	17	Y	0.286	39	N	0.995	16	Y	0.936	Y	0.611	Y	A	0.162	31	N	0.369	N	129	0.006	0.996	0.029	S	1	38	86.08	41.51	44.57	4	i7-29o33-52i74-96o100-122i	4	0	i7-30o36-54i74-96o102-124i	plas:20.0	mito:6.0
MVLG_01523T0	0.8	-	0.316	30	0.266	30	0.279	12	0.235	0.254	N	0.5	TM	0.727	30	Y	0.155	38	N	0.945	35	Y	0.654	Y	0.404	N	S	0.285	30	N	0.838	Y	888	0.104	0.948	0.065	S	1	127	138.61	36.97	101.64	6	o22-44i56-78o98-120i173-192o207-229i236-258o	7	0	o23-44i56-73o100-120i171-187o207-227i239-258o270-289i	plas:19.0	mito:3.0
MVLG_01524T0	0.72	-	0.109	31	0.106	55	0.114	5	0.101	0.104	N	0.45	noTM	0.072	24	N	0.049	15	N	0.138	2	N	0.065	N	0.057	N	Q	0	30	N	0	N	140	0.092	0.09	0.874	_	2	-	0	0	0	0	o	0	0	i	nucl:20.0	mito:3.0
MVLG_01525T0	0.61	-	0.347	17	0.207	17	0.157	23	0.121	0.16	N	0.45	noTM	0.862	17	Y	0.217	17	N	0.37	2	N	0.164	N	0.19	N	Q	0.233	17	N	0.235	N	2094	0.097	0.053	0.915	_	1	-	0.07	0	0.07	0	o	0	0	i	plas:9.0	nucl:7.0
MVLG_01526T0	0.23	-	0.187	28	0.149	28	0.198	24	0.11	0.133	N	0.5	TM	0.318	28	N	0.242	58	N	0.975	52	Y	0.392	N	0.317	N	A	0.006	65	N	0.009	N	349	0.165	0.535	0.258	S	4	70	45.85	19.86	25.99	2	i41-63o78-100i	2	0	i41-61o81-100i	plas:14.0	mito:7.0
MVLG_01527T0	0.78	-	0.117	31	0.123	4	0.14	1	0.13	0.126	N	0.45	noTM	0.102	31	N	0.054	14	N	0.379	1	N	0.128	N	0.091	N	Q	0.006	21	N	0.016	N	1326	0.118	0.053	0.891	_	2	-	0	0	0	0	o	0	0	i	nucl:18.0	cyto:4.0
MVLG_01528T0	0.21	-	0.187	18	0.191	18	0.321	14	0.199	0.195	N	0.45	noTM	0.128	23	N	0.13	18	N	0.625	2	N	0.33	N	0.23	N	Q	0.047	23	N	0.103	N	168	0.046	0.29	0.708	_	3	-	0.01	0.01	0	0	o	0	0	i	cyto_nucl:12.5	cyto:10.0
MVLG_01529T0	0.22	-	0.121	52	0.13	52	0.198	45	0.129	0.129	N	0.45	noTM	0.119	25	N	0.05	5	N	0.435	2	N	0.332	N	0.191	N	Q	0.017	52	N	0.058	N	990	0.257	0.085	0.633	_	4	-	0	0	0	0	o	0	0	i	mito:19.0	cyto:6.0
MVLG_01530T0	0.85	-	0.204	35	0.151	35	0.22	11	0.123	0.136	N	0.45	noTM	0.24	35	N	0.123	35	N	0.217	12	N	0.066	N	0.094	N	Q	0.009	35	N	0.011	N	337	0.804	0.028	0.291	M	3	46	0	0	0	0	o	0	0	i	nucl:14.0	mito:7.0
MVLG_01531T0	0.62	-	0.116	39	0.11	39	0.13	38	0.104	0.106	N	0.45	noTM	0.13	22	N	0.086	22	N	0.347	12	N	0.106	N	0.096	N	Q	0	22	N	0	N	224	0.52	0.062	0.482	M	5	20	0	0	0	0	o	0	0	i	nucl:17.0	mito_nucl:12.8
MVLG_01532T0	0.21	-	0.116	17	0.113	17	0.137	12	0.111	0.112	N	0.45	noTM	0.348	25	Y	0.086	17	N	0.114	2	N	0.067	N	0.076	N	Q	0.002	17	N	0.002	N	252	0.104	0.054	0.889	_	2	-	0	0	0	0	o	0	0	i	cyto:12.5	cyto_nucl:11.5
MVLG_01533T0	0.12	-	0.111	47	0.105	38	0.118	27	0.098	0.101	N	0.45	noTM	0.047	25	N	0.018	10	N	0.062	3	N	0.033	N	0.025	N	Q	0	16	N	0	N	549	0.081	0.058	0.943	_	1	-	247.71	0.14	247.57	11	i137-159o179-201i208-227o237-259i272-294o299-320i355-377o418-440i447-469o484-506i526-548o	12	0	i135-159o179-200i212-231o237-259i271-294o300-320i356-381o393-413i420-440o446-467i479-506o526-548i	plas:26.0
MVLG_01534T0	0.77	-	0.113	60	0.111	3	0.119	1	0.109	0.11	N	0.45	noTM	0.052	35	N	0.04	35	N	0.079	7	N	0.031	N	0.036	N	Q	0.023	30	N	0.03	N	419	0.767	0.019	0.442	M	4	8	0	0	0	0	o	0	0	i	mito:19.0	nucl:4.0
MVLG_01534T1	0.78	-	0.113	60	0.111	3	0.119	1	0.109	0.11	N	0.45	noTM	0.052	35	N	0.04	35	N	0.079	7	N	0.031	N	0.036	N	Q	0.023	30	N	0.03	N	414	0.767	0.019	0.442	M	4	8	0	0	0	0	o	0	0	i	mito:19.0	nucl:4.0
MVLG_01535T0	0.99	-	0.11	39	0.107	39	0.117	22	0.098	0.102	N	0.45	noTM	0.092	33	N	0.026	5	N	0.091	1	N	0.048	N	0.037	N	Q	0	47	N	0	N	655	0.749	0.02	0.392	M	4	16	0.02	0	0.02	0	o	0	0	i	nucl:20.5	cyto_nucl:12.0
MVLG_01536T0	0.33	-	0.131	65	0.129	5	0.161	4	0.15	0.14	N	0.45	noTM	0.111	25	N	0.07	25	N	0.252	2	N	0.094	N	0.082	N	Q	0	25	N	0	N	770	0.092	0.06	0.916	_	1	-	0.03	0.01	0.02	0	o	0	0	i	cyto:13.5	cyto_nucl:9.5
MVLG_01537T0	0.78	-	0.154	19	0.22	19	0.443	1	0.288	0.257	N	0.45	noTM	0.112	19	N	0.173	19	N	0.698	5	N	0.432	N	0.303	N	Q	0.165	19	N	0.277	N	268	0.177	0.653	0.188	S	3	18	0.03	0.03	0	0	o	0	0	i	mito:14.5	cyto_mito:9.0
MVLG_01538T0	0.02	-	0.109	67	0.109	27	0.133	14	0.1	0.105	N	0.5	TM	0.058	67	N	0.161	67	N	0.866	57	N	0.142	N	0.152	N	A	0	0	N	0	N	147	0.054	0.257	0.902	_	2	-	68.72	11.03	57.69	3	o49-71i84-106o126-145i	3	0	o51-73i85-113o125-145i	plas:25.0
MVLG_01538T1	0.02	-	0.109	67	0.109	27	0.133	14	0.1	0.105	N	0.5	TM	0.058	67	N	0.161	67	N	0.866	57	N	0.142	N	0.152	N	A	0	0	N	0	N	147	0.054	0.257	0.902	_	2	-	68.72	11.03	57.69	3	o49-71i84-106o126-145i	3	0	o51-73i85-113o125-145i	plas:25.0
MVLG_01539T0	0.61	-	0.134	20	0.129	20	0.174	9	0.127	0.128	N	0.45	noTM	0.071	19	N	0.042	36	N	0.268	2	N	0.088	N	0.065	N	Q	0.003	28	N	0.011	N	524	0.662	0.021	0.402	M	4	43	0	0	0	0	o	0	0	i	mito:12.5	nucl:10.5
MVLG_01540T0	0.85	-	0.15	69	0.121	69	0.123	38	0.1	0.11	N	0.45	noTM	0.093	69	N	0.026	24	N	0.09	1	N	0.037	N	0.031	N	Q	0.001	25	N	0.002	N	592	0.201	0.037	0.829	_	2	-	0.03	0	0.03	0	o	0	0	i	nucl:12.5	cyto_nucl:9.5
MVLG_01541T0	0.62	-	0.14	21	0.123	21	0.139	18	0.108	0.115	N	0.45	noTM	0.254	25	N	0.061	25	N	0.153	2	N	0.057	N	0.059	N	Q	0	23	N	0	N	465	0.17	0.116	0.726	_	3	-	0	0	0	0	o	0	0	i	nucl:14.0	cysk:10.0
MVLG_01542T0	0.41	-	0.109	34	0.103	58	0.112	57	0.097	0.1	N	0.45	noTM	0.046	23	N	0.028	34	N	0.098	10	N	0.028	N	0.028	N	Q	0	23	N	0	N	163	0.109	0.03	0.928	_	1	-	0	0	0	0	o	0	0	i	nucl:22.0	cyto:3.0
MVLG_01543T0	0.95	-	0.109	35	0.117	2	0.128	34	0.128	0.123	N	0.45	noTM	0.031	21	N	0.058	15	N	0.441	4	N	0.207	N	0.132	N	Q	0	15	N	0	N	358	0.706	0.047	0.351	M	4	6	0	0	0	0	o	0	0	i	nucl:14.5	cyto_nucl:9.5
MVLG_01544T0	0.4	-	0.135	38	0.128	38	0.154	3	0.123	0.125	N	0.45	noTM	0.064	29	N	0.083	38	N	0.272	25	N	0.103	N	0.093	N	Q	0.002	48	N	0.007	N	280	0.212	0.14	0.67	_	3	-	4.85	0	4.85	0	o	0	0	i	mito:11.0	cyto_nucl:6.5
MVLG_01545T0	0.42	-	0.116	29	0.176	4	0.337	27	0.25	0.216	N	0.45	noTM	0.132	29	N	0.139	29	N	0.518	8	N	0.214	N	0.177	N	Q	0.01	29	N	0.026	N	396	0.6	0.052	0.43	M	5	8	0	0	0	0	o	0	0	i	mito:17.0	cyto:8.0
MVLG_01546T0	0.29	-	0.111	5	0.107	64	0.117	52	0.102	0.105	N	0.45	noTM	0.078	29	N	0.031	29	N	0.042	4	N	0.022	N	0.027	N	Q	0	0	N	0	N	221	0.052	0.061	0.946	_	1	-	0	0	0	0	o	0	0	i	nucl:16.5	cyto_nucl:10.5
MVLG_01547T0	0.03	-	0.113	63	0.106	69	0.114	39	0.097	0.101	N	0.45	noTM	0.09	27	N	0.037	4	N	0.357	2	N	0.237	N	0.137	N	Q	0	63	N	0	N	587	0.755	0.036	0.303	M	3	7	0.28	0.08	0.2	0	o	0	0	i	mito:20.0	cyto:4.0
MVLG_01547T1	0.03	-	0.113	63	0.106	69	0.114	39	0.097	0.101	N	0.45	noTM	0.09	27	N	0.037	4	N	0.357	2	N	0.237	N	0.137	N	Q	0	63	N	0	N	587	0.755	0.036	0.303	M	3	7	0.28	0.08	0.2	0	o	0	0	i	mito:20.0	cyto:4.0
MVLG_01548T0	0.75	-	0.134	33	0.114	2	0.135	2	0.126	0.121	N	0.45	noTM	0.113	33	N	0.044	33	N	0.188	8	N	0.047	N	0.046	N	Q	0.001	33	N	0.001	N	1440	0.618	0.072	0.34	M	4	34	2.07	0	2.07	0	o	1	0	i497-515o	nucl:10.5	mito:7.0
MVLG_01549T0	0.07	-	0.136	41	0.137	41	0.237	37	0.129	0.133	N	0.45	noTM	0.23	33	N	0.069	41	N	0.431	1	N	0.098	N	0.083	N	Q	0.145	19	N	0.197	N	195	0.192	0.145	0.606	_	3	-	0	0	0	0	o	0	0	i	mito:13.0	cyto_nucl:7.0
MVLG_01550T0	0.83	-	0.112	44	0.111	44	0.117	35	0.104	0.107	N	0.45	noTM	0.069	32	N	0.029	32	N	0.088	12	N	0.03	N	0.029	N	Q	0	19	N	0	N	891	0.136	0.035	0.917	_	2	-	0.26	0	0.26	0	o	0	0	i	plas:16.0	nucl:5.5
MVLG_01551T0	0.59	-	0.111	30	0.124	7	0.145	1	0.131	0.127	N	0.45	noTM	0.094	34	N	0.042	11	N	0.26	8	N	0.199	N	0.12	N	Q	0.033	43	N	0.086	N	189	0.841	0.046	0.164	M	2	22	0	0	0	0	o	0	0	i	nucl:13.5	mito:10.0
MVLG_01552T0	0.8	-	0.157	28	0.147	6	0.331	2	0.227	0.19	N	0.45	noTM	0.376	28	Y	0.115	28	N	0.607	3	N	0.164	N	0.139	N	Q	0.026	28	N	0.04	N	2677	0.199	0.057	0.758	_	3	-	0.27	0	0.27	0	o	0	0	i	cyto_nucl:11.0	nucl:10.5
MVLG_01553T0	0.94	-	0.132	23	0.115	23	0.155	21	0.101	0.107	N	0.45	noTM	0.267	23	N	0.055	23	N	0.169	1	N	0.042	N	0.049	N	Q	0.001	23	N	0.001	N	916	0.276	0.023	0.833	_	3	-	0	0	0	0	o	0	0	i	nucl:23.5	cyto_nucl:14.0
MVLG_01554T0	0.14	-	0.125	45	0.116	45	0.19	43	0.102	0.108	N	0.45	noTM	0.158	37	N	0.074	37	N	0.224	1	N	0.054	N	0.064	N	Q	0	44	N	0	N	330	0.416	0.063	0.529	_	5	-	0.52	0.44	0.08	0	o	0	0	i	mito:20.0	cyto_nucl:5.0
MVLG_01555T0	0.81	-	0.114	54	0.107	4	0.127	2	0.12	0.114	N	0.45	noTM	0.193	25	N	0.026	28	N	0.127	7	N	0.044	N	0.035	N	Q	0	25	N	0	N	1363	0.498	0.079	0.47	M	5	18	0.27	0	0.27	0	o	0	0	i	nucl:12.5	mito:11.0
MVLG_01556T0	0.72	-	0.111	60	0.109	60	0.127	44	0.099	0.103	N	0.45	noTM	0.087	28	N	0.027	14	N	0.049	9	N	0.037	N	0.032	N	Q	0	17	N	0	N	694	0.343	0.023	0.787	_	3	-	0.05	0	0.05	0	o	0	0	i	nucl:14.0	mito:8.0
MVLG_01557T0	0.82	-	0.167	24	0.138	24	0.149	22	0.115	0.125	N	0.45	noTM	0.326	24	Y	0.095	24	N	0.392	2	N	0.107	N	0.101	N	Q	0.019	24	N	0.033	N	891	0.849	0.034	0.189	M	2	-	0	0	0	0	o	0	0	i	nucl:13.0	mito:10.0
MVLG_01558T0	0.95	-	0.109	52	0.132	1	0.177	3	0	0.061	N	0.45	noTM	0.127	22	N	0.038	34	N	0.068	24	N	0.038	N	0.038	N	Q	0	29	N	0	N	1077	0.063	0.187	0.862	_	2	-	0	0	0	0	o	0	0	i	nucl:18.0	cyto:8.0
MVLG_01559T0	0.93	-	0.137	27	0.132	5	0.168	1	0.154	0.144	N	0.45	noTM	0.119	27	N	0.062	27	N	0.387	4	N	0.114	N	0.088	N	Q	0.073	27	N	0.144	N	665	0.612	0.051	0.33	M	4	28	22.45	0	22.45	1	i214-236o	1	0	i214-236o	mito:9.0	extr:7.0
MVLG_01560T0	0.85	-	0.111	45	0.11	4	0.171	43	0.109	0.11	N	0.45	noTM	0.054	25	N	0.047	25	N	0.257	1	N	0.105	N	0.076	N	Q	0.003	29	N	0.008	N	2147	0.917	0.011	0.163	M	2	28	0.03	0	0.03	0	o	0	0	i	nucl:12.0	mito:11.0
MVLG_01561T0	0.26	-	0.129	42	0.115	42	0.128	39	0.098	0.106	N	0.45	noTM	0.041	42	N	0.033	42	N	0.056	27	N	0.029	N	0.031	N	Q	0	34	N	0	N	84	0.296	0.089	0.649	_	4	-	0.44	0.33	0.11	0	o	0	0	i	nucl:18.0	cyto_nucl:11.5
MVLG_01562T0	0.34	-	0.117	44	0.109	63	0.13	8	0.103	0.106	N	0.45	noTM	0.045	44	N	0.061	7	N	0.491	1	N	0.176	N	0.119	N	Q	0.001	18	N	0.002	N	329	0.075	0.057	0.928	_	1	-	0	0	0	0	o	0	0	i	nucl:18.0	cyto_nucl:14.0
MVLG_01563T0	0.89	-	0.162	49	0.138	49	0.192	19	0.123	0.13	N	0.45	noTM	0.112	49	N	0.051	49	N	0.104	1	N	0.034	N	0.042	N	Q	0.009	49	N	0.01	N	495	0.308	0.026	0.766	_	3	-	0.04	0	0.04	0	o	0	0	i	nucl:21.5	cyto_nucl:12.0
MVLG_01564T0	0.6	-	0.112	31	0.119	21	0.163	8	0.128	0.124	N	0.45	noTM	0.166	21	N	0.044	21	N	0.09	12	N	0.04	N	0.042	N	Q	0.018	21	N	0.101	N	630	0.108	0.152	0.824	_	2	-	94.7	3.57	91.13	1	o516-535i	5	0	o58-79i190-208o447-465i472-495o515-535i	plas:21.0	mito:2.0
MVLG_01565T0	0.94	-	0.257	24	0.212	24	0.301	1	0.18	0.195	N	0.45	noTM	0.499	24	Y	0.224	24	N	0.74	1	N	0.245	N	0.235	N	S	0.355	22	N	0.847	Y	454	0.222	0.148	0.434	_	4	-	0	0	0	0	o	0	0	i	nucl:15.0	mito:6.0
MVLG_01566T0	0.03	-	0.114	53	0.11	31	0.122	12	0.106	0.108	N	0.45	noTM	0.068	25	N	0.056	37	N	0.306	1	N	0.067	N	0.061	N	Q	0	0	N	0	N	314	0.077	0.106	0.844	_	2	-	0	0	0	0	o	0	0	i	cyto:14.0	cyto_nucl:12.8
MVLG_01567T0	0.01	-	0.111	31	0.104	31	0.113	24	0.095	0.099	N	0.45	noTM	0.051	23	N	0.028	5	N	0.131	1	N	0.098	N	0.063	N	Q	0	20	N	0	N	338	0.103	0.142	0.822	_	2	-	0.53	0	0.53	0	o	0	0	i	cyto:22.0	mito:4.0
MVLG_01568T0	0.75	-	0.239	32	0.377	24	0.854	13	0.748	0.525	Y	0.5	TM	0.329	24	Y	0.434	24	Y	0.996	16	Y	0.957	Y	0.695	Y	S	0.724	32	Y	0.993	Y	1168	0.431	0.862	0.003	S	3	23	204.14	22.31	181.83	9	i7-29o220-242i415-437o520-542i555-577o587-609i616-638o658-680i693-715o	8	Y	n8-19c31/32o219-243i415-437o522-541i553-577o583-600i612-639o659-681i693-714o	plas:17.0	E.R.:4.0
MVLG_01569T0	0.32	-	0.124	17	0.114	41	0.134	15	0.109	0.112	N	0.45	noTM	0.139	17	N	0.059	17	N	0.09	13	N	0.045	N	0.052	N	Q	0	64	N	0	N	406	0.194	0.067	0.848	_	2	-	88.28	0	88.28	4	i163-185o205-227i284-306o350-372i	4	0	i162-185o205-227i284-305o346-373i	plas:20.0	mito:3.0
MVLG_01570T0	0.38	-	0.112	26	0.109	1	0.119	9	0	0.05	N	0.45	noTM	0.121	26	N	0.054	26	N	0.27	1	N	0.061	N	0.057	N	Q	0.001	23	N	0.004	N	488	0.187	0.057	0.832	_	2	-	0.03	0	0.03	0	o	0	0	i	cyto:12.0	nucl:9.0
MVLG_01571T0	0.74	-	0.128	45	0.125	67	0.193	4	0.112	0.12	N	0.5	TM	0.117	66	N	0.245	41	N	0.948	39	Y	0.41	N	0.327	N	S	0.354	54	N	0.641	Y	1099	0.726	0.172	0.139	M	3	81	235.77	22.22	213.55	11	i29-51o100-122i129-148o152-174i187-209o691-710i717-739o744-766i773-795o799-821i842-864o	12	0	o29-49i76-92o104-125i132-149o155-174i186-209o692-710i717-739o745-765i777-795o801-821i842-864o	plas:20.0	mito:3.0
MVLG_01571T1	0.74	-	0.135	37	0.147	32	0.294	12	0.154	0.151	N	0.45	noTM	0.42	32	Y	0.158	32	N	0.253	4	N	0.115	N	0.137	N	Q	0.371	37	N	0.481	N	1083	0.908	0.075	0.065	M	1	19	216.73	2.19	214.54	9	i84-106o111-129i136-155o170-192i676-698o728-750i757-779o783-805i826-848o	11	0	i57-76o88-109i116-133o139-158i170-193o676-694i701-723o729-749i761-779o785-805i826-848o	plas:16.0	mito:4.0
MVLG_01572T0	0.03	-	0.191	33	0.206	20	0.316	18	0.224	0.213	N	0.5	TM	0.297	20	N	0.276	33	N	0.961	31	Y	0.351	N	0.314	N	Q	0.009	20	N	0.023	N	335	0.016	0.557	0.833	_	4	-	1.57	1.17	0.4	0	o	0	0	i	cyto:21.0	mito:4.0
MVLG_01573T0	0.74	-	0.125	27	0.107	5	0.121	7	0.107	0.107	N	0.45	noTM	0.293	27	N	0.039	27	N	0.135	1	N	0.042	N	0.041	N	Q	0	27	N	0	N	1033	0.487	0.051	0.534	_	5	-	4.54	0.04	4.5	0	o	1	0	o428-448i	mito:11.0	nucl:7.5
MVLG_01574T0	0.87	-	0.12	49	0.147	5	0.22	13	0.19	0.17	N	0.45	noTM	0.074	49	N	0.088	21	N	0.59	12	N	0.263	N	0.176	N	Q	0.003	23	N	0.011	N	323	0.853	0.122	0.083	M	2	16	0	0	0	0	o	0	0	i	mito:20.0	nucl:5.0
MVLG_01575T0	0.31	-	0.162	25	0.165	2	0.322	22	0.266	0.219	N	0.45	noTM	0.242	25	N	0.2	25	N	0.717	4	N	0.329	N	0.265	N	Q	0.005	25	N	0.021	N	682	0.934	0.032	0.078	M	1	30	0.01	0	0.01	0	o	0	0	i	mito:24.0	cyto:2.0
MVLG_01576T0	0.54	-	0.117	19	0.107	19	0.114	7	0.096	0.101	N	0.45	noTM	0.179	19	N	0.039	26	N	0.233	1	N	0.065	N	0.052	N	Q	0.002	19	N	0.002	N	854	0.053	0.111	0.921	_	1	-	160.35	0.01	160.34	8	o257-274i295-312o317-339i352-374o389-411i418-435o450-472i538-555o	9	0	o257-275i295-312o318-341i353-373o393-411i418-435o455-485i506-524o536-555i	plas:22.0	E.R.:3.0
MVLG_01577T0	0.27	-	0.151	26	0.132	2	0.171	1	0.171	0.153	N	0.45	noTM	0.237	26	N	0.043	26	N	0.066	8	N	0.034	N	0.038	N	Q	0	16	N	0	N	156	0.062	0.108	0.876	_	2	-	0.02	0	0.02	0	o	0	0	i	nucl:18.5	cyto_nucl:12.8
MVLG_01578T0	0.63	-	0.113	41	0.114	21	0.139	10	0.115	0.115	N	0.45	noTM	0.108	24	N	0.057	33	N	0.23	1	N	0.094	N	0.075	N	Q	0.002	18	N	0.007	N	793	0.78	0.025	0.249	M	3	110	138.19	0.04	138.15	6	o75-97i130-152o208-230i237-256o271-293i300-322o	7	0	o79-98i137-156o198-221i233-251o271-291i298-319o352-371i	plas:14.0	cyto:3.0
MVLG_01579T0	0.35	-	0.109	68	0.108	8	0.114	3	0.106	0.107	N	0.45	noTM	0.054	19	N	0.046	19	N	0.159	8	N	0.079	N	0.062	N	Q	0	58	N	0	N	388	0.93	0.018	0.138	M	2	20	0	0	0	0	o	0	0	i	mito:16.5	cyto_mito:10.2
MVLG_01580T0	0.52	-	0.134	30	0.147	2	0.216	4	0.21	0.181	N	0.45	noTM	0.103	30	N	0.082	30	N	0.456	4	N	0.131	N	0.107	N	Q	0.004	30	N	0.004	N	786	0.097	0.178	0.651	_	3	-	0.1	0	0.1	0	o	0	0	i	nucl:10.0	cyto:7.0
MVLG_01581T0	0.36	N-512	0.712	20	0.734	20	0.863	1	0.739	0.737	Y	0.45	noTM	0.926	20	Y	0.841	20	Y	0.955	13	Y	0.865	Y	0.853	Y	S	0.969	20	Y	1	Y	536	0.469	0.527	0.037	S	5	19	0.06	0.04	0.02	0	o	0	Y	n3-14c19/20o	extr:14.0	mito:10.0
MVLG_01582T0	0.98	-	0.111	64	0.108	54	0.115	48	0.099	0.103	N	0.45	noTM	0.031	31	N	0.023	12	N	0.135	12	N	0.058	N	0.041	N	Q	0	48	N	0	N	840	0.854	0.029	0.218	M	2	14	0.01	0	0.01	0	o	0	0	i	nucl:26.5	cyto_nucl:14.0
MVLG_01583T0	0.07	-	0.122	36	0.11	8	0.128	4	0.114	0.112	N	0.45	noTM	0.093	36	N	0.045	36	N	0.131	3	N	0.039	N	0.042	N	Q	0	17	N	0	N	633	0.216	0.051	0.782	_	3	-	0.05	0	0.05	0	o	0	0	i	cyto:14.5	cyto_nucl:12.5
MVLG_01584T0	0.08	-	0.129	25	0.11	25	0.108	30	0.094	0.102	N	0.45	noTM	0.157	25	N	0.028	25	N	0.068	1	N	0.029	N	0.029	N	Q	0.004	19	N	0.005	N	114	0.077	0.065	0.92	_	1	-	0	0	0	0	o	0	0	i	nucl:16.0	cyto_nucl:15.5
MVLG_01585T0	0.4	-	0.122	33	0.137	4	0.187	6	0.159	0.149	N	0.45	noTM	0.176	33	N	0.07	33	N	0.238	8	N	0.067	N	0.068	N	Q	0	24	N	0	N	86	0.688	0.027	0.411	M	4	74	0	0	0	0	o	0	0	i	mito:18.0	nucl:4.0
MVLG_01586T0	0.03	-	0.109	62	0.11	62	0.141	52	0.101	0.106	N	0.45	noTM	0.037	16	N	0.011	31	N	0.026	3	N	0.013	N	0.012	N	Q	0	0	N	0	N	455	0.085	0.056	0.913	_	1	-	0.06	0	0.06	0	o	0	0	i	cyto:9.0	cyto_nucl:7.5
MVLG_01587T0	0.35	-	0.147	22	0.152	22	0.211	1	0.155	0.153	N	0.45	noTM	0.227	22	N	0.12	22	N	0.299	1	N	0.151	N	0.136	N	Q	0.021	22	N	0.037	N	191	0.047	0.484	0.572	_	5	-	0.02	0.02	0	0	o	0	0	i	nucl:17.0	cyto_nucl:13.3
MVLG_01588T0	0.24	N-365	0.184	36	0.255	36	0.575	32	0.341	0.302	N	0.45	noTM	0.13	33	N	0.295	33	N	0.952	25	Y	0.559	Y	0.427	N	S	0.504	33	Y	0.705	Y	388	0.034	0.422	0.659	_	4	-	125.76	3.76	122	6	o90-109i186-208o275-297i304-323o333-355i362-381o	8	0	o12-33i63-81o87-109i186-208o277-297i304-323o335-359i366-386o	plas:18.0	E.R.:4.0
MVLG_01589T0	0.81	-	0.108	66	0.104	66	0.113	4	0.098	0.101	N	0.45	noTM	0.023	27	N	0.017	13	N	0.052	1	N	0.028	N	0.023	N	Q	0.001	58	N	0.002	N	965	0.815	0.015	0.404	M	3	46	0.05	0	0.05	0	o	0	0	i	nucl:13.5	cyto_nucl:10.3
MVLG_01590T0	0.3	-	0.416	20	0.613	20	0.96	10	0.896	0.766	Y	0.45	noTM	0.658	20	Y	0.724	20	Y	0.98	4	Y	0.914	Y	0.819	Y	S	0.776	20	Y	0.999	Y	281	0.052	0.916	0.071	S	1	19	0.29	0.28	0.01	0	o	0	Y	n3-14c19/20o	extr:19.0	cyto:4.5
MVLG_01591T0	0.56	-	0.733	21	0.778	21	0.887	16	0.821	0.801	Y	0.45	noTM	0.98	21	Y	0.903	21	Y	0.976	13	Y	0.891	Y	0.897	Y	S	0.99	21	Y	1	Y	448	0.033	0.799	0.124	S	2	20	0.15	0.14	0.01	0	o	0	Y	n4-15c20/21o	extr:22.0	mito:3.0
MVLG_01592T0	0.98	-	0.113	39	0.107	68	0.118	7	0.099	0.103	N	0.45	noTM	0.052	39	N	0.034	4	N	0.196	2	N	0.171	N	0.102	N	Q	0	0	N	0	N	1021	0.39	0.024	0.7	_	4	-	0.02	0	0.02	0	o	0	0	i	nucl:22.0	cyto_nucl:12.5
MVLG_01593T0	0.38	-	0.127	34	0.197	1	0.378	1	0	0.091	N	0.45	noTM	0.092	28	N	0.115	34	N	0.472	8	N	0.24	N	0.178	N	Q	0.177	34	N	0.218	N	1502	0.919	0.021	0.11	M	1	13	0	0	0	0	o	0	0	i	mito:22.0	cyto:4.0
MVLG_01594T0	0.47	-	0.108	18	0.106	43	0.115	58	0.097	0.101	N	0.45	noTM	0.072	23	N	0.022	36	N	0.036	7	N	0.016	N	0.019	N	Q	0	0	N	0	N	225	0.073	0.065	0.938	_	1	-	0	0	0	0	o	0	0	i	nucl:19.0	cyto_nucl:14.5
MVLG_01595T0	0.93	-	0.112	57	0.114	9	0.18	3	0.139	0.127	N	0.45	noTM	0.105	24	N	0.049	29	N	0.15	25	N	0.07	N	0.06	N	Q	0	24	N	0.001	N	1078	0.067	0.109	0.889	_	2	-	0.11	0	0.11	0	o	0	0	i	cyto_nucl:11.5	nucl:11.0
MVLG_01595T1	0.92	-	0.112	57	0.114	9	0.18	3	0.139	0.127	N	0.45	noTM	0.105	24	N	0.049	29	N	0.15	25	N	0.07	N	0.06	N	Q	0	24	N	0.001	N	1066	0.067	0.11	0.889	_	2	-	0.13	0	0.13	0	o	0	0	i	nucl:12.0	cyto_nucl:12.0
MVLG_01596T0	0.13	-	0.136	51	0.119	51	0.128	47	0.1	0.109	N	0.45	noTM	0.127	21	N	0.053	21	N	0.231	1	N	0.068	N	0.061	N	Q	0.001	21	N	0.003	N	271	0.253	0.026	0.844	_	3	-	0	0	0	0	o	0	0	i	cyto:13.0	cyto_nucl:13.0
MVLG_01597T0	0.14	-	0.15	22	0.123	22	0.134	21	0.1	0.111	N	0.45	noTM	0.168	22	N	0.048	20	N	0.334	2	N	0.092	N	0.07	N	S	0.422	22	N	0.54	Y	585	0.316	0.022	0.716	_	4	-	186.49	0	186.49	9	o234-256i268-290o295-317i363-380o395-414i426-448o463-485i498-515o525-547i	9	0	o234-258i267-288o294-317i362-380o392-410i430-453o465-484i496-518o524-544i	plas:24.0	E.R.:2.0
MVLG_01598T0	0.43	-	0.178	48	0.239	20	0.47	13	0.394	0.322	N	0.45	noTM	0.404	20	Y	0.406	20	Y	0.856	6	N	0.572	Y	0.489	Y	Q	0.044	48	N	0.129	N	596	0.186	0.578	0.131	S	4	19	3.06	0.19	2.87	0	o	0	0	i	extr:16.0	nucl:2.0
MVLG_01599T0	0.78	-	0.114	44	0.107	31	0.117	52	0.102	0.104	N	0.45	noTM	0.032	21	N	0.022	12	N	0.075	5	N	0.051	N	0.037	N	Q	0.005	44	N	0.007	N	1075	0.421	0.034	0.64	_	4	-	69.93	0	69.93	3	o754-776i806-828o838-860i	4	0	i349-371o752-776i806-827o839-859i	plas:15.0	nucl:4.0
[truncated: 6,126 more rows]
[truncated: 7 more columns]
